# Supplementary material for: Epigenetics insights from perceived facial aging
Source: Clin Epigenetics. 2023 Nov 3;15:176. doi: 10.1186/s13148-023-01590-x (PMC10623707; doi:10.1186/s13148-023-01590-x)
Supplement: Supplementary file 1 — Additional file 1. Table S1A: Methylation markers causal to facial aging annotated with nearby genes, Table S1B: CpG sites with protein annotations. [file 13148_2023_1590_MOESM1_ESM.xlsx]

## Sheet: S1A CpGs causal to facial aging
Table S1A: Methylation markers causal to facial aging annotated with nearby genes
SNP	SNP.Gene	Effect allele	EAF	betaSNP-coeficient	CpG markers	beta-coefficient	P-value	OddsRatio	Gene
rs12050940	SPG7	A	0.461036	0.00424326	cg14715482	1.05499	3.05273e-05	2.87194	2023-03-06
rs7192268	DDX19A	C	0.499863	0.00393105	cg08750807	-1.39213	2.45531e-07	0.248544	AARS
rs34087264	AARS	C	0.430915	0.0183043	cg09029538	-0.217532	0.000206438	0.804502	AARS
rs6011186	ABHD16B	C	0.0659113	-0.012424	cg19222525	-0.583032	0.000596375	0.558203	ABHD16B
rs6456739	ABT1	T	0.496518	-0.0031743	cg09364178	1.2072	0.000321983	3.3441	ABT1
rs6456739	ABT1	T	0.496518	0.0199356	cg03240981	-0.192219	0.000321983	0.825126	ABT1
rs10438575	CDH15	C	0.133674	-0.040663	cg02441474	0.136543	0.000254197	1.1463	ACSF3
rs6875363	CDC42SE2	C	0.825534	0.0385292	cg06647332	-0.145377	4.51666e-05	0.864697	ACSL6
rs11242079	RAPGEF6	C	0.798617	0.00461572	cg21474247	1.16932	5.71487e-05	3.2198	ACSL6
rs31586	FNIP1	A	0.77464	0.0218126	cg06307176	-0.189836	0.000993885	0.827094	ACSL6
rs1383851	ACTG1P13	T	0.651672	-0.00411067	cg14055195	0.942164	0.000587239	2.56553	ACTG1P13
rs28610385	ADAMTS7	C	0.443271	0.0118041	cg10077410	-0.356091	8.19373e-05	0.700409	ADAMTS7
rs7111544	SBF2	G	0.100178	-0.00387978	cg26135397	1.70266	8.13324e-05	5.48854	ADM
rs4785759	AFG3L1P	A	0.574963	-0.00141504	cg07794169	-3.50203	3.03485e-06	0.0301362	AFG3L1P
rs9295145	AGPAT4	G	0.328202	0.0079736	cg15778610	-0.511553	0.00031395	0.599564	AGPAT4
rs4417704	C2orf54	A	0.720898	-0.0217127	cg18315762	0.25014	7.13871e-06	1.28421	AGXT
rs4675858	C2orf54	G	0.68489	-0.0133307	cg24371033	0.35303	5.85454e-05	1.42337	AGXT
rs7340215	AGXT	A	0.586998	-0.00608667	cg11385353	0.613416	0.000581808	1.84673	AGXT
rs9383883	AKAP12	A	0.69942	0.0208661	cg21047322	-0.22862	7.16516e-05	0.795631	AKAP12
rs7773781	AKAP12	G	0.750462	0.0104101	cg10270306	0.40893	0.000489276	1.50521	AKAP12
rs7773781	AKAP12	G	0.750462	0.0139308	cg13033898	0.305583	0.000489276	1.35742	AKAP12
rs7515	AKAP12	G	0.728865	0.00326329	cg11728201	1.29341	0.000698962	3.6452	AKAP12
rs6557122	AKAP12	C	0.752273	0.0309072	cg11348249	-0.133377	0.000742501	0.875135	AKAP12
rs6557122	AKAP12	C	0.752273	0.0137463	cg22942200	-0.299885	0.000742501	0.740904	AKAP12
rs6557122	AKAP12	C	0.752273	0.0230493	cg17520539	-0.178848	0.000742501	0.836233	AKAP12
rs729857	AKAP13	C	0.717618	-0.0305442	cg09874482	-0.154825	4.70475e-05	0.856565	AKAP13
rs10927040	AKT3	T	0.174215	0.0117997	cg20686125	-0.479198	3.51133e-05	0.61928	AKT3
rs12047209	AKT3	A	0.137749	0.0214663	cg04221461	-0.272162	0.000111376	0.761731	AKT3
rs9616391	CRELD2	C	0.174724	0.0101904	cg25882056	-0.954453	2.2691e-12	0.385023	ALG12
rs2570972	AMIGO1	A	0.512846	-0.0535735	cg08367326	-0.0656429	0.000979685	0.936465	AMIGO1
rs9811047	USP4	A	0.678396	0.00981143	cg17877071	-0.715369	6.49329e-09	0.489012	AMT
rs1684044	RN7SL348P	C	0.583448	-0.0132581	cg03775123	0.276306	0.000693882	1.31825	ANKDD1A
rs3114908	ANKRD11	T	0.645352	0.025352	cg08721324	0.201514	3.44715e-06	1.22325	ANKRD11
rs80324518	SPG7	C	0.0922675	0.0203676	cg08284993	-0.381393	2.15448e-05	0.682909	ANKRD11
rs2353033	ANKRD11	C	0.554198	-0.0102219	cg07708487	-0.442484	2.2278e-05	0.642438	ANKRD11
rs2965955	ANKRD11	T	0.710307	0.0203491	cg01167578	0.215953	0.000116749	1.24104	ANKRD11
rs34901677	ANKRD11	A	0.0812192	0.0273419	cg04533078	-0.29192	0.000328572	0.746829	ANKRD11
rs28760486	LMLN	G	0.150663	-0.0528286	cg16789230	-0.0605261	0.000636429	0.941269	ANKRD18DP
rs841211	ANKS3	T	0.550781	0.00716733	cg09466397	0.589521	7.6925e-05	1.80312	ANKS3
rs9630220	ANO1-AS2	C	0.1206	-0.0105303	cg01120391	0.493539	0.000635597	1.6381	ANO1
rs60397819	GTPBP3	G	0.277086	-0.031423	cg25605313	0.135995	0.000320413	1.14568	ANO8
rs28830602	ANTXR2	A	0.618304	0.00317531	cg03164800	1.18186	0.000620412	3.26043	ANTXR2
rs7255340	NPAS1	C	0.355628	-0.0140967	cg08046569	0.281266	0.00039044	1.32481	AP2S1
rs1217398	DCLRE1B	C	0.684441	-0.00877495	cg13991834	-0.462645	0.000331352	0.629616	AP4B1-AS1
rs701816	ARHGAP19-SLIT1	C	0.31167	0.0158244	cg04931032	0.241011	0.000819311	1.27254	ARHGAP19-SLIT1
rs701816	ARHGAP19-SLIT1	C	0.31167	0.0121944	cg26860750	0.312755	0.000819311	1.36719	ARHGAP19-SLIT1
rs72697666	ARHGAP39	A	0.400296	-0.00329994	cg07549120	1.58743	1.31957e-06	4.89116	ARHGAP39
rs72697666	ARHGAP39	A	0.400296	-0.00922151	cg25667997	0.568066	1.31957e-06	1.76485	ARHGAP39
rs72697666	ARHGAP39	A	0.400296	-0.0118606	cg23359385	0.441666	1.31957e-06	1.5553	ARHGAP39
rs2721149	PPP1R16A	T	0.565067	-0.0322526	cg22382021	-0.156436	2.35725e-06	0.855186	ARHGAP39
rs2721149	PPP1R16A	T	0.565067	-0.0166985	cg21421171	-0.30215	2.35725e-06	0.739227	ARHGAP39
rs2721149	PPP1R16A	T	0.565067	-0.0255313	cg13514324	-0.197619	2.35725e-06	0.820683	ARHGAP39
rs36011588	TMEM136	C	0.377472	-0.000798841	cg26098650	5.06102	0.000223423	157.751	ARHGEF12
rs11823300	TMEM136	G	0.379042	-0.0223714	cg15143809	-0.175701	0.000332818	0.838869	ARHGEF12
rs7638154	CCDC36	C	0.579585	-0.00666321	cg06641503	0.746564	5.45125e-06	2.10974	ARIH2
rs427527	NDUFS4	A	0.408547	-0.00740825	cg17046141	-0.641245	1.32449e-05	0.526636	ARL15
rs499257	PTPRF	T	0.671814	0.0583321	cg04131194	-0.0758548	9.02622e-05	0.926951	ARTN
rs907681	ASIC4	G	0.241845	0.00904781	cg02197228	-0.552544	8.67747e-05	0.575484	ASIC4
rs13025575	GMPPA	T	0.682265	0.00617661	cg14166053	0.719096	0.000177816	2.05258	ASIC4
rs6059723	XPOTP1	C	0.109306	-0.0171896	cg16440058	0.501494	2.56879e-06	1.65119	ASIP
rs4012155	ASIP	T	0.124446	-0.0118621	cg16655240	0.676215	1.23965e-05	1.96642	ASIP
rs819178	ASIP	A	0.117898	-0.0161598	cg05267394	-0.491633	1.48338e-05	0.611627	ASIP
rs11077964	ASPSCR1	T	0.687469	0.00628478	cg15438211	-0.643124	0.000611497	0.525648	ASPSCR1
rs2606755	ATG7	G	0.620176	-0.00670933	cg11277834	-0.812606	7.88034e-07	0.4437	ATG7
rs2443702	ATG7	C	0.217185	-0.0133633	cg12120750	0.432951	4.97925e-06	1.5418	ATG7
rs2412771	REST	T	0.430839	-0.00581212	cg07159958	0.736695	7.87122e-05	2.08902	ATL1
rs3017733	RN7SL596P	C	0.164719	-0.0125634	cg19458497	0.510973	5.11015e-06	1.66691	ATL3
rs74383103	ATL3	G	0.14637	0.0191967	cg26412374	-0.331071	2.22566e-05	0.718154	ATL3
rs9577174	ATP11A	T	0.416923	0.00745331	cg06266227	0.573589	6.5357e-05	1.77463	ATP11A
rs282591	ATP11A	A	0.438057	0.00542652	cg14864184	0.743301	0.000175119	2.10287	ATP11A
rs282591	ATP11A	A	0.438057	0.0221282	cg11218330	0.182281	0.000175119	1.19995	ATP11A
rs9603948	ATP11A	C	0.436591	0.00983031	cg07296256	0.409885	0.000180282	1.50664	ATP11A
rs9603948	ATP11A	C	0.436591	0.0351465	cg09714789	0.114643	0.000180282	1.12147	ATP11A
rs7330879	ATP11A	A	0.451545	0.00539903	cg18748064	0.721261	0.000269124	2.05703	ATP11A
rs11616475	ATP11A	G	0.390815	-0.0031928	cg12221642	-1.20817	0.000418653	0.298743	ATP11A
rs9577836	ATP11A	C	0.404911	0.0130411	cg23465891	0.289459	0.000483886	1.3357	ATP11A
rs55784920	ATP11A	A	0.40704	0.0158452	cg16690885	0.237545	0.000502452	1.26813	ATP11A
rs71446911	ATP11A	G	0.110442	0.0420586	cg11360522	-0.129082	0.000792219	0.878902	ATP11A
rs34246458	ATP11B	T	0.658644	0.0126741	cg23544996	0.319026	0.000366996	1.37579	ATP11B
rs11670725	BCKDHA	G	0.591277	0.0197361	cg20117260	0.284562	2.19225e-07	1.32918	ATP5SL
rs34441347	ATP6V0D2	T	0.37767	-0.0116182	cg00319692	-0.349113	0.000227982	0.705313	ATP6V0D2
rs4961068	PSKH2	C	0.378963	-0.0144876	cg01248426	-0.278809	0.000230806	0.756685	ATP6V0D2
rs6588397	RPL21P24	C	0.220566	-0.0426175	cg20907051	-0.116731	0.00026245	0.889824	ATP6V0E1P4
rs6588397	RPL21P24	C	0.220566	-0.0405765	cg14911856	-0.122603	0.00026245	0.884615	ATP6V0E1P4
rs452176	CPNE7	G	0.570352	-0.0041202	cg17094927	-1.38187	1.56105e-07	0.251109	ATP8B2
rs12364470	B3GAT1	T	0.166804	0.0177754	cg19551055	-0.269724	0.000805373	0.76359	B3GAT1
rs12364470	B3GAT1	T	0.166804	0.0144958	cg07697887	-0.330748	0.000805373	0.718386	B3GAT1
rs284660	B3GNT8	G	0.604066	0.00822747	cg16849024	-0.680558	2.59981e-07	0.506334	B3GNT8
rs6508977	BCKDHA	A	0.606456	0.0185613	cg26296574	-0.297964	3.51033e-07	0.742328	B3GNT8
rs1800469	TMEM91	A	0.6763	0.0199107	cg03152092	-0.245009	2.77478e-05	0.782697	B9D2
rs4058	LMLN	C	0.0920525	-0.00379375	cg03262918	-1.57226	0.000751555	0.207575	BBX
rs11670725	BCKDHA	G	0.591277	0.0100591	cg23083936	0.558317	2.19225e-07	1.74773	BCKDHA
rs3810027	BCL2	C	0.321947	0.0152297	cg23756272	0.244583	0.000943164	1.27709	BCL2
rs3810027	BCL2	C	0.321947	-0.0179821	cg08223235	-0.207146	0.000943164	0.812901	BCL2
rs1217398	DCLRE1B	C	0.684441	-0.00979809	cg12486521	-0.414335	0.000331352	0.66078	BCL2L15
rs10858022	AP4B1	A	0.378782	-0.0173509	cg13801402	0.215538	0.000721266	1.24053	BCL2L15
rs71519506	CCT3	A	0.762347	-0.0079169	cg23729443	0.666298	3.91195e-05	1.94702	BGLAP
rs71519506	CCT3	A	0.762347	-0.0224694	cg12036877	0.234764	3.91195e-05	1.26461	BGLAP
rs1800247	BGLAP	T	0.212303	0.0136382	cg24670453	0.372101	8.8247e-05	1.45078	BGLAP
rs7833687	BHLHE22	G	0.30053	0.0293452	cg26969197	-0.247432	1.32125e-09	0.780803	BHLHE22
rs11692858	BIN1	C	0.0601456	-0.00879816	cg26467631	-0.849614	0.000958526	0.42758	BIN1
rs756038	FAM167A	G	0.576196	0.0013596	cg12641275	2.61874	0.000959135	13.7184	BLK
rs11854520	BNC1	C	0.303635	-0.00997769	cg08633249	-0.548593	2.88492e-06	0.577762	BNC1
rs28623260	BNC1	A	0.301391	-0.0083585	cg17506460	0.590321	2.30182e-05	1.80457	BNC1
rs71513271	BNC2	A	0.0904079	0.00271371	cg14044465	4.52115	2.75084e-10	91.9413	BNC2
rs7861573	BNC2	A	0.767512	0.0319857	cg03291755	-0.251985	3.17519e-10	0.777256	BNC2
rs41305787	BPIFB4	C	0.0970537	-0.0171509	cg24655566	0.44683	4.17672e-06	1.56335	BPIFB4
rs138828	BRD1	G	0.182261	0.0129535	cg08174792	-0.69441	3.38187e-12	0.499369	BRD1
rs138820	BRD1	T	0.22189	0.00915356	cg27064178	-0.936377	3.22985e-11	0.392045	BRD1
rs138887	BRD1	T	0.119234	-0.0086936	cg00791190	1.04211	6.61453e-08	2.8352	BRD1
rs12160965	CRELD2	G	0.121747	-0.00568272	cg07680505	-1.3193	5.55377e-06	0.267322	BRD1
rs11705623	ZBED4	C	0.666956	-0.00430607	cg02550151	-1.24891	6.05109e-06	0.286818	BRD1
rs11912787	BRD1	G	0.0723455	0.00648623	cg25943702	-1.23407	9.59583e-05	0.291105	BRD1
rs4824097	BRD1	C	0.0752156	0.0768856	cg06057569	-0.103417	0.000101074	0.901751	BRD1
rs7180407	BNC1	T	0.304616	0.0141835	cg19722706	0.344644	2.74257e-05	1.41149	BTBD1
rs17587364	BUB3	C	0.252473	0.00675647	cg03477112	-0.716976	9.26058e-05	0.488226	BUB3
rs10891322	SDHD	T	0.360604	-0.000976929	cg12162751	-3.9841	0.000426171	0.0186092	C11orf57
rs7944155	SDHD	T	0.637176	-0.00616141	cg05006304	0.605579	0.000700303	1.83231	C11orf57
rs10466638	C11orf70	A	0.441984	-0.01053	cg19809039	-0.383177	0.000169625	0.681692	C11orf70
rs7933260	C11orf70	T	0.429029	0.00494666	cg09549304	0.763876	0.000396957	2.14658	C11orf70
rs11610238	C12orf60	C	0.570034	0.0110254	cg22833175	0.347238	0.000377221	1.41515	C12orf60
rs185803132	KIAA1033	G	0.090312	0.00687353	cg16453673	-0.990733	0.00023253	0.371305	C12orf75
rs7968711	ALDH1L2	G	0.0916207	0.0410664	cg21605781	-0.157918	0.000453807	0.85392	C12orf75
rs9673738	ZNF500	C	0.594443	0.00391875	cg05464543	1.05411	0.000131843	2.86941	C16orf71
rs35727009	C19orf10	C	0.140365	0.00727836	cg25652610	0.783785	0.000105326	2.18974	C19orf10
rs6677126	MAGOH	C	0.663043	0.00172889	cg14037393	-2.71738	3.83735e-05	0.0660475	C1orf123
rs72644041	C1orf127	T	0.22179	0.0944128	cg02454025	0.0719124	1.24456e-07	1.07456	C1orf127
rs9430158	C1orf127	G	0.209035	0.028057	cg02153855	-0.228861	1.4839e-06	0.795439	C1orf127
rs9430161	CFL1P6	G	0.209673	-0.0121905	cg01770019	-0.519154	1.78941e-06	0.595024	C1orf127
rs1260390	RPRD2	G	0.161924	0.0110862	cg00764612	-0.519854	1.82031e-05	0.594607	C1orf51
rs2274127	C1orf54	T	0.531753	-0.0069302	cg01464052	-0.596017	0.000102705	0.551002	C1orf51
rs2764407	CCT3	G	0.781502	0.011592	cg07234388	-0.455058	3.91195e-05	0.634411	C1orf85
rs224409	ERGIC3	A	0.234626	0.00766298	cg26287609	-0.611481	0.000329603	0.542547	C20orf173
rs6752567	PCBP1	A	0.292493	-0.0110135	cg15408734	-0.439555	2.53995e-05	0.644323	C2orf42
rs6546572	C2orf42	G	0.297038	-0.00514476	cg21358380	-0.934859	2.77117e-05	0.392641	C2orf42
rs6743853	PCBP1	A	0.295226	-0.00217665	cg13652493	-2.15738	4.20982e-05	0.115627	C2orf42
rs13000817	PCBP1-AS1	G	0.217654	-0.0680267	cg01726273	-0.0620683	0.000604938	0.939819	C2orf42
rs6753109	C2orf54	C	0.384927	0.0257677	cg17332091	0.202359	2.32639e-06	1.22429	C2orf54
rs56237031	C2orf54	C	0.384965	0.0261092	cg17459182	0.199593	2.39337e-06	1.22091	C2orf54
rs73006034	C2orf54	G	0.273352	0.0307236	cg27419327	0.186043	4.79885e-06	1.20447	C2orf54
rs10185785	C2orf54	A	0.717587	-0.0128397	cg01476739	0.403682	1.96068e-05	1.49733	C2orf54
rs10933518	C2orf54	A	0.671133	0.00598403	cg12079115	-0.783361	6.08666e-05	0.456868	C2orf54
rs11685899	C2orf54	G	0.505149	0.00652146	cg13135455	-0.624147	0.000127985	0.535718	C2orf54
rs35504295	C2orf54	C	0.494017	0.00969786	cg23102514	-0.417934	0.000136532	0.658405	C2orf54
rs13030904	AGXT	G	0.390078	0.0205056	cg21187597	-0.197068	0.000197599	0.821135	C2orf54
rs12105122	C2orf54	G	0.481389	-0.00736532	cg12789935	0.524365	0.000273868	1.68939	C2orf54
rs10933639	AGXT	A	0.398695	-0.0212274	cg02820040	0.171214	0.000843049	1.18674	C2orf54
rs10933639	AGXT	A	0.398695	-0.034605	cg07537917	0.105026	0.000843049	1.11074	C2orf54
rs12473218	C2orf54	G	0.6675	0.00537514	cg09994035	-0.719581	0.000932443	0.486956	C2orf54
rs11920905	C3orf22	G	0.259948	0.00747851	cg21094454	-0.550414	0.000607012	0.576711	C3orf22
rs4371745	C5orf56	T	0.793136	0.0105751	cg01132150	-0.462508	0.000109394	0.629702	C5orf56
rs139600543	C6orf10	A	0.190363	0.0185528	cg00874877	0.270369	5.31838e-05	1.31045	C6orf10
rs142071717	C6orf10	A	0.184808	-0.00258801	cg06012932	1.93531	5.45749e-05	6.92617	C6orf10
rs1003878	C6orf10	G	0.183131	0.00410805	cg19886087	-1.08725	0.000324169	0.337143	C6orf10
rs547261	C6orf10	G	0.448873	-0.0657333	cg21587984	-0.0549995	0.000872622	0.946486	C6orf10
rs9267576	C6orf48	T	0.868929	-0.0197399	cg17772649	-0.263692	0.000521737	0.76821	C6orf25
rs9267576	C6orf48	T	0.868929	-0.0150375	cg00578039	-0.346153	0.000521737	0.707404	C6orf25
rs9267576	C6orf48	T	0.868929	-0.0123454	cg20191740	-0.421637	0.000521737	0.655972	C6orf25
rs9267576	C6orf48	T	0.868929	-0.0161059	cg14522990	-0.323189	0.000521737	0.723837	C6orf25
rs9267576	C6orf48	T	0.868929	-0.0135381	cg06928741	-0.384489	0.000521737	0.680798	C6orf25
rs2072633	CFB	A	0.606875	-0.0061777	cg21506565	-0.574809	0.000784413	0.562812	C6orf25
rs2072633	CFB	A	0.606875	-0.0048982	cg00406022	-0.724961	0.000784413	0.484344	C6orf25
rs2072633	CFB	A	0.606875	-0.00536484	cg07014308	-0.661902	0.000784413	0.515869	C6orf25
rs2072633	CFB	A	0.606875	-0.00534301	cg22235293	-0.664607	0.000784413	0.514476	C6orf25
rs2072633	CFB	A	0.606875	-0.00593932	cg21620139	-0.59788	0.000784413	0.549976	C6orf25
rs2072633	CFB	A	0.606875	-0.00791283	cg19127747	-0.448765	0.000784413	0.638416	C6orf25
rs652888	EHMT2	A	0.167757	0.0022098	cg20109054	-2.43389	1.60574e-05	0.087695	C6orf48
rs3757966	LRRC14	G	0.484949	0.0135436	cg06341195	0.29177	0.000199027	1.33879	C8orf82
rs3757966	LRRC14	G	0.484949	0.0176579	cg05419198	0.223787	0.000199027	1.2508	C8orf82
rs4925811	ARHGAP39	T	0.492779	0.0122065	cg05828690	0.302645	0.000503457	1.35343	C8orf82
rs4925811	ARHGAP39	T	0.492779	0.0187099	cg00688297	0.197447	0.000503457	1.21829	C8orf82
rs617453	DOCK8	A	0.544768	0.0614736	cg14500300	-0.265572	1.53604e-52	0.766767	C9orf66
rs573851	DOCK8	A	0.595831	-0.00372625	cg13470032	3.57489	1.35573e-34	35.6905	C9orf66
rs598791	DOCK8	A	0.37651	0.025286	cg13703912	-0.530352	1.40469e-34	0.588398	C9orf66
rs11215633	CADM1	G	0.220971	-0.0237758	cg07119067	0.205584	9.46205e-05	1.22824	CADM1
rs10506317	CALCOCO1	A	0.198562	0.0176378	cg22171758	0.264358	0.000426937	1.30259	CALCOCO1
rs1026275	CALD1	T	0.584106	-0.0138782	cg06524846	0.300652	0.000134653	1.35074	CALD1
rs573092	CALN1	A	0.553364	-0.019964	cg22510074	-0.222183	3.08736e-05	0.800769	CALN1
rs844747	CALN1	G	0.681442	0.0143624	cg00277397	0.279798	0.00037384	1.32286	CALN1
rs2801499	CAMK1D	T	0.709417	0.00990508	cg18500830	0.414002	0.000465653	1.51286	CAMK1D
rs113894462	CBFA2T3	G	0.0836563	0.0592749	cg22023435	-0.137792	0.00030472	0.87128	CBFA2T3
rs2835286	CBR3	A	0.808007	-0.00766005	cg17752291	0.709658	8.7804e-05	2.0333	CBR3-AS1
rs1696757	CBX4	A	0.453105	-0.00962262	cg01070903	0.499531	6.53476e-06	1.64795	CBX4
rs9905914	CBX8	G	0.468055	0.00756929	cg16426714	-0.77143	4.22936e-08	0.462351	CBX8
rs1546322	CCDC108	C	0.665152	0.00959234	cg17931041	0.468679	6.12823e-05	1.59788	CCDC108
rs2112361	CCDC112	T	0.887156	0.0242722	cg23403750	0.248384	0.000359749	1.28195	CCDC112
rs2605232	CWH43	T	0.4953	-0.00599724	cg13739942	-0.707957	6.53271e-05	0.49265	CCDC12
rs1367407	CCDC140	A	0.738707	-0.0136682	cg02938320	-0.380237	1.70039e-05	0.6837	CCDC140
rs3809054	CCDC15	C	0.541017	-0.0290544	cg15298875	0.128838	0.000439995	1.13751	CCDC15
rs781066	TESK2	T	0.343046	0.0700033	cg11803389	-0.0533765	0.000887865	0.948023	CCDC163P
rs4660862	TESK2	C	0.656919	-0.0111004	cg03123370	-0.335575	0.000920177	0.714927	CCDC163P
rs10399812	ZMYND12	T	0.144399	-0.0309568	cg08625842	-0.165826	0.000791956	0.847193	CCDC30
rs2930304	CCDC33	T	0.706951	-0.00699793	cg26486099	0.810237	1.07378e-06	2.24844	CCDC33
rs7173655	CYP11A1	C	0.681163	0.00674924	cg00202829	-0.767568	5.58001e-06	0.46414	CCDC33
rs12631989	CCDC36	C	0.579723	-0.0244003	cg16083429	0.205178	4.75032e-06	1.22774	CCDC36
rs12637576	CCDC36	C	0.581097	-0.0312498	cg03352189	0.158489	6.01031e-06	1.17174	CCDC36
rs12637576	CCDC36	C	0.581097	-0.0330306	cg01454592	0.149944	6.01031e-06	1.16177	CCDC36
rs12637576	CCDC36	C	0.581097	-0.0447287	cg03540175	0.110729	6.01031e-06	1.11709	CCDC36
rs12637576	CCDC36	C	0.581097	-0.0551026	cg02938205	0.0898821	6.01031e-06	1.09405	CCDC36
rs12637576	CCDC36	C	0.581097	-0.0221697	cg04581018	0.223401	6.01031e-06	1.25032	CCDC36
rs4536858	CCDC71	A	0.580328	-0.080873	cg12468774	0.059948	9.55945e-06	1.06178	CCDC36
rs4679242	CCDC37	C	0.208643	-0.0342014	cg21402640	0.135479	0.000288521	1.14509	CCDC37
rs7638154	CCDC36	C	0.579585	0.0149475	cg18590502	-0.332799	5.45125e-06	0.716914	CCDC71
rs12225345	CTSW	A	0.161709	-0.0118714	cg16073427	-0.458624	0.000133485	0.632153	CCDC85B
rs2231884	FIBP	C	0.161425	-0.0262044	cg22360649	-0.204076	0.000176926	0.8154	CCDC85B
rs11049580	CCDC91	G	0.445062	0.0138561	cg15026265	0.263014	0.000643915	1.30085	CCDC91
rs1222514	CCER1	A	0.352932	0.0170278	cg19406706	0.239399	0.000328632	1.27049	CCER1
rs142758242	HLA-W	A	0.029502	-0.0429726	cg03780997	-0.125772	0.000497895	0.881816	CCHCR1
rs831602	CD59	C	0.0178099	0.0292145	cg02224369	0.480374	0.000535128	1.61668	CD59
rs349249	CD84	C	0.361761	-0.0148536	cg27304328	0.288857	0.000112337	1.3349	CD84
rs11654935	RNU6-233P	G	0.720302	0.0309266	cg19439043	0.184868	2.90628e-06	1.20306	CDK12
rs35546703	FBXL20	T	0.277443	-0.0169759	cg17288560	0.329035	4.49879e-06	1.38963	CDK12
rs7219814	FBXL20	C	0.106453	-0.0278338	cg05341260	0.283848	1.12534e-05	1.32823	CDK12
rs60731840	CDYL	C	0.109044	0.0026985	cg01472299	3.0968	2.47579e-06	22.127	CDYL
rs6485758	CELF1	G	0.333583	-0.0176605	cg19460817	-0.557254	1.45708e-17	0.57278	CELF1
rs6485758	CELF1	G	0.333583	-0.0148132	cg25953688	-0.664364	1.45708e-17	0.5146	CELF1
rs11039336	AGBL2	A	0.517849	-0.00177439	cg12979590	2.97142	7.23847e-07	19.5197	CELF1
rs7477	CENPV	A	0.510473	-0.000891262	cg17742451	-4.27139	0.00032804	0.0139624	CENPV
rs9790195	CHCHD6	A	0.686378	-0.00529762	cg24448870	1.69309	6.15447e-15	5.43627	CHCHD6
rs17693352	NUP210P1	C	0.0970537	0.0654199	cg17408686	0.119244	3.06607e-08	1.12664	CHCHD6
rs17693352	NUP210P1	C	0.0970537	0.113211	cg18026197	0.0684506	3.38168e-08	1.07085	CHCHD6
rs939481	NUP210P1	A	0.058132	0.0195173	cg01383997	0.580485	1.94579e-07	1.78691	CHCHD6
rs6789480	NUP210P1	C	0.0358486	0.011943	cg05955332	0.89294	8.32874e-05	2.4423	CHCHD6
rs6087538	TPM3P2	T	0.21321	-0.0135447	cg02547263	-0.580035	1.40495e-08	0.559879	CHMP4B
rs12542630	CHMP7	A	0.416631	-0.0148217	cg14349055	0.277741	0.000152724	1.32014	CHMP7
rs4243084	CHRNA3	G	0.358115	0.0140324	cg04882995	0.453282	1.45549e-08	1.57347	CHRNA3
rs28506853	CHST15	C	0.666488	0.00708226	cg07960841	-0.639527	6.19605e-05	0.527542	CHST15
rs28506853	CHST15	C	0.666488	0.015924	cg09341154	-0.284431	6.19605e-05	0.752442	CHST15
rs28506853	CHST15	C	0.666488	0.00354263	cg05228404	-1.27851	6.19605e-05	0.278451	CHST15
rs28607366	CHST15	C	0.674672	0.00528123	cg00955186	-0.827939	0.000105015	0.436949	CHST15
rs7076074	CHST15	T	0.67247	0.0150727	cg07790279	-0.287385	0.000119242	0.750223	CHST15
rs4131643	CHST15	T	0.672177	-0.0109523	cg19588519	0.390509	0.00014545	1.47773	CHST15
rs4929794	CHST15	A	0.66617	0.00845309	cg00759634	-0.490396	0.000210438	0.612384	CHST15
rs4073218	CHST15	C	0.661184	0.00493667	cg17868340	-0.822897	0.000281078	0.439158	CHST15
rs1676220	MEGF8	T	0.0477114	-0.00707182	cg26163284	1.32102	0.000126529	3.74726	CIC
rs851294	MEGF8	G	0.0501727	-0.00748626	cg13008315	1.25454	0.000137422	3.50622	CIC
rs9267659	SLC44A4	A	0.807774	-0.018031	cg20640261	-0.301101	2.36281e-05	0.740003	CLIC1
rs2233956	C6orf15	T	0.14932	-0.0196491	cg18909389	0.265938	4.49524e-05	1.30465	CLIC1
rs707939	MSH5-SAPCD1	C	0.391495	-0.00766017	cg00640087	-0.546655	0.000208316	0.578883	CLIC1
rs12605662	CDH2	G	0.586366	-0.00313561	cg00743094	1.17132	0.00063772	3.22626	CLYBL
rs1287283	COL8A1	A	0.661683	0.00270872	cg17388683	1.67116	5.97182e-05	5.31832	CMSS1
rs793495	COL8A1	G	0.668269	0.0291895	cg07805332	0.155573	6.74942e-05	1.16833	CMSS1
rs138814	BRD1	C	0.204176	0.00852983	cg16655795	-1.00471	6.98734e-11	0.366151	CNFN
rs111535894	CNFN	G	0.059972	0.0392455	cg17107617	-0.196965	0.000766547	0.821219	CNFN
rs17345153	DSTYK	A	0.43233	-0.00611776	cg06617202	-0.747868	1.80138e-05	0.473375	CNTN2
rs11240369	DSTYK	G	0.436316	-0.010035	cg01243924	-0.431935	4.73707e-05	0.649251	CNTN2
rs13317800	COL8A1	G	0.722852	-0.00766759	cg08464402	-0.570483	0.00018706	0.565252	COL8A1
rs5027414	PNISR	T	0.508024	-0.0335654	cg05567646	0.138199	1.23743e-05	1.1482	COQ3
rs6570015	COQ3	G	0.487937	-0.0401578	cg05237015	0.0988283	0.000197953	1.10388	COQ3
rs6088374	LINC00028	T	0.168887	-0.0215957	cg18721089	0.256009	0.000164481	1.29176	COX4I2
rs2109374	EML4	T	0.520846	-0.00658321	cg25553824	-0.746011	3.64253e-06	0.474254	COX7A2L
rs60724534	CPNE7	G	0.32014	-0.0012833	cg09738481	4.74099	7.51147e-08	114.547	CPNE7
rs352935	CPNE7	C	0.495417	0.0253309	cg04080022	0.188509	9.60607e-06	1.20745	CPNE7
rs975484	PRMT1	C	0.247224	0.022015	cg21723184	0.230676	4.79108e-05	1.25945	CPT1C
rs11703253	ALG12	A	0.177491	-0.0159013	cg08270630	0.596523	3.17028e-12	1.81579	CRELD2
rs138814	BRD1	C	0.204176	0.047028	cg22777249	-0.182232	6.98734e-11	0.833408	CRELD2
rs28538803	PIM3	A	0.149258	-0.00908195	cg02269571	0.925928	1.96398e-08	2.52421	CRELD2
rs9616770	ZBED4	A	0.070011	0.0195635	cg16843718	-0.455807	1.05235e-05	0.633936	CRELD2
rs139561	MEI1	T	0.181145	-0.0283511	cg25447894	-0.252143	1.67105e-07	0.777134	CSDC2
rs3087852	PSMD3	G	0.478201	0.0133775	cg04193923	0.304008	0.000135565	1.35528	CSF3
rs8068260	CSF3	T	0.530692	-0.00589348	cg09161579	0.623255	0.000567494	1.86499	CSF3
rs11636952	LMAN1L	T	0.675722	0.0114205	cg20552236	-0.335768	0.000859176	0.714789	CSK
rs7920614	CTBP2	G	0.0937452	-0.00289656	cg11285912	-2.49189	8.71513e-05	0.0827537	CTBP2
rs666021	OR5BA1P	A	0.258523	0.0211035	cg06200697	0.27246	4.2513e-06	1.31319	CTNND1
rs656980	FIBP	G	0.183974	0.00659282	cg23483894	0.840496	2.92053e-05	2.31752	CTSW
rs58568715	FOSL1	A	0.157218	0.00551555	cg25470561	1.00032	0.00012878	2.71915	CTSW
rs111953392	CFL1	G	0.150706	0.0249394	cg01669108	0.21894	0.000129958	1.24476	CTSW
rs1124297	CUX1	G	0.478857	0.0105407	cg10141789	-0.337739	0.000812543	0.713381	CUX1
rs12499992	CWH43	T	0.70005	0.0137274	cg25316310	-0.349939	2.10539e-05	0.704731	CWH43
rs750472	FOXH1	A	0.469317	0.0024599	cg01590314	-1.54435	0.000331267	0.21345	CYHR1
rs2930291	CCDC33	G	0.358458	-0.00593419	cg05939495	-0.972329	1.71658e-07	0.378201	CYP11A1
rs4887131	CCDC33	A	0.637326	-0.00732211	cg24482024	0.780828	2.2084e-07	2.18328	CYP11A1
rs7173655	CYP11A1	C	0.681163	-0.00930722	cg05454635	0.556611	5.58001e-06	1.74475	CYP11A1
rs8039847	CYP11A1	C	0.677475	-0.0056672	cg03449379	-0.794348	7.59385e-05	0.451876	CYP11A1
rs12903896	CYP1A2	C	0.636935	-0.019329	cg11924019	0.245718	2.17225e-05	1.27854	CYP1A1
rs11072507	CYP1A2	G	0.653635	-0.0216172	cg12101586	-0.217158	3.12261e-05	0.804803	CYP1A1
rs113294190	CYP1A2	A	0.621074	-0.03119	cg18092474	0.147724	4.66055e-05	1.15919	CYP1A1
rs12909307	CSK	A	0.656277	-0.022695	cg01359532	0.203018	4.66055e-05	1.22509	CYP1A2
rs9657082	BHLHE22	C	0.300438	-0.00794012	cg21845457	0.916261	1.22906e-09	2.49992	CYP7B1
rs1568661	DAG1	A	0.394122	0.018749	cg09416188	-0.226975	6.59807e-05	0.796941	DAG1
rs59574756	AFG3L1P	A	0.0551745	0.0272286	cg04731384	-0.512969	9.39837e-15	0.598716	DBNDD1
rs16895737	FAM184B	A	0.108696	-0.0259518	cg18650307	-0.241535	7.92968e-05	0.785421	DCAF16
rs521977	SLC44A4	T	0.748248	0.0134867	cg16704889	0.494061	3.81135e-09	1.63896	DDAH2
rs11039119	PACSIN3	G	0.32098	0.0401574	cg19486271	-0.10853	0.000108559	0.897152	DDB2
rs3130923	MICB	G	0.0968709	0.0222189	cg18093866	-0.297367	1.56089e-05	0.742771	DDR1
rs3093949	NFKBIL1	C	0.321158	-0.0134147	cg05945401	0.276241	0.000785806	1.31817	DDX39B
rs3130630	ATP6V1G2-DDX39B	A	0.321629	-0.00539052	cg09878914	0.675354	0.000960117	1.96473	DDX39B
rs7515	AKAP12	G	0.728865	-0.0018361	cg11423998	-2.29877	0.000698962	0.100382	DIP2C
rs2081508	DIXDC1	C	0.348347	0.015351	cg06400065	0.276736	0.00012104	1.31882	DIXDC1
rs650461	DIXDC1	C	0.358566	0.0343246	cg18962750	-0.122154	0.000134457	0.885012	DIXDC1
rs1974426	DLAT	A	0.380836	-0.00903299	cg11062672	0.440977	0.000277554	1.55422	DIXDC1
rs1320664	DIXDC1	A	0.340843	-0.00934109	cg14201634	-0.410955	0.000548919	0.663017	DIXDC1
rs11583890	THAP3	A	0.358518	-0.00935792	cg01053213	0.409142	0.00067301	1.50553	DNAJC11
rs10911387	DNM3	T	0.730455	0.025644	cg06320175	0.178829	0.00018759	1.19582	DNM3
rs10911326	DNM3	G	0.220567	-0.0338369	cg03322057	0.140582	0.000238846	1.15094	DNM3
rs13428812	DNMT3A	A	0.32272	0.00371086	cg23009818	-1.15435	0.000181883	0.315261	DNMT3A
rs74580656	DNMT3A	C	0.228136	0.0223545	cg09259843	-0.206591	0.000189782	0.813352	DNMT3A
rs56089703	DNMT3A	T	0.323016	0.00557185	cg17742416	0.768391	0.000200646	2.15629	DNMT3A
rs7578575	DNMT3A	T	0.300688	0.00189003	cg13558695	2.28806	0.000231098	9.85582	DNMT3A
rs11880252	DOCK6	T	0.67976	-0.00616011	cg06419793	0.878503	2.22034e-06	2.40729	DOCK6
rs13052885	DOPEY2	C	0.800196	0.0148114	cg00673191	-0.357037	9.48305e-05	0.699746	DOPEY2
rs653429	DPEP1	G	0.425576	0.00444648	cg01764370	1.16004	2.10567e-06	3.19005	DPEP1
rs258317	SPATA33	C	0.460541	-0.00549402	cg08949735	-0.662766	0.000690875	0.515423	DPEP1
rs460984	CHMP1A	C	0.461978	0.00630065	cg01747591	0.566724	0.000897777	1.76248	DPEP1
rs12130384	DSTYK	A	0.436316	0.00846047	cg11140044	0.521802	3.41642e-05	1.68506	DSTYK
rs6132086	DTD1	G	0.154548	0.0385847	cg27199827	0.158014	7.69791e-05	1.17118	DTD1
rs6854790	ARAP2	T	0.237162	0.017554	cg15339249	-0.379635	5.31079e-08	0.684111	DTHD1
rs12583161	DZIP1	G	0.43472	-0.0291479	cg21627412	-0.137872	0.000158322	0.87121	DZIP1
rs146896516	EFEMP1	C	0.09113	0.0300785	cg25711779	-0.35535	1.06168e-09	0.700928	EFEMP1
rs2033316	EFEMP1	A	0.221548	-0.0188487	cg20786074	0.230442	0.000643242	1.25916	EFEMP1
rs3806256	ADAM15	C	0.463051	0.0138314	cg16905506	-0.255019	0.000873666	0.774902	EFNA4
rs4821494	TXN2	G	0.692374	-0.0182138	cg27575890	-0.219343	0.000698635	0.803046	EIF3D
rs1977940	RSPO2	C	0.186077	0.0139789	cg09981361	-0.308797	0.000983682	0.73433	EIF3E
rs2301994	ELN	G	0.0517637	0.0186618	cg05010648	-0.636553	8.34801e-08	0.529113	ELN
rs6544515	EML4	G	0.583372	0.00766814	cg27634115	0.58062	3.10318e-05	1.78715	EML4
rs72827803	EMX2OS	C	0.343684	-0.00283292	cg11854504	1.40066	0.000413341	4.05789	EMX2OS
rs11687120	EN1	G	0.477646	0.0118653	cg03765885	-0.309523	0.000570828	0.733797	EN1
rs13005242	EN1	A	0.2425	0.00815213	cg20804050	-0.529269	0.000685285	0.589036	EN1
rs1549082	EN2	T	0.871357	-0.00358112	cg14036479	1.55847	0.00056779	4.75155	EN2
rs1549082	EN2	T	0.871357	-0.0102103	cg13677571	0.546614	0.00056779	1.72739	EN2
rs11653998	ERBB2	C	0.667214	-0.00375009	cg16557858	1.33384	9.96485e-06	3.7956	ERBB2
rs11653998	ERBB2	C	0.667214	-0.00432279	cg22018815	1.15713	9.96485e-06	3.18079	ERBB2
rs4150324	ERCC5	C	0.353517	-0.0205264	cg01783816	0.218621	4.04436e-05	1.24436	ERCC5
rs12542733	ERI1	T	0.458815	-0.0163178	cg18237548	0.267682	4.07287e-05	1.30693	ERI1
rs2953806	ERI1	C	0.468213	-0.0145471	cg10039590	0.261504	0.000369103	1.29888	ERI1
rs10097870	LINC00208	G	0.462132	0.00689859	cg00184457	-0.515875	0.000853479	0.596978	ERI1
rs226069	ERI3	G	0.720304	0.00981715	cg12590902	-0.403485	0.000764025	0.667988	ERI3
rs56756385	ERICH1	G	0.24693	0.00499481	cg19259199	-0.840658	0.000720656	0.431427	ERICH1
rs4077284	LOXL1	A	0.664601	-0.00205249	cg04318602	-3.65042	1.07153e-11	0.0259801	ERO1L
rs73094343	RAMP1	C	0.534739	-0.0130838	cg09039163	0.127249	0.000409865	1.1357	ESPNL
rs9503978	EXOC2	G	0.861512	0.00477464	cg13525071	-2.69174	2.9431e-15	0.067763	EXOC2
rs6597037	EXOC2	A	0.878394	-0.0256643	cg17645074	0.480052	5.72566e-13	1.61616	EXOC2
rs4959926	EXOC2	A	0.877776	0.0168634	cg20223322	-0.712045	2.22455e-12	0.49064	EXOC2
rs4959926	EXOC2	A	0.877776	0.0156727	cg26187313	-0.766141	2.22455e-12	0.464803	EXOC2
rs9504361	EXOC2	A	0.465627	-0.0209339	cg13471009	-0.215375	3.61643e-05	0.806239	EXOC2
rs139026595	IRF4	A	0.021478	0.0273078	cg21478597	0.571624	0.000155658	1.77114	EXOC2
rs6924755	OSTCP1	G	0.564125	-0.0208265	cg22871253	0.191693	0.000208641	1.2113	EZR
rs2545801	GRK6	T	0.746389	-0.0170343	cg12477903	-0.241914	0.000690194	0.785124	F12
rs11883782	RND3	C	0.552908	0.0232795	cg07201475	-0.191581	2.84911e-05	0.825653	FABP5P10
rs174544	FADS1	C	0.264835	-0.00294366	cg12517394	-3.12934	1.00861e-15	0.0437466	FADS1
rs174535	TMEM258	T	0.301499	-0.00393352	cg14725641	-2.18466	1.04792e-14	0.112516	FADS1
rs174529	TMEM258	T	0.324307	-0.00568852	cg15598662	-1.47577	1.95412e-14	0.228603	FADS1
rs174559	FADS1	G	0.241143	-0.00310422	cg25326896	-2.71082	9.89059e-13	0.0664821	FADS1
rs174559	FADS1	G	0.241143	-0.0064782	cg16213375	-1.29897	9.89059e-13	0.272812	FADS1
rs174572	FADS2	C	0.214705	-0.0115929	cg14911132	-0.624457	1.38644e-09	0.535552	FADS1
rs174604	FADS2	C	0.331036	0.0146152	cg27386326	-0.436441	8.2679e-09	0.646332	FADS1
rs174591	FADS2	T	0.221027	-0.011718	cg00603274	0.567249	2.87151e-08	1.76341	FADS1
rs61896141	TMEM258	A	0.135517	0.00383984	cg10515671	1.88621	9.51119e-08	6.59431	FADS1
rs2166451	TIA1	G	0.318561	-0.00647104	cg25715816	0.602966	0.00055634	1.82753	FAM136A
rs57177189	FAM150B	A	0.291921	-0.0110915	cg13170076	0.474985	4.51693e-06	1.60799	FAM150B
rs11903948	FAM150B	T	0.207729	0.0067431	cg02891817	-0.735282	7.10646e-05	0.47937	FAM150B
rs6485784	NUP160	C	0.1922	0.0141767	cg04411041	-0.408182	1.23702e-05	0.664858	FAM180B
rs7410416	CRELD2	G	0.118643	-0.00577444	cg15997906	-1.44399	9.38252e-07	0.235985	FAM183A
rs35662238	FAM184B	G	0.220688	0.0160563	cg27117749	0.285405	0.000236138	1.3303	FAM184B
rs6088788	FAM83C	A	0.45706	-0.00806441	cg20920419	-0.461162	0.000518654	0.63055	FAM83C
rs6088788	FAM83C	A	0.45706	-0.0066928	cg26821293	-0.555672	0.000518654	0.573687	FAM83C
rs7009054	RN7SL178P	T	0.499412	0.00399103	cg18303581	-1.05974	6.6808e-05	0.346546	FAM86B3P
rs7010753	RN7SL178P	A	0.462161	0.00571154	cg10597661	-0.702771	0.00016316	0.495211	FAM86B3P
rs17542168	OR8K1	T	0.0826095	-0.0206214	cg13818664	-0.3343	0.000397896	0.715839	FAM8A2P
rs10412055	DAND5	T	0.633611	-0.0179766	cg23060513	-0.211473	0.000706977	0.809391	FARSA
rs5023077	FBRSL1	T	0.553124	-0.00865136	cg01231485	-0.440461	0.000324732	0.643739	FBRSL1
rs7295014	FBRSL1	G	0.603107	0.0325852	cg06791426	-0.115838	0.000786173	0.89062	FBRSL1
rs111508578	FCGRT	C	0.0702008	-0.0187118	cg08059845	0.444077	2.72723e-05	1.55905	FCGRT
rs59774409	FCGRT	C	0.0697117	-0.0527326	cg15528736	0.150954	3.56305e-05	1.16294	FCGRT
rs59774409	FCGRT	C	0.0697117	0.0296858	cg00586700	-0.268148	3.56305e-05	0.764795	FCGRT
rs7683390	FGF5	C	0.141304	0.00341988	cg04401986	1.58705	0.000532805	4.88929	FGF5
rs7683390	FGF5	C	0.141304	0.00745294	cg17080423	0.728237	0.000532805	2.07143	FGF5
rs7659152	FGF5	A	0.10892	0.0198659	cg12635937	-0.299479	0.000631553	0.741205	FGF5
rs656980	FIBP	G	0.183974	0.0106494	cg14783074	0.520336	2.92053e-05	1.68259	FIBP
rs793450	CMSS1	C	0.417235	0.00692607	cg24156261	0.525946	0.00072301	1.69206	FILIP1L
rs35524387	FERMT3	C	0.167973	-0.0134538	cg09854726	-0.418251	5.84283e-05	0.658197	FKBP2
rs3094127	FLOT1	A	0.185153	-0.030026	cg09179723	0.141835	0.000748624	1.15239	FLOT1
rs11677491	LINC00607	A	0.145134	-0.021364	cg26950867	-0.243875	0.000510585	0.783585	FN1
rs524158	FOXD2	G	0.417389	0.00203487	cg00203284	-1.85402	0.000437565	0.156606	FOXD2
rs34082359	FOXE3	C	0.347589	0.0112948	cg09269866	-0.337036	0.000511956	0.713883	FOXD2-AS1
rs34082359	FOXE3	C	0.347589	0.0141278	cg08638320	-0.269451	0.000511956	0.763799	FOXD2-AS1
rs11578776	FOXE3	G	0.355825	0.0282019	cg27175287	0.136909	0.000393851	1.14672	FOXE3
rs2405915	FOXD2-AS1	C	0.347597	0.0187803	cg23115387	-0.206414	0.000398991	0.813496	FOXE3
rs750472	FOXH1	A	0.469317	0.0101211	cg07205791	-0.375349	0.000331267	0.687049	FOXH1
rs2620666	PPP1R16A	T	0.524538	-0.012508	cg13159060	-0.293042	0.00054132	0.745991	FOXH1
rs10749805	FOXO6	G	0.569684	-0.00408378	cg24596898	0.924112	0.000464587	2.51963	FOXO6
rs4359027	FOXO6	G	0.533835	0.00401566	cg03893446	-0.885278	0.000893226	0.412599	FOXO6
rs4660192	FOXO6	C	0.534084	0.0203165	cg14028856	-0.173862	0.000924675	0.840413	FOXO6
rs62247677	FOXP1	G	0.0637092	0.0158894	cg05098381	-0.470439	0.000518019	0.624728	FOXP1
rs9266276	HLA-B	A	0.339897	-0.00392203	cg23656755	-1.11048	0.000391511	0.3294	GALNT2
rs28489184	MUC8	T	0.400591	0.00453848	cg01765416	0.861423	0.000484967	2.36653	GALNT9
rs73285483	URAHP	G	0.493837	0.00197205	cg07860918	-2.34144	3.07989e-05	0.0961886	GAS8
rs6664419	SLC27A3	G	0.553185	0.0255202	cg07567724	-0.153082	0.000229086	0.858059	GATAD2B
rs7409457	SYCE2	T	0.626675	-0.0102506	cg21050076	-0.381782	0.000366314	0.682644	GCDH
rs10419627	FARSA	G	0.564891	0.00433336	cg17414007	0.817182	0.000983347	2.26411	GCDH
rs224329	GDF5OS	C	0.382149	-0.0263257	cg14947478	-0.178259	2.07116e-05	0.836726	GDF5
rs224329	GDF5OS	C	0.382149	-0.0180722	cg09618904	-0.259668	2.07116e-05	0.771307	GDF5
rs3764732	UQCC1	G	0.0530823	0.00526844	cg20226253	1.64807	0.000453817	5.19695	GDF5
rs73616654	UQCC1	G	0.0540188	0.0286426	cg26735503	0.288056	0.000717725	1.33383	GDF5OS
SNP	SNP.Gene	Effect allele	EAF	betaSNP-coeficient	CpG markers	beta-coefficient	P-value	OddsRatio	Gene
rs3856241	ARID4B	G	0.446589	0.00600709	cg18917640	0.589172	0.000853646	1.8025	GGPS1
rs7387702	ZNF696	G	0.440916	0.0345236	cg07294814	0.128599	2.87562e-05	1.13723	GLI4
rs190629717	GPIHBP1	G	0.288989	0.037905	cg03894796	-0.123751	7.72388e-05	0.8836	GLI4
rs13275378	ZFP41	G	0.293174	0.0378456	cg11240062	-0.123964	7.94561e-05	0.883412	GLI4
rs9405155	GMDS	C	0.377722	-0.00131071	cg14393923	2.82125	0.000944975	16.7978	GMDS
rs6945135	GNA12	C	0.147017	0.0124899	cg11967765	-0.421149	0.000947484	0.656292	GNA12
rs73033403	GNA12	G	0.135586	0.0144068	cg18998543	-0.365341	0.000955963	0.69396	GNA12
rs1265049	C6orf15	T	0.0264971	0.00667402	cg14219599	1.74808	0.000294315	5.74354	GNL1
rs7587893	GPC1	A	0.378291	-0.0154817	cg12358050	0.249514	0.000392503	1.2834	GPC1
rs7587308	GPC1	G	0.371362	0.00692609	cg13232118	0.529323	0.000747084	1.69778	GPC1
rs7587308	GPC1	G	0.371362	0.0115534	cg06591185	0.317322	0.000747084	1.37344	GPC1
rs62524666	GPIHBP1	C	0.208249	-0.00599808	cg00152340	0.781343	0.000353835	2.1844	GPIHBP1
rs12548918	GPIHBP1	G	0.203575	-0.0230184	cg25560009	-0.191898	0.000734863	0.825391	GPIHBP1
rs192471087	PRRT1	G	0.181684	-0.0561793	cg19321684	-0.081587	0.000244536	0.921653	GPSM3
rs192471087	PRRT1	G	0.181684	-0.0228289	cg16609995	-0.200776	0.000244536	0.818096	GPSM3
rs192471087	PRRT1	G	0.181684	-0.0201972	cg06194738	-0.226937	0.000244536	0.796971	GPSM3
rs192471087	PRRT1	G	0.181684	-0.0171387	cg19555708	-0.267436	0.000244536	0.765339	GPSM3
rs4244610	RECQL4	G	0.484815	-0.00768227	cg06110286	-0.536645	0.000102513	0.584707	GPT
rs4244611	RECQL4	G	0.482168	-0.00757423	cg16587265	-0.533959	0.000136158	0.586279	GPT
rs2101039	GPT	G	0.45383	-0.00786286	cg14476479	-0.50008	0.000242596	0.606482	GPT
rs62259939	USP4	G	0.390593	0.0079648	cg24011261	-0.53961	5.71958e-05	0.582975	GPX1
rs62259939	USP4	G	0.390593	0.00660126	cg05551922	-0.651071	5.71958e-05	0.521487	GPX1
rs62259939	USP4	G	0.390593	0.00580518	cg05055782	-0.740355	5.71958e-05	0.476945	GPX1
rs6746291	GREB1	T	0.47968	-0.00229232	cg01880321	2.03484	1.11361e-05	7.65105	GREB1
rs2358039	GREB1	A	0.310644	0.00952942	cg24737570	-0.423405	0.000435041	0.654813	GREB1
rs974163	GREB1	T	0.716431	0.0177801	cg25785303	0.218016	0.000769485	1.24361	GREB1
rs11217967	GRIK4	C	0.330283	-0.00985045	cg11281320	-0.421492	0.000261801	0.656067	GRIK4
rs2545801	GRK6	T	0.746389	0.00874613	cg18495118	0.47116	0.000690194	1.60185	GRK6
rs1062557	GRP	C	0.73128	-0.00666924	cg24131595	0.664447	0.000253784	1.94342	GRP
rs11878448	FLT3LG	T	0.0998247	-0.0152836	cg15598425	0.554645	5.65261e-06	1.74132	GRWD1
rs4580194	GSDMA	A	0.40376	-0.00542201	cg21790570	0.75757	0.000136449	2.13309	GSDMA
rs11658278	ZPBP2	T	0.497875	-0.00929269	cg27435903	-0.516618	6.03911e-06	0.596535	GSDMB
rs7216558	GSDMB	C	0.48758	-0.00681991	cg10057218	0.696465	7.65101e-06	2.00665	GSDMB
rs9287356	GTDC1	C	0.523135	-0.00154179	cg00339740	2.45484	0.000371611	11.6445	GTDC1
rs249685	GTF2IRD1	C	0.530881	-0.00468423	cg02837488	0.788595	0.000639547	2.2003	GTF2IRD1
rs417323	CDK10	T	0.442651	-0.00340177	cg03253314	-1.10928	0.000460221	0.329798	GTPBP3
rs1264701	TRIM31	G	0.196418	0.0464831	cg00076543	0.112976	8.75876e-05	1.1196	HCG17
rs2523849	HCG22	T	0.176488	0.00423236	cg11369599	1.32878	0.000275809	3.77644	HCG22
rs2523849	HCG22	T	0.176488	0.00938104	cg27644095	0.599495	0.000275809	1.8212	HCG22
rs6913038	OR1F12	G	0.0313899	0.00563361	cg05055326	0.756401	1.42888e-08	2.13059	HCG9
rs2074480	RNF39	T	0.123628	0.00352209	cg15196165	2.58825	2.86304e-07	13.3064	HCG9
rs2074480	RNF39	T	0.123628	0.0114884	cg14731892	0.793499	2.86304e-07	2.21112	HCG9
rs2523399	HLA-F-AS1	C	0.54275	0.0184044	cg17790311	0.0751594	6.32532e-06	1.07806	HCG9
rs13414769	HDAC4	T	0.351122	-0.0124023	cg16468346	0.331631	0.000252712	1.39324	HDAC4
rs9460776	HDGFL1	G	0.248122	-0.0315025	cg07914200	-0.137997	0.000535179	0.871102	HDGFL1
rs3809054	CCDC15	C	0.541017	0.00250575	cg13018903	-1.49389	0.000439995	0.224497	HEPACAM
rs9388451	HEY2	T	0.500867	-0.0172674	cg13799242	0.287687	2.80127e-06	1.33334	HEY2
rs9388451	HEY2	T	0.500867	0.00402066	cg01868782	-1.23552	2.80127e-06	0.290683	HEY2
rs3966775	HEY2	C	0.513369	-0.012968	cg22124590	0.377901	3.9871e-06	1.45922	HEY2
rs3966775	HEY2	C	0.513369	-0.00447829	cg22060817	1.09431	3.9871e-06	2.98712	HEY2
rs9375411	NCOA7	A	0.497312	-0.00973738	cg00066750	0.417471	0.000146185	1.51812	HEY2
rs1491765	KCTD2	G	0.278915	0.0149422	cg13923669	-0.259889	0.000863553	0.771137	HID1
rs247347	HIST4H4	T	0.526989	0.0410287	cg10809165	0.0962889	0.000219208	1.10108	HIST4H4
rs9803646	HIVEP3	A	0.368116	-0.0091424	cg11850861	-0.425672	0.000455852	0.65333	HIVEP3
rs406097	HIVEP3	A	0.566984	-0.00331529	cg05718015	-1.07813	0.00083072	0.340232	HIVEP3
rs2854277	HLA-DQB1-AS1	C	0.0959798	0.0453559	cg24421410	-0.20358	0.000154197	0.815805	HLA-DMA
rs2854277	HLA-DQB1-AS1	C	0.0959798	0.0239076	cg03531211	-0.386218	0.000154197	0.679622	HLA-DMA
rs535777	HLA-DQA1	G	0.0962224	0.0408722	cg08735211	0.136939	0.000293126	1.14676	HLA-DMA
rs1632958	HLA-F	A	0.834798	0.032145	cg08698936	0.152503	0.000633317	1.16475	HLA-F
rs1633062	IFITM4P	T	0.81398	0.015151	cg03176423	0.338551	0.000188792	1.40291	HLA-F-AS1
rs1633062	IFITM4P	T	0.81398	-0.0233997	cg14067066	-0.219208	0.000188792	0.803155	HLA-F-AS1
rs261949	HCG18	G	0.231369	0.0036814	cg08912051	1.19539	0.000619647	3.30485	HLA-L
rs261949	HCG18	G	0.231369	-0.0133283	cg26993102	-0.330177	0.000619647	0.718796	HLA-L
rs261949	HCG18	G	0.231369	-0.0131003	cg10381888	-0.335924	0.000619647	0.714678	HLA-L
rs261949	HCG18	G	0.231369	0.00134514	cg18326657	3.27155	0.000619647	26.3522	HLA-L
rs261949	HCG18	G	0.231369	0.00275127	cg12956567	1.59952	0.000619647	4.95066	HLA-L
rs261949	HCG18	G	0.231369	0.0329715	cg27011480	0.13347	0.000619647	1.14279	HLA-L
rs261949	HCG18	G	0.231369	-0.00889873	cg16055914	-0.494532	0.000619647	0.609856	HLA-L
rs192116835	TRIM31-AS1	A	0.0191207	0.0065137	cg17512353	0.766058	0.000619647	2.15127	HLA-L
rs261949	HCG18	G	0.231369	0.00415995	cg23363014	1.05788	0.000619647	2.88025	HLA-L
rs6060323	MIR3193	C	0.170233	-0.0114411	cg04306926	0.467157	0.000230923	1.59545	HM13
rs4906322	MARK3	A	0.272019	-0.00577801	cg26159832	0.678282	0.00086914	1.97049	HMGB3P26
rs1535274	RNU6-502P	A	0.571635	-0.0100421	cg18635670	0.363026	0.000775134	1.43767	HMGN4
rs3788509	TOM1	G	0.337316	-0.0108929	cg20571453	-0.34767	0.000687315	0.706332	HMGXB4
rs6691924	HNRNPA1P63	C	0.902744	-0.0057449	cg00868131	0.992998	0.000635505	2.69931	HNRNPA1P63
rs2594986	ATG7	G	0.818032	0.0118294	cg17571559	0.59155	4.49564e-07	1.80679	HRH1
rs9525089	UGGT2	C	0.0630269	-0.0382746	cg16684691	0.0726299	0.000163707	1.07533	HS6ST3
rs9634489	HS6ST3	A	0.516176	-0.00689583	cg21502551	0.516351	0.000863708	1.6759	HS6ST3
rs56248708	ALG12	G	0.111345	-0.00793221	cg17421143	1.0211	9.84569e-07	2.77624	HSD17B12
rs150234348	FAM172BP	T	0.5805	-0.023319	cg09013032	-0.203802	2.41341e-05	0.815624	HSD17B13
rs10789434	PTPRF	G	0.69663	0.00755967	cg05663262	0.55531	0.000368167	1.74248	HYI-AS1
rs2635047	SKOR2	C	0.489792	0.0131522	cg16324725	0.371749	4.35315e-06	1.45027	IER3IP1
rs1633068	IFITM4P	T	0.81398	0.00281775	cg01800614	1.81928	0.000188288	6.16741	IFITM4P
rs1633062	IFITM4P	T	0.81398	-0.0310055	cg23606396	-0.165435	0.000188792	0.847525	IFITM4P
rs932338	HLA-F-AS1	A	0.813692	0.00368343	cg21864378	1.39277	0.000189824	4.02601	IFITM4P
rs6730783	IHH	A	0.769104	0.0101222	cg01566166	0.499194	5.69355e-05	1.64739	IHH
rs6436113	SLC23A3	C	0.767334	0.0119305	cg13088568	0.401281	0.000137657	1.49374	IHH
rs10174319	SLC23A3	T	0.236228	-0.0124729	cg23493167	0.358251	0.000371698	1.43082	IHH
rs6724718	SLC23A3	G	0.762276	0.00423583	cg09759432	1.04495	0.000402874	2.84324	IHH
rs12596821	IL34	A	0.455574	0.0126095	cg08281777	0.346417	4.30004e-05	1.41399	IL34
rs11075773	IL34	C	0.405884	0.012952	cg10485485	0.28314	0.000655662	1.32729	IL34
rs6954148	IMMP2L	G	0.402993	0.00567105	cg27391838	-0.696164	0.000251838	0.498494	IMMP2L
rs4492207	HEY2	G	0.591164	-0.00745211	cg05039488	0.644324	1.03233e-05	1.9047	IRAK1BP1
rs11637656	IREB2	C	0.627646	-0.0250129	cg13561554	0.196181	6.71978e-06	1.21675	IREB2
rs2869032	IREB2	C	0.796465	-0.0245791	cg18825076	0.204911	0.000117301	1.22742	IREB2
rs6894249	C5orf56	A	0.369433	0.0268542	cg17394978	0.193623	1.8254e-06	1.21364	IRF1
rs6894249	C5orf56	A	0.369433	-0.019112	cg24749385	-0.27206	1.8254e-06	0.761809	IRF1
rs4263621	IRF4	G	0.472471	0.018256	cg09757644	-0.75956	5.97015e-39	0.467872	IRF4
rs9405661	IRF4	C	0.440731	0.00660138	cg23001918	-2.07911	7.2203e-38	0.125041	IRF4
rs2671429	IRF4	C	0.0370806	-0.0180749	cg24319508	1.01951	3.44476e-09	2.77183	IRF4
rs1877176	IRF4	A	0.790425	0.0138226	cg16478536	-0.562504	3.94358e-09	0.569781	IRF4
rs13196901	IRF4	G	0.0878844	-0.0248873	cg12671632	-0.471775	5.68004e-09	0.623894	IRF4
rs9378808	IRF4	A	0.200577	-0.00832568	cg21368352	-0.955655	3.10101e-08	0.38456	IRF4
rs9378808	IRF4	A	0.200577	-0.0311828	cg26422851	-0.255156	3.10101e-08	0.774796	IRF4
rs12877954	LINC00462	G	0.235528	-0.0137689	cg04657044	0.317646	0.000319343	1.37389	ITM2B
rs276216	ITPRIP	A	0.32906	-0.00698246	cg11276172	-0.540338	0.000983462	0.582551	ITPRIP
rs4109434	JARID2	T	0.545638	0.0118878	cg26218277	0.320975	0.000333131	1.37847	JARID2
rs75049360	JARID2	G	0.0427431	-0.0111357	cg20953388	-0.876768	0.000351947	0.416126	JARID2
rs28505073	JARID2	A	0.0423798	0.0214909	cg11626175	0.403685	0.000825529	1.49733	JARID2
rs1125772	JDP2	A	0.74654	-0.0172206	cg22143352	-0.272219	0.000156151	0.761687	JDP2
rs34357212	REEP3	C	0.294735	0.00351086	cg00210538	-1.88263	8.63874e-09	0.152189	JMJD1C-AS1
rs10815522	KANK1	C	0.659546	-0.0399338	cg13877502	0.128238	5.19072e-06	1.13682	KANK1
rs77278210	KCNE4	A	0.0825513	0.00846481	cg11391828	0.847826	0.000855097	2.33457	KCNE4
rs62101204	PQLC1	G	0.523644	-0.00441806	cg05506453	-0.871059	0.000367479	0.418508	KCNG2
rs9963344	PQLC1	C	0.612164	0.0287882	cg05491587	-0.125999	0.000732173	0.881616	KCNG2
rs1844891	RNU6-362P	C	0.360964	-0.00638188	cg25347642	0.575075	0.000830469	1.77726	KCTD2
rs61768372	KDM4A	C	0.351064	0.00691574	cg00946598	-0.56411	0.000459857	0.568866	KDM4A
rs11757396	KIAA1244	G	0.205997	-0.0670505	cg21309351	0.0681333	0.000537509	1.07051	KIAA1244
rs75777079	KIF18B	G	0.135572	-0.0385328	cg17704343	-0.135529	0.000534655	0.873254	KIF18B
rs57893926	PACS1	G	0.0649018	0.007103	cg06573253	1.26258	6.93213e-05	3.53452	KLC2
rs6493604	KLF13	A	0.799414	-0.0114916	cg10965478	-0.468737	4.0903e-05	0.625792	KLF13
rs4268714	KLF13	C	0.688285	0.0201253	cg20629587	0.224329	9.45575e-05	1.25148	KLF13
rs11631345	KLF13	C	0.6448	0.0116729	cg17796461	0.353281	0.000168324	1.42373	KLF13
rs9838915	KLF15	G	0.153839	0.01072	cg14339848	0.555533	2.00934e-05	1.74287	KLF15
rs9843577	KLF15	C	0.153895	0.0106924	cg06491573	0.549976	2.56523e-05	1.73321	KLF15
rs9843577	KLF15	C	0.153895	0.0112423	cg20955328	0.523076	2.56523e-05	1.68721	KLF15
rs4955414	USP4	C	0.682118	0.0104784	cg14526039	0.643427	1.81957e-08	1.90299	KLHDC8B
rs4513485	QARS	G	0.614852	0.00599207	cg14507891	-0.661126	0.000429571	0.51627	KLHDC8B
rs12741141	KLHL21	C	0.383542	0.00730455	cg14823363	0.538697	0.000390254	1.71377	KLHL21
rs11583755	KLHL21	A	0.38186	0.00646535	cg00103568	-0.607262	0.00040287	0.544841	KLHL21
rs6678681	KLHL21	A	0.713479	0.0239277	cg09159285	-0.167517	0.000479149	0.845763	KLHL21
rs6678681	KLHL21	A	0.713479	0.0226566	cg27539986	-0.176915	0.000479149	0.837851	KLHL21
rs6678681	KLHL21	A	0.713479	0.0120459	cg19884658	-0.332752	0.000479149	0.716948	KLHL21
rs12405970	THAP3	G	0.360066	0.014385	cg06778853	-0.260946	0.000856269	0.770322	KLHL21
rs12108025	KLHL6	G	0.567083	-0.00877295	cg18772205	-0.670452	5.02888e-08	0.511477	KLHL6
rs2948136	KLHL6	G	0.286437	-0.0415425	cg02939781	-0.134988	9.52728e-06	0.873726	KLHL6
rs2799688	LAD1	G	0.253224	0.00461574	cg07596645	1.33806	7.99963e-07	3.81163	LAD1
rs4915232	LAD1	C	0.539498	0.010556	cg18169095	-0.380821	0.000162683	0.6833	LAD1
rs2719188	LAD1	C	0.247413	-0.0141199	cg17863139	0.298538	0.000873024	1.34789	LAD1
rs3774800	USP4	G	0.589543	0.0227759	cg11566975	-0.232568	1.56054e-06	0.792496	LAMB2
rs3212	USP19	T	0.617977	-0.00875741	cg02497019	0.456162	0.000391242	1.57801	LAMB2
rs10171296	LBH	A	0.18342	-0.00759757	cg07543711	-0.6459	0.000170236	0.52419	LBH
rs1380295	LCORL	C	0.130134	-0.00166216	cg13792823	4.45976	1.45711e-06	86.4667	LCORL
rs6840334	LCORL	T	0.147947	-0.0110354	cg01089331	-0.626993	1.67336e-06	0.534196	LCORL
rs17096195	LHX8	G	0.241787	0.00156848	cg07404921	-3.45053	2.02772e-05	0.0317289	LHX8
rs729833	LHX8	C	0.254854	0.00948403	cg23166389	-0.556525	2.61678e-05	0.573197	LHX8
rs12062876	TYW3	C	0.21507	-0.0131402	cg19870706	0.40375	4.07887e-05	1.49743	LHX8
rs10493552	LHX8	C	0.176697	0.00635213	cg20594809	0.828725	4.76595e-05	2.2904	LHX8
rs2269083	LIMK1	G	0.128455	-0.00995202	cg06126335	0.597287	0.000157751	1.81718	LIMK1
rs34325097	LIMK1	G	0.12875	0.00166289	cg04663932	-3.1821	0.000878108	0.0414986	LIMK1
rs113886216	LIMS2	A	0.356161	-0.00295751	cg14282137	-1.62345	4.28584e-05	0.197217	LIMS2
rs6732086	WDR33	G	0.317769	0.016485	cg03555157	0.291815	4.95794e-05	1.33885	LIMS2
rs11894199	WDR33	C	0.427201	-0.00725501	cg07262244	-0.510551	0.000661438	0.600165	LIMS2
rs717064	REM1	G	0.147806	0.047986	cg21846177	-0.121472	0.000212209	0.885615	LINC00028
rs717064	REM1	G	0.147806	0.0441588	cg15537254	-0.132	0.000212209	0.876341	LINC00028
rs2776363	LINC00111	T	0.731609	0.0165305	cg02983759	0.29377	5.8439e-05	1.34147	LINC00111
rs34364574	ANKRD26	C	0.07234	-0.0154437	cg01097314	0.487663	0.000409987	1.62851	LINC00202-1
rs11076771	ACSF3	C	0.0282062	-0.0237029	cg09051393	-0.462496	0.000419657	0.62971	LINC00304
rs12855185	LINC00462	A	0.237843	-0.0114312	cg15338967	0.378307	0.000326143	1.45981	LINC00462
rs300138	LINC00473	G	0.128353	-0.0136514	cg21749424	-0.440762	0.000143838	0.643546	LINC00473
rs300144	LINC00473	T	0.173007	-0.0174369	cg20769926	-0.280886	0.000658902	0.755114	LINC00473
rs13072896	LEKR1	G	0.637473	0.0123685	cg09401099	0.317847	0.000340804	1.37417	LINC00886
rs35874547	LEKR1	T	0.707979	0.0191437	cg19430473	0.202101	0.000753129	1.22397	LINC00886
rs10936038	LINC00886	C	0.589971	-0.0341177	cg03277049	0.10537	0.000815011	1.11112	LINC00886
rs17342493	SRPK2	G	0.54866	-0.00447861	cg05816398	-1.48962	3.60721e-10	0.225458	LINC01004
rs2252074	LINC01004	T	0.382898	-0.0148749	cg03997145	0.339636	3.20173e-06	1.40444	LINC01004
rs55849061	UBE2L5P	C	0.366337	0.00573975	cg16215968	-0.880772	4.13474e-06	0.414463	LINC01058
rs10200433	LINC01107	T	0.454314	-0.00967396	cg07390791	-0.432324	9.69618e-05	0.648999	LINC01107
rs34666276	ZNF652	T	0.371429	0.0147856	cg24045357	-0.259698	0.000518392	0.771284	LINC01116
rs77045238	LINC01116	G	0.0745841	-0.0492378	cg07077965	-0.127082	0.000838547	0.880661	LINC01117
rs963649	LINC01116	G	0.92415	0.0311263	cg08474164	0.198067	0.00096998	1.21904	LINC01117
rs7847075	LMX1B	C	0.124783	0.0742368	cg14916924	-0.0885414	0.000193635	0.915265	LMX1B
rs7847075	LMX1B	C	0.124783	0.0554389	cg14398661	-0.118564	0.000193635	0.888195	LMX1B
rs7847075	LMX1B	C	0.124783	0.0421448	cg13661109	-0.155963	0.000193635	0.855591	LMX1B
rs2972344	SRFBP1	T	0.535843	-0.00269417	cg20703137	-2.6235	4.49287e-11	0.0725488	LOX
rs2914598	SRFBP1	A	0.52513	-0.11741	cg12580445	-0.0597833	6.16078e-11	0.941969	LOX
rs2914598	SRFBP1	A	0.52513	-0.0369269	cg21215899	-0.190082	6.16078e-11	0.826891	LOX
rs2914598	SRFBP1	A	0.52513	-0.0053762	cg21482489	-1.3056	6.16078e-11	0.271011	LOX
rs2914598	SRFBP1	A	0.52513	-0.0322706	cg01191064	-0.217509	6.16078e-11	0.80452	LOX
rs840462	LOX	A	0.535556	-0.0139129	cg08623535	-0.481293	3.0398e-10	0.617984	LOX
rs840462	LOX	A	0.535556	-0.00342584	cg23913350	-1.95462	3.0398e-10	0.141619	LOX
rs840462	LOX	A	0.535556	-0.00272007	cg01824804	-2.46178	3.0398e-10	0.0852834	LOX
rs840462	LOX	A	0.535556	-0.00501864	cg07233159	-1.33427	3.0398e-10	0.263351	LOX
rs1550436	LOXL1	C	0.493047	-0.0505307	cg23484268	-0.188152	3.77345e-19	0.828489	LOXL1
rs16958477	LOXL1	A	0.460618	0.06785	cg02812767	0.123107	1.24666e-14	1.13101	LOXL1
rs7173684	LOXL1-AS1	A	0.586014	-0.00317247	cg14508696	2.56004	1.77627e-13	12.9364	LOXL1-AS1
rs2958492	ARHGAP39	T	0.584443	-0.0116015	cg03949978	0.374261	7.09602e-05	1.45392	LRRC14
rs1480000	FOXH1	T	0.526241	0.0230855	cg14739437	0.156636	0.000636961	1.16957	LRRC24
rs1480000	FOXH1	T	0.526241	-0.0490921	cg08302650	-0.073658	0.000636961	0.928989	LRRC24
rs7207600	LRRC3C	G	0.61063	0.0109676	cg02965290	-0.357332	0.000352019	0.69954	LRRC3C
rs4072801	LRRC45	G	0.684717	-0.00417476	cg08086652	0.932635	0.000699574	2.5412	LRRC45
rs878295	SCRN2	T	0.38945	0.00879559	cg23466001	0.427297	0.000550004	1.53311	LRRC46
rs6971318	LRRD1	T	0.378924	0.032627	cg22117172	-0.159719	1.54345e-06	0.852383	LRRD1
rs6971318	LRRD1	T	0.378924	0.0316991	cg03714773	-0.164394	1.54345e-06	0.848407	LRRD1
rs10488512	LRRD1	C	0.374501	0.00335242	cg01341755	-1.55902	1.54625e-06	0.210343	LRRD1
rs38799	TMBIM7P	C	0.608247	-0.0161994	cg01689657	-0.283928	1.91959e-05	0.752821	LRRD1
rs10240009	ANKIB1	A	0.454922	0.0012545	cg02194617	-3.34265	8.12749e-05	0.0353431	LRRD1
rs6465351	LRRD1	T	0.492119	0.00876711	cg22757019	-0.440657	0.000268045	0.643613	LRRD1
rs2844480	NCR3	C	0.196707	0.00952148	cg10995925	0.519213	0.000205582	1.6807	LTA
rs2239527	DDX39B	C	0.318195	-0.0325399	cg14437551	-0.115261	0.000679889	0.891134	LTA
rs2239527	DDX39B	C	0.318195	-0.0116583	cg14597739	-0.321707	0.000679889	0.72491	LTA
rs2442720	HLA-B	A	0.512342	-0.00489213	cg21999229	-0.203831	0.000679889	0.8156	LTA
rs1800683	LTA	G	0.319073	-0.0145731	cg22318806	0.24974	0.000962261	1.28369	LTA
rs1800683	LTA	G	0.319073	-0.0123597	cg16219283	0.294464	0.000962261	1.34241	LTA
rs2239527	DDX39B	C	0.318195	0.00314222	cg26311932	1.1936	0.000679889	3.29895	LTB
rs11622992	LTBP2	T	0.580987	-0.0018548	cg26084949	-2.0671	0.00040833	0.126552	LTBP2
rs7835528	LY6H	C	0.445	0.00680409	cg16825060	-0.660472	3.14474e-05	0.516608	LY6H
rs7386207	LY6H	C	0.545129	-0.00701991	cg10821845	-0.606878	7.61058e-05	0.54505	LY6H
rs7843980	LY6H	G	0.261345	-0.0828402	cg22258713	-0.0541457	0.000172073	0.947294	LY6H
rs12117163	GABPB2	A	0.803878	0.0122124	cg11928198	0.443586	5.5418e-05	1.55829	LYSMD1
rs11600867	STIP1	T	0.174539	0.0251095	cg17590162	-0.228891	5.68948e-05	0.795415	MACROD1
rs149559238	STIP1	C	0.168145	0.0157281	cg18545771	0.354717	6.7642e-05	1.42578	MACROD1
rs113809996	STIP1	A	0.168338	0.0410638	cg10612274	0.13026	0.000128007	1.13912	MACROD1
rs7939784	MACROD1	C	0.170913	0.0219845	cg04582871	0.2415	0.000147024	1.27316	MACROD1
rs61055995	MAP3K1	A	0.162647	-0.00938847	cg27303933	-1.01993	2.8476e-11	0.36062	MAP3K1
rs751990	MAP3K1	C	0.116382	-0.0225608	cg18294332	0.411452	1.90609e-07	1.50901	MAP3K1
rs16886556	MIER3	T	0.0964191	-0.00537136	cg21155100	1.29834	0.00030138	3.66322	MAP3K1
rs7148614	MARK3	A	0.726528	0.00889166	cg26269286	0.442506	0.000788083	1.5566	MARK3
rs12486405	MBNL1	C	0.295581	0.018009	cg00085438	0.32598	3.581e-07	1.38539	MBNL1
rs12486405	MBNL1	C	0.295581	0.0272663	cg13702222	0.215305	3.581e-07	1.24024	MBNL1
rs9607737	SLC25A17	A	0.199128	-0.0203306	cg20274430	-0.228804	0.000392847	0.795484	MCHR1
rs3094127	FLOT1	A	0.185153	0.0076534	cg03151709	-0.556451	0.000748624	0.57324	MDC1
rs11240751	PIK3C2B	A	0.70293	0.00143784	cg18851795	3.01861	0.00015266	20.4628	MDM4
rs4252708	MDM4	G	0.659629	0.00214615	cg14084456	1.98428	0.000168076	7.27384	MDM4
rs4951391	MDM4	A	0.72637	0.0115032	cg21805731	0.373344	0.000255955	1.45258	MDM4
rs10793766	MDM4	C	0.688138	0.0453442	cg07972458	0.0833375	0.000969809	1.08691	MDM4
rs34473775	STAC2	G	0.721403	0.0755506	cg15445000	0.077095	1.83748e-06	1.08014	MED1
rs11078916	NEUROD2	T	0.698786	0.00787699	cg03013999	0.693479	4.57834e-06	2.00066	MED1
rs9369314	MED20	A	0.497305	-0.0176267	cg01595397	-0.214178	0.000380789	0.807204	MED20
rs2302774	MED24	G	0.397232	0.00387546	cg17344932	1.06756	0.00015525	2.90827	MED24
rs2302774	MED24	G	0.397232	-0.0453606	cg03568305	-0.0912086	0.00015525	0.912827	MED24
rs12453341	MED24	C	0.390479	-0.0197692	cg10374813	-0.201941	0.000282751	0.817143	MED24
rs10901115	MED27	C	0.326748	-0.00830974	cg13628444	0.485902	0.000351832	1.62564	MED27
rs72704934	MEG9	C	0.202509	-0.0368537	cg04165845	-0.122789	0.000441619	0.88445	MEG9
rs72704934	MEG9	C	0.202509	-0.0239521	cg06741336	-0.188929	0.000441619	0.827845	MEG9
rs72704934	MEG9	C	0.202509	-0.01262	cg05065964	-0.358575	0.000441619	0.698671	MEG9
rs6455467	THBS2	T	0.563491	0.00307823	cg03721362	1.50707	1.41566e-05	4.51349	MEGF10
rs1676222	MEGF8	A	0.127182	-0.0380676	cg03746345	0.177003	1.42578e-05	1.19364	MEGF8
rs12911126	MESP2	T	0.313756	0.00916767	cg00154986	-0.449558	0.00025057	0.63791	MESP2
rs62023459	MESP2	A	0.305185	-0.00710385	cg07116693	-0.556926	0.000442276	0.572968	MESP2
rs72754547	MESP2	A	0.314328	-0.0231712	cg18107425	0.170633	0.000446136	1.18606	MESP2
rs11169596	TMPRSS12	T	0.321223	0.00507433	cg18399183	-0.753869	0.000558163	0.470542	METTL7A
rs758298	NFIC	A	0.52479	0.0143405	cg08035555	-0.348992	2.71236e-06	0.705399	MFSD12
rs4244610	RECQL4	G	0.484815	0.012058	cg09372546	0.341901	0.000102513	1.40762	MFSD3
rs11083253	CDH2	T	0.572029	0.00890851	cg11223735	-0.447418	0.000197804	0.639276	MGMT
rs841214	ANKS3	C	0.469534	-0.00867863	cg00504410	-0.548678	8.71072e-06	0.577713	MGRN1
rs1611352	HLA-F	T	0.81407	0.0038186	cg15479387	1.38415	0.000122208	3.99145	MICE
rs1633068	IFITM4P	T	0.81398	0.0251582	cg14298020	0.203762	0.000188288	1.22601	MICE
rs4950119	MIR137HG	A	0.798921	-0.0211048	cg11983196	0.29075	6.10597e-06	1.33743	MIR137HG
rs13398053	MIR217	T	0.239986	0.0121461	cg25249448	-0.402699	4.69388e-05	0.668513	MIR216A
rs1017371	MIR216A	G	0.240059	0.0145418	cg24343835	-0.33099	6.28127e-05	0.718213	MIR216A
rs6060399	COX4I2	C	0.173021	0.0124584	cg12889133	-0.448784	0.000122782	0.638404	MIR3193
rs67596972	MIR4740	A	0.332329	-0.00755438	cg22533606	0.760584	2.20854e-07	2.13952	MIR4740
rs11651296	MIR4740	T	0.664753	-0.00644268	cg19137417	0.604503	0.000574002	1.83034	MIR4740
rs73362016	MIR4740	C	0.0989031	-0.0123755	cg26218110	0.456995	0.000927385	1.57932	MIR4740
rs79898470	GAPDHP37	A	0.200861	0.0100556	cg14879645	0.563297	3.17255e-05	1.75645	MKL1
rs7810003	MKLN1	T	0.26611	-0.0223963	cg01919401	0.19473	0.000359096	1.21498	MKLN1
rs4731788	MKLN1	T	0.513287	-0.0263969	cg03473532	-0.210218	1.87262e-07	0.810408	MKLN1-AS
rs1675588	MKRN9P	T	0.382093	-0.0097045	cg07725829	0.387788	0.000697254	1.47372	MKRN9P
rs11629079	MLH3	C	0.549851	0.0598698	cg15467112	0.113132	1.75506e-10	1.11978	MLH3
rs2183271	MLLT10	T	0.372446	-0.0146916	cg04231319	-0.251242	0.000837586	0.777834	MLLT10
rs12049503	AKR1A1	C	0.20978	-0.00664452	cg00008971	-0.661442	0.000546915	0.516106	MMACHC
rs62029000	MMP2	G	0.28218	-0.0096434	cg26663091	-0.427431	0.000577813	0.652182	MMP2
rs111795450	ITGA1	G	0.027433	0.0915831	cg26505878	-0.13628	0.000155689	0.872599	MOCS2
rs6892815	MOCS2	C	0.292237	-0.00540357	cg15993774	0.727574	0.000643924	2.07005	MOCS2
rs72920928	MORN1	A	0.197092	-0.0057447	cg02237208	-0.98862	1.81823e-05	0.37209	MORN1
rs4656815	MROH9	G	0.406099	0.0151704	cg24368876	-0.326515	4.89411e-06	0.721434	MROH9
rs78054600	MRVI1	G	0.0498885	0.0630254	cg07054804	-0.14206	2.21144e-05	0.86757	MRVI1
rs4570161	MSRA	A	0.292024	-0.0255141	cg16038868	-0.179005	9.32058e-05	0.836102	MSRA
rs11774051	MSRA	G	0.304684	-0.00923737	cg14257676	0.472778	0.000152706	1.60445	MSRA
rs6601415	MSRA	C	0.452629	0.01195	cg01535726	-0.301529	0.000732674	0.739687	MSRA
rs74485582	MSX1	C	0.0810217	0.0337165	cg24469464	0.211773	0.00026146	1.23587	MSX1
rs4251691	RECQL4	C	0.477761	0.00638573	cg22070991	0.599728	0.000321604	1.82162	MSX1
rs12309362	MUC8	G	0.652064	-0.0418423	cg07126115	0.101502	0.000153621	1.10683	MUC8
rs11612819	FBRSL1	G	0.334995	-0.0296638	cg19846096	0.131138	0.000676797	1.14012	MUC8
rs28445175	MUC8	G	0.370069	0.0101408	cg17182596	0.378645	0.000724068	1.4603	MUC8
rs28445175	MUC8	G	0.370069	0.0146596	cg07813695	0.261928	0.000724068	1.29943	MUC8
rs11147102	MUC8	G	0.695096	0.00264959	cg18617770	-1.49807	0.00075448	0.223562	MUC8
rs679147	CTSW	A	0.687826	0.00177659	cg04042106	-2.26589	0.000340723	0.103738	MUS81
rs35344256	ASPSCR1	C	0.306741	0.00380338	cg02943074	1.02625	0.00069636	2.79058	MYADML2
rs652190	CCND1	G	0.66529	-0.00673008	cg13988440	0.775766	3.50088e-06	2.17226	MYEOV
rs6088693	TRPC4AP	A	0.748912	0.0421375	cg24912415	0.0980531	0.000338207	1.10302	MYH7B
rs6119559	TRPC4AP	A	0.749326	0.0167114	cg00952050	0.243046	0.000423296	1.27513	MYH7B
rs6973982	TBRG4	A	0.158042	0.0197063	cg04180046	0.248094	0.000409651	1.28158	MYO1G
rs198462	MYRF	G	0.505772	-0.0021252	cg01825921	1.72298	0.000549358	5.60121	MYRF
rs198462	MYRF	G	0.505772	-0.00931366	cg15676405	0.393151	0.000549358	1.48164	MYRF
rs11783455	ERICH1	G	0.268773	-0.00285407	cg15231902	1.61903	0.000124108	5.04821	NABP2
rs62032508	FBXL16	G	0.0725408	0.0318402	cg01579052	-0.200913	0.000320785	0.817983	NARFL
rs62032508	FBXL16	G	0.0725408	0.0283466	cg06860422	-0.225675	0.000320785	0.797978	NARFL
rs1041983	NAT2	C	0.325287	-0.0134524	cg14494313	0.30804	0.000266038	1.36076	NAT2
rs4646267	NAT2	A	0.162231	0.016236	cg24555670	0.283065	0.000955512	1.32719	NAT2
rs178837	NCOR1	C	0.51952	-0.00770183	cg08206308	-0.538438	9.3737e-05	0.583659	NCOR1
rs178789	PIGL	T	0.530739	-0.0143526	cg08125503	-0.281645	0.000143462	0.754542	NCOR1
rs62073587	TTC19	C	0.49119	-0.0140328	cg22291359	-0.265007	0.000466705	0.767201	NCOR1
rs12443835	CNOT1	A	0.436809	-0.00602714	cg09217878	0.647288	0.00024211	1.91035	NDRG4
rs246193	NDRG4	C	0.5616	0.0123954	cg04194840	0.301528	0.000438785	1.35192	NDRG4
rs28970743	ARHGAP39	C	0.504839	0.00453431	cg08314383	0.831713	0.000379538	2.29725	NEFL
rs804293	NEIL2	A	0.782304	0.00873101	cg13008174	0.609751	5.46803e-05	1.83997	NEIL2
rs4903289	TMED10	T	0.492799	0.00367372	cg09945151	1.80869	3.74352e-10	6.10244	NEK9
rs694732	NFATC1	G	0.627773	0.00301461	cg02754224	1.73434	2.52999e-06	5.66518	NFATC1
rs838052	NFATC1	A	0.643108	-0.00724718	cg22557240	-0.702057	6.20296e-06	0.495565	NFATC1
rs12958236	NFATC1	T	0.654878	-0.0192215	cg11977716	-0.2413	4.16861e-05	0.785606	NFATC1
rs12610084	NFIC	G	0.227386	0.0168881	cg02682052	-0.414225	1.20343e-07	0.660852	NFIC
rs12980774	NFIC	T	0.206547	0.0194269	cg11719049	-0.336039	3.35323e-07	0.714595	NFIC
rs1878287	NGEF	G	0.29264	-0.0335937	cg06266189	0.165289	3.51373e-06	1.17973	NGEF
rs895435	NGEF	G	0.441804	-0.00919649	cg11972305	0.397547	0.000624097	1.48817	NGEF
rs56364401	CSDC2	T	0.186428	-0.022934	cg06781532	-0.258248	9.31728e-06	0.772404	NHP2L1
rs6115218	NINL	A	0.293648	-0.0144743	cg06913219	0.281164	0.000505102	1.32467	NINL
rs2075816	NOD1	G	0.206301	-0.00295729	cg22476897	1.60915	0.000372468	4.99856	NOD1
rs2736724	NOD1	C	0.202837	-0.0053543	cg04071779	-0.84802	0.00073891	0.428262	NOD1
rs1109098	E2F6	C	0.621538	-0.00135588	cg12806521	2.86484	0.000415922	17.5463	NOP2
rs140566858	C6orf10	T	0.183962	0.0257872	cg05996538	-0.194505	5.32514e-05	0.823242	NOTCH4
rs3134942	NOTCH4	G	0.114385	0.00860307	cg16599983	-0.633583	0.000227776	0.530687	NOTCH4
rs2319306	NPM1P28	A	0.550121	-0.00899152	cg22897419	-0.433646	0.000434969	0.648141	NPM1P28
rs4647735	DDB2	T	0.102518	0.0245847	cg24909660	0.267714	9.56862e-05	1.30697	NR1H3
rs318108	NR2F1	T	0.838768	-0.0155496	cg14613508	-0.323413	0.000516285	0.723675	NR2F1
rs13425489	NR4A2	T	0.323828	0.0117478	cg06544882	-0.365086	0.00017582	0.694137	NR4A2
rs7032937	NR6A1	C	0.491172	0.0366713	cg13476313	0.103946	0.000330502	1.10954	NR5A1
rs528211	SLC22A12	C	0.299538	0.0616371	cg19131476	0.0814998	1.92149e-05	1.08491	NRXN2
rs506338	NRXN2	T	0.69718	-0.0108377	cg27209729	0.377815	0.000488176	1.45909	NRXN2
rs500531	NRXN2	G	0.683021	-0.00272198	cg25321556	1.47899	0.000634286	4.38852	NRXN2
rs7537552	FAM96AP2	G	0.951929	0.0238916	cg14078368	0.35002	0.000657546	1.4191	OBSCN
rs7945561	OR5F2P	A	0.0832013	-0.0325283	cg18099058	-0.200805	0.000796605	0.818072	OR10AG1
rs376681	OR2I1P	A	0.457539	0.0118517	cg00674706	-0.331303	0.000207329	0.717988	OR2I1P
rs376681	OR2I1P	A	0.457539	0.0106087	cg27546977	-0.370119	0.000207329	0.690652	OR2I1P
rs376681	OR2I1P	A	0.457539	0.00995822	cg26131286	-0.394298	0.000207329	0.674153	OR2I1P
rs376681	OR2I1P	A	0.457539	0.00965753	cg15818307	-0.406574	0.000207329	0.665928	OR2I1P
rs376681	OR2I1P	A	0.457539	-0.0101074	cg10625096	0.388479	0.000207329	1.47474	OR2I1P
rs376681	OR2I1P	A	0.457539	0.0139681	cg02149189	-0.281105	0.000207329	0.754949	OR2I1P
rs376681	OR2I1P	A	0.457539	0.00964211	cg03402459	-0.407224	0.000207329	0.665495	OR2I1P
rs376681	OR2I1P	A	0.457539	0.0081449	cg13641185	-0.482081	0.000207329	0.617497	OR2I1P
rs376681	OR2I1P	A	0.457539	0.00571366	cg21834061	-0.687212	0.000207329	0.502976	OR2I1P
rs297066	OR5D17P	A	0.69847	-0.0191567	cg14715327	0.254396	1.12223e-05	1.28968	OR4A16
rs7483265	OR5B1P	G	0.373344	-0.0359733	cg05655457	-0.113357	0.00018758	0.892832	OR5B17
rs12603332	ORMDL3	T	0.500933	-0.0314714	cg18711369	0.139093	3.72821e-05	1.14923	ORMDL3
rs3902025	GSDMA	G	0.551833	-0.0176602	cg12655416	0.243922	5.39933e-05	1.27625	ORMDL3
rs28463631	OSMR	G	0.188008	-0.00929387	cg25554943	-0.56388	0.000176454	0.568997	OSMR
rs12291575	MACROD1	T	0.0468065	0.0209086	cg04643969	-0.49261	0.000285237	0.611029	OTUB1
rs10897471	MACROD1	C	0.0464391	-0.0156622	cg00769843	0.649895	0.000417423	1.91534	OTUB1
rs6863213	P4HA2	C	0.445827	0.0142446	cg18318560	-0.463257	5.96499e-10	0.629231	P4HA2
rs7735891	PDLIM4	C	0.450664	-0.00483467	cg25351996	1.35735	6.73936e-10	3.88589	P4HA2
rs4705926	P4HA2	C	0.451999	0.0561998	cg24117468	-0.1126	3.1268e-09	0.893508	P4HA2
rs17132288	ACSL6	C	0.418424	-0.0227152	cg16205897	0.262322	3.4123e-08	1.29995	P4HA2
rs17132288	ACSL6	C	0.418424	0.0282172	cg12564285	-0.211173	3.4123e-08	0.809634	P4HA2
rs4705931	P4HA2	T	0.549568	0.0121348	cg27615366	-0.401881	4.97551e-06	0.66906	P4HA2
rs71583465	PDLIM4	G	0.641231	0.0211045	cg20512303	0.203904	0.000116437	1.22618	P4HA2
rs3900945	P4HA2	T	0.641163	0.0321336	cg09877947	-0.132878	0.000131628	0.875572	P4HA2
rs3900945	P4HA2	T	0.641163	0.0299191	cg11843238	-0.142713	0.000131628	0.867003	P4HA2
rs3900945	P4HA2	T	0.641163	0.0099693	cg18301423	-0.4283	0.000131628	0.651616	P4HA2
rs3900945	P4HA2	T	0.641163	0.00478651	cg02033258	-0.892058	0.000131628	0.409811	P4HA2
rs3900945	P4HA2	T	0.641163	0.0107438	cg22638593	-0.397426	0.000131628	0.672047	P4HA2
rs2200392	PABPC1P10	A	0.46927	-0.00870228	cg15089491	0.438517	0.00033291	1.55041	PABPC1P10
rs2253358	SMG5	T	0.212504	0.0165347	cg12303685	0.303267	9.83346e-05	1.35428	PAQR6
rs2253358	SMG5	T	0.212504	0.00810348	cg01583940	0.618799	9.83346e-05	1.8567	PAQR6
rs9456796	PARK2	C	0.478335	-0.0201777	cg10102384	-0.180024	0.000610898	0.83525	PARK2
rs16863570	PAX3	G	0.125939	-0.033642	cg19307391	0.359494	5.40018e-14	1.4326	PAX3
rs10174636	PAX3	C	0.222989	0.01891	cg01790894	0.318387	5.01287e-06	1.37491	PAX3
rs143210366	RPL15P4	T	0.0346834	0.0250933	cg09001226	-0.0671385	0.000115227	0.935066	PBX2
rs192471087	PRRT1	G	0.181684	0.0170711	cg05525649	0.268495	0.000244536	1.30799	PBX2
rs192471087	PRRT1	G	0.181684	0.0167021	cg08293075	0.274426	0.000244536	1.31578	PBX2
rs4977029	MROH4P	T	0.202686	0.017486	cg05330472	-0.294926	9.35189e-05	0.744587	PC
rs141494203	DOCK3	G	0.015851	0.163598	cg22982570	0.074881	0.000466561	1.07776	PCBP4
rs31746	PCDHB1	A	0.327679	-0.0190464	cg15534561	0.207737	0.000507813	1.23089	PCDHB1
rs31743	PCDHB1	G	0.327664	-0.0292128	cg16259229	0.134586	0.000551138	1.14406	PCDHB1
rs31743	PCDHB1	G	0.327664	-0.0144038	cg08955941	0.272958	0.000551138	1.31385	PCDHB1
rs246592	PCDHAC2	G	0.327556	-0.00627258	cg10868715	0.619201	0.000659095	1.85744	PCDHB1
rs7838816	PCMTD1	G	0.0809179	0.0188852	cg04544196	-0.454947	2.03098e-05	0.634482	PCMTD1
rs115703731	PCMTD1	G	0.0282503	0.0230152	cg24990283	-0.670474	5.89597e-05	0.511466	PCMTD1
rs12146545	PDE2A	G	0.528973	-0.00389538	cg15913680	-0.930659	0.000655463	0.394294	PDE2A
rs289418	PDE8A	A	0.595289	0.0266845	cg09425164	-0.134453	0.000930656	0.874194	PDE8A
rs932019	PDLIM4	T	0.645564	0.00773539	cg17852932	-0.559483	0.000108712	0.571504	PDLIM4
rs3900945	P4HA2	T	0.641163	0.0679897	cg18758796	-0.0628014	0.000131628	0.93913	PDLIM4
rs162904	PDLIM4	T	0.65263	0.0085659	cg01305625	-0.470451	0.00034191	0.62472	PDLIM4
rs55836809	PDX1	A	0.222236	0.00688188	cg04633225	0.698148	0.000218955	2.01003	PDX1
rs732084	PGAP3	A	0.660706	-0.0110546	cg02944084	-0.445527	1.28573e-05	0.640487	PGAP3
rs881844	STARD3	C	0.653175	0.0504948	cg19758448	-0.0900579	5.22368e-05	0.913878	PGAP3
rs11621866	PGF	T	0.500194	-0.0107198	cg19805668	-0.600675	1.80739e-09	0.548441	PGF
rs267286	CCDC112	A	0.882727	0.0134159	cg08987989	0.432905	0.000525352	1.54173	PGGT1B
rs61871219	NAP1L4	C	0.120775	0.00918334	cg02011054	0.663571	8.77176e-05	1.94171	PHLDA2
rs61871219	NAP1L4	C	0.120775	0.0104547	cg06286274	0.582877	8.77176e-05	1.79118	PHLDA2
rs61871243	NAP1L4	G	0.116712	0.0232858	cg16057921	0.228334	0.00092561	1.2565	PHLDA2
rs61871243	NAP1L4	G	0.116712	0.0147641	cg24495982	0.360126	0.00092561	1.43351	PHLDA2
rs10100426	PHYHIP	T	0.50532	0.0240321	cg00339913	0.15724	0.000461126	1.17028	PHYHIP
rs10100426	PHYHIP	T	0.50532	0.0172889	cg10754705	0.21857	0.000461126	1.2443	PHYHIP
rs28600859	DNM3	C	0.220946	-0.0261727	cg26020878	0.180781	0.000257525	1.19815	PIGC
rs1360504	PIGQP1	G	0.19311	-0.0216219	cg20161095	0.299867	1.40337e-06	1.34968	PIGQP1
rs778401	PPAP2B	G	0.476449	0.00621753	cg16573726	-0.605632	0.000385659	0.54573	PIGQP1
rs10900595	MDM4	C	0.723103	-0.0252095	cg17271974	-0.170899	0.000237504	0.842907	PIK3C2B
rs11924547	PIK3CA	C	0.173303	-0.0195008	cg13435326	0.23986	0.000845262	1.27107	PIK3CA
rs3809054	CCDC15	C	0.541017	-0.00552808	cg05302441	0.677146	0.000439995	1.96825	PKNOX2
rs916398	PKP1	T	0.628538	0.0160302	cg20869257	-0.410975	2.40014e-09	0.663003	PKP1
rs1779283	PKP1	G	0.627611	0.0175915	cg05184311	-0.372751	2.75769e-09	0.688837	PKP1
rs854508	PKP1	G	0.629563	0.0145704	cg09009380	-0.447017	3.70443e-09	0.639533	PKP1
rs854505	PKP1	G	0.712536	0.0130569	cg15935860	-0.466386	3.11195e-07	0.627265	PKP1
rs3795629	PKP1	G	0.779267	0.00152467	cg07972385	-3.29956	0.00010155	0.0368992	PKP1
rs62175383	ITGB6	A	0.190118	0.00977585	cg14898416	-0.649123	8.66581e-07	0.522504	PLA2R1
rs34150563	PLK2	C	0.154522	-0.0103267	cg00580230	0.549407	0.000118267	1.73223	PLK2
rs6450474	PLK2	T	0.153673	-0.00512961	cg14225544	1.10391	0.000121948	3.01592	PLK2
rs6450474	PLK2	T	0.153673	-0.00847045	cg07479092	0.668512	0.000121948	1.95133	PLK2
rs7725097	PLK2	T	0.129831	-0.00362649	cg13280184	-1.50354	0.000374113	0.222341	PLK2
rs3745187	MRPL34	C	0.279485	-0.0387445	cg04749549	0.112136	0.000232709	1.11867	PLVAP
rs9858521	PLXNA1	C	0.0957915	-0.0115701	cg00638210	-1.68252	1.51027e-29	0.185904	PLXNA1
rs6771824	CHCHD6	A	0.147759	0.0143024	cg19222574	1.10605	1.52031e-27	3.02238	PLXNA1
rs2764409	TSACC	G	0.782573	-0.0129469	cg13282594	0.410223	3.59265e-05	1.50715	PMF1
rs71519506	CCT3	A	0.762347	-0.0212224	cg24843609	0.248559	3.91195e-05	1.28218	PMF1
rs71519506	CCT3	A	0.762347	-0.00725545	cg17419597	0.727041	3.91195e-05	2.06895	PMF1
rs1800247	BGLAP	T	0.212303	0.01344	cg11580676	0.37759	8.8247e-05	1.45876	PMF1
rs2253358	SMG5	T	0.212504	0.0124208	cg14663278	0.403713	9.83346e-05	1.49737	PMF1
rs4481089	PMM1	T	0.19184	0.0102534	cg04384398	0.652278	7.15747e-07	1.91991	PMM1
rs5996050	NHP2L1	A	0.802023	-0.00808453	cg15226170	0.713741	1.09626e-05	2.04161	PMM1
rs5758311	ZC3H7B	G	0.221698	0.00129486	cg00256281	4.18491	1.77916e-05	65.6875	PMM1
rs11972098	POM121L12	C	0.474411	-0.00782919	cg22801819	0.542748	6.37974e-05	1.72073	POM121L12
rs3754861	POMC	A	0.0760248	-0.0706855	cg23809645	-0.0972113	0.000962316	0.907364	POMC
rs3754861	POMC	A	0.0760248	-0.0666819	cg10045137	-0.103048	0.000962316	0.902084	POMC
rs3754861	POMC	A	0.0760248	-0.0168791	cg15391491	-0.407097	0.000962316	0.665579	POMC
rs1638132	ZP3	T	0.504124	0.0108522	cg18170076	0.329997	0.000952451	1.39096	POMZP3
rs3873386	WASF5P	T	0.42201	-0.00594306	cg00184953	-0.666958	0.000320314	0.513268	POU5F1
rs135552	PPARA	C	0.709931	0.0176089	cg01519299	-0.307529	4.64554e-06	0.735262	PPARA
rs4660225	ZMYND12	A	0.146301	-0.018713	cg10632214	-0.27829	0.000653712	0.757077	PPCS
rs7214	PPL	T	0.40802	0.016627	cg08329684	-0.348317	6.86574e-08	0.705875	PPL
rs4641742	PPL	C	0.789994	0.0105014	cg10386300	0.506436	5.37221e-05	1.65937	PPL
rs4233727	PPP1CB	T	0.678031	-0.0127764	cg06142740	-0.375124	2.27657e-05	0.687204	PPP1CB
rs4233728	PPP1CB	A	0.588466	-0.00276283	cg10717082	-1.65181	2.80013e-05	0.191704	PPP1CB
rs2721173	LRRC14	C	0.484419	-0.021693	cg21925748	-0.194325	7.18853e-05	0.82339	PPP1R16A
rs4244610	RECQL4	G	0.484815	-0.00803226	cg23516283	-0.513261	0.000102513	0.59854	PPP1R16A
rs6989368	ARHGAP39	A	0.514036	-0.0326514	cg17574911	-0.116047	0.000352298	0.890434	PPP1R16A
rs28970743	ARHGAP39	C	0.504839	-0.0391136	cg00533182	-0.0964177	0.000379538	0.908085	PPP1R16A
rs28970743	ARHGAP39	C	0.504839	-0.0109166	cg06398396	-0.345459	0.000379538	0.707895	PPP1R16A
rs2267637	PPP1R10	C	0.13807	0.0114335	cg00278359	0.639872	5.06086e-05	1.89624	PPP1R18
rs3094127	FLOT1	A	0.185153	-0.0163605	cg03052182	0.260306	0.000748624	1.29733	PPP1R18
rs3094127	FLOT1	A	0.185153	-0.0165346	cg12247101	0.257565	0.000748624	1.29378	PPP1R18
rs2088126	ERBB2	A	0.697823	-0.00461401	cg09762778	-1.20336	1.31727e-06	0.300185	PPP1R1B
rs1810132	ERBB2	C	0.698575	-0.0158389	cg08411435	-0.348901	1.50022e-06	0.705463	PPP1R1B
rs2406933	LINC00441	C	0.751042	-0.00634495	cg25676335	-0.635447	0.00080555	0.529699	PPP1R26P1
rs34217484	LINC00441	T	0.249857	0.00797067	cg00059930	0.50305	0.000858104	1.65376	PPP1R26P1
rs10092662	ERI1	A	0.650399	-0.00659269	cg24727203	-0.562274	0.000846714	0.569912	PPP1R3B
rs10891291	PPP2R1B	G	0.358752	-0.00631523	cg17468440	-0.810666	2.83014e-06	0.444562	PPP2R1B
rs10891291	PPP2R1B	G	0.358752	-0.00095884	cg11550474	-5.3393	2.83014e-06	0.00479921	PPP2R1B
rs480143	PPP4R1L	G	0.400327	0.0182594	cg26029902	-0.197962	0.000786546	0.820401	PPP4R1L
rs9875383	PPP4R2	C	0.372043	0.0175588	cg23351010	-0.224891	0.000247896	0.798603	PPP4R2
rs4799106	PQLC1	G	0.450695	0.00261566	cg07138854	-1.57189	0.000124364	0.207652	PQLC1
rs13182369	PRDM6	G	0.370386	-0.00684501	cg18829827	0.539792	0.000753834	1.71565	PRDM6
rs11211128	PRDX1	G	0.217116	0.00395865	cg08483560	1.08963	0.000616479	2.97318	PRDX1
rs34292685	GPR137	C	0.151472	0.00812635	cg01708924	0.623974	0.000418699	1.86633	PRDX5
rs34621793	PREP	C	0.392512	0.00591601	cg23316191	-0.795711	1.18622e-05	0.45126	PREP
rs1402696	PRKACB	A	0.73108	0.000983713	cg08091706	-4.00964	0.000895936	0.01814	PRKACB
rs6671394	PRMT6	G	0.679993	-0.00295932	cg10244364	1.65846	1.86493e-05	5.25122	PRMT6
rs10138360	YLPM1	G	0.558497	0.0206195	cg20382622	0.261586	3.78427e-07	1.29899	PROX2
rs11159114	PGF	T	0.40514	-0.0258556	cg21112954	0.199958	1.68269e-06	1.22135	PROX2
rs11628769	PROX2	G	0.323395	-0.0108245	cg10165162	0.446762	1.83995e-05	1.56324	PROX2
rs74951111	TMEM145	G	0.0480474	0.00717879	cg17778313	-1.26659	0.000186154	0.281791	PRR19
rs605203	SLC44A4	C	0.716917	-0.00923208	cg17626960	-0.78145	4.60207e-11	0.457742	PRRT1
rs521977	SLC44A4	T	0.748248	-0.0135544	cg13782301	-0.491592	3.81135e-09	0.611652	PRRT1
rs521977	SLC44A4	T	0.748248	-0.0110764	cg21570988	-0.601572	3.81135e-09	0.547949	PRRT1
rs521977	SLC44A4	T	0.748248	-0.00821909	cg23061027	-0.810702	3.81135e-09	0.444546	PRRT1
rs521977	SLC44A4	T	0.748248	-0.0108443	cg14757228	-0.614447	3.81135e-09	0.54094	PRRT1
rs521977	SLC44A4	T	0.748248	-0.00960068	cg27067781	-0.694037	3.81135e-09	0.499555	PRRT1
rs521977	SLC44A4	T	0.748248	-0.00810332	cg17955729	-0.822284	3.81135e-09	0.439427	PRRT1
rs521977	SLC44A4	T	0.748248	-0.00798482	cg21035875	-0.834487	3.81135e-09	0.434097	PRRT1
rs521977	SLC44A4	T	0.748248	-0.00695634	cg14027333	-0.957864	3.81135e-09	0.383711	PRRT1
rs521977	SLC44A4	T	0.748248	-0.0061625	cg14531663	-1.08125	3.81135e-09	0.33917	PRRT1
rs386480	STK19	C	0.744891	-0.00843954	cg11945824	0.720478	7.58271e-08	2.05542	PRRT1
rs192471087	PRRT1	G	0.181684	-0.0175178	cg12387154	-0.261649	0.000244536	0.769781	PRRT1
rs192471087	PRRT1	G	0.181684	-0.0156051	cg12602633	-0.293719	0.000244536	0.745486	PRRT1
rs5758389	POLR3H	T	0.200602	0.0301992	cg25426208	0.197818	5.72392e-06	1.21874	PRSS16
rs9449648	PRSS35	G	0.172357	-0.0104332	cg22369776	-0.506294	0.000339985	0.602725	PRSS35
rs4521726	PRSS55	C	0.80422	-0.008706	cg04057858	0.503529	0.000807196	1.65455	PRSS55
rs12156243	PSKH2	C	0.378401	0.00383662	cg01638770	-1.0442	0.000263103	0.351974	PSKH2
rs60506092	ATP6V0D2	G	0.492068	0.0176011	cg17788832	-0.204884	0.000708541	0.814742	PSKH2
rs1384878	ATP6V0D2	G	0.492213	0.0204503	cg09293718	-0.174218	0.000821075	0.840113	PSKH2
rs7164594	HYKK	C	0.223084	0.0261395	cg04140906	0.193272	7.68171e-05	1.21321	PSMA4
rs681242	MYBPHL	T	0.743307	-0.032287	cg23616212	0.145783	8.67147e-05	1.15695	PSMA5
rs3095300	PSORS1C1	C	0.167548	0.0247163	cg01016122	-0.1861	0.000120962	0.83019	PSORS1C1
rs34265631	PTPN4	C	0.720331	0.00131409	cg27370993	3.18128	0.000311941	24.0775	PTPN4
rs11210871	PTPRF	C	0.688101	-0.0296769	cg22875872	-0.184964	2.08345e-06	0.831135	PTPRF
rs11210871	PTPRF	C	0.688101	-0.00360389	cg15268136	-1.52312	2.08345e-06	0.218031	PTPRF
rs747782	PTPRJ	T	0.186246	-0.0157974	cg26468891	0.362693	1.62733e-05	1.43719	PTPRJ
rs34972471	PTPRJ	G	0.237821	0.00544677	cg11545521	-0.848277	0.000148426	0.428152	PTPRJ
rs7130876	PTPRJ	A	0.187851	-0.00832483	cg11468953	0.531816	0.000825968	1.70202	PTPRJ
rs34290564	PTPRN2	A	0.419356	-0.0150471	cg19064846	0.264879	0.000188635	1.30327	PTPRN2
rs6947486	PUS7	T	0.719505	0.00350572	cg09490124	1.18382	0.000394727	3.26683	PUS7
rs9298467	PCMTD1	C	0.813104	0.00249056	cg22653915	2.96766	4.74333e-08	19.4464	PXDNL
rs8184820	PYGB	T	0.470821	-0.00271639	cg02174639	1.37477	0.000429435	3.95416	PYGB
rs6132821	PYGB	A	0.471162	-0.00341274	cg04348305	1.08011	0.000503861	2.945	PYGB
rs11118920	RNU6-403P	A	0.367993	0.0335214	cg23713008	-0.124028	0.000164073	0.883355	QRSL1P2
rs666870	RAB3IL1	G	0.426721	0.00335955	cg27278729	-1.50152	2.62148e-06	0.222791	RAB3IL1
rs62012880	RAB8B	A	0.613411	0.00826466	cg02747950	0.492022	0.000241991	1.63562	RAB8B
rs4344554	RAD52	C	0.770068	-0.0171364	cg01663440	0.29172	6.20787e-05	1.33873	RAD52
rs4594445	RALB	T	0.719549	0.0316536	cg11305121	0.122144	0.000859806	1.12992	RALB
rs3933618	RALB	T	0.559795	0.0232484	cg25924274	0.152739	0.000884562	1.16502	RALB
rs2028147	RALB	A	0.559136	0.0216274	cg06545490	0.16318	0.00096046	1.17725	RALB
rs12962110	RALBP1	A	0.19175	0.0207264	cg15982419	0.240762	0.000175781	1.27222	RALBP1
rs2165173	RAMP3	C	0.44605	0.0144466	cg19382191	0.276801	0.000169424	1.3189	RAMP3
rs1294946	RAMP3	C	0.523686	0.0214794	cg02792877	0.169665	0.000651991	1.18491	RAMP3
rs6847780	RAPGEF2	C	0.368916	0.00836796	cg22906397	-0.604186	3.34984e-06	0.546519	RAPGEF2
rs10428270	RAPGEF2	A	0.396119	-0.0527829	cg04973183	0.0831536	4.75177e-05	1.08671	RAPGEF2
rs3824867	RAPSN	A	0.719626	0.0165879	cg15270729	0.335435	2.03155e-06	1.39855	RAPSN
rs7701015	RASGRF2	G	0.289691	-0.0141167	cg14091372	-0.364081	1.45493e-05	0.694835	RASGRF2
rs56202519	RASGRF2	G	0.265572	0.00682868	cg15646817	0.725894	6.16551e-05	2.06658	RASGRF2
rs72769219	RASGRF2	G	0.287791	-0.0265911	cg18774170	-0.176749	6.63073e-05	0.83799	RASGRF2
rs10942937	RASGRF2	T	0.260838	0.00425968	cg06829830	-1.14344	6.80907e-05	0.318722	RASGRF2
rs11741039	RASGRF2	G	0.292317	-0.00284116	cg15620250	-1.54625	0.000185004	0.213044	RASGRF2
rs7498369	TUBB8P7	A	0.327776	0.00264509	cg22237459	-1.84956	1.57465e-05	0.157306	RASSF5
rs2253520	LINC00441	T	0.249865	0.0089011	cg07880715	0.448111	0.000910379	1.56535	RB1
rs7358982	ITM2B	T	0.247974	0.00722905	cg19254235	-0.550171	0.000968027	0.576851	RB1
rs2343341	RBFOX1	A	0.407583	-0.0161029	cg03832015	-0.256024	0.000125223	0.774124	RBFOX1
rs7196082	RBFOX1	T	0.277029	-0.0383146	cg08809405	-0.103316	0.000661229	0.901842	RBFOX1
rs615536	SPTBN2	C	0.93455	0.0302312	cg10059450	-0.279195	0.000216826	0.756392	RBM14-RBM4
rs2946853	FCGRT	T	0.0697629	-0.00354555	cg03907174	2.34918	2.00005e-05	10.477	RCN3
rs111508578	FCGRT	C	0.0702008	0.0370942	cg22868624	-0.224011	2.72723e-05	0.799307	RCN3
rs8102198	RCN3	G	0.0713879	-0.0350861	cg04378886	-0.234316	3.59501e-05	0.791112	RCN3
rs301799	RERE	C	0.533507	-0.01495	cg15702277	0.303557	2.36177e-05	1.35467	RERE
rs301799	RERE	C	0.533507	-0.00917947	cg01447281	0.494384	2.36177e-05	1.63949	RERE
rs301799	RERE	C	0.533507	-0.0126386	cg13104185	0.359074	2.36177e-05	1.432	RERE
rs159960	RERE	A	0.498532	-0.00279449	cg00786138	1.59537	3.10367e-05	4.93014	RERE
rs159963	RERE	C	0.52807	-0.00726398	cg13113737	0.611943	3.75323e-05	1.84401	RERE
rs1884352	RERE	G	0.55525	-0.00532103	cg00120948	0.723499	0.000413006	2.06163	RERE
rs57004348	RIN1	C	0.0852813	0.0177897	cg14391855	0.42877	7.25531e-05	1.53537	RIN1
rs59651473	RIN1	G	0.0865901	0.00912539	cg07982833	0.812807	0.000112385	2.25423	RIN1
rs3016316	RIN1	T	0.911968	-0.0204051	cg12068791	-0.356172	0.000137727	0.700352	RIN1
rs4761554	RN7SKP263	A	0.740035	0.0441962	cg06934038	0.0953552	0.000790306	1.10005	RN7SKP263
rs12718638	POM121L12	A	0.473838	-0.0260707	cg23557755	0.160872	7.93924e-05	1.17453	RN7SL292P
rs1684044	RN7SL348P	C	0.583448	-0.00900769	cg01287936	0.406687	0.000693882	1.50183	RN7SL348P
rs1684044	RN7SL348P	C	0.583448	-0.00834407	cg06302690	0.439032	0.000693882	1.5512	RN7SL348P
rs908049	SEMA4B	G	0.126323	0.0442244	cg12400350	-0.145772	5.63879e-05	0.864355	RN7SL755P
rs7807853	LINC01004	A	0.37695	-0.0150238	cg23081542	-0.39338	5.74495e-08	0.674772	RN7SL8P
rs10746490	RNA5SP40	G	0.813406	-0.00295882	cg13683667	-1.6886	0.000103338	0.184778	RNA5SP40
rs7603668	RND3	A	0.556314	-0.0264471	cg24587297	0.169818	2.49535e-05	1.18509	RND3
rs707021	RND3	G	0.55723	0.0216122	cg05413285	-0.205735	3.02772e-05	0.814049	RND3
rs2341077	RND3	A	0.557161	0.020164	cg08558886	-0.218763	3.52215e-05	0.803512	RND3
rs114426132	HCG9	C	0.0589145	0.0022716	cg05827186	5.29587	3.3937e-07	199.511	RNF39
rs114426132	HCG9	C	0.0589145	0.00545757	cg19046933	2.2043	3.3937e-07	9.06387	RNF39
rs1150701	TOB2P1	A	0.00835507	0.101858	cg01286685	0.0628639	2.2554e-06	1.06488	RNF39
rs1150708	ZSCAN9	G	0.00828835	0.0874011	cg16582419	0.0844102	1.10294e-05	1.08808	RNF39
rs138912492	HLA-A	C	0.0420991	-0.0157488	cg24637044	0.157914	0.000764675	1.17107	RNF39
rs3782181	KITLG	C	0.807517	-0.00857612	cg18774692	0.893489	2.90744e-09	2.44364	RNU1-117P
rs72634262	ERRFI1	G	0.468107	0.0502726	cg10227331	0.0859473	5.01864e-05	1.08975	RNU1-7P
rs2535315	RNU6-1133P	C	0.407279	-0.0025984	cg08856420	-1.39345	0.000993747	0.248219	RNU6-1133P
rs6441816	RNU6-367P	G	0.17973	0.0310539	cg24532083	-0.165569	0.000151225	0.847412	RNU6-367P
rs6120835	ID1	T	0.166418	-0.00591283	cg07933563	-0.892671	0.000268943	0.40956	RNU6-384P
rs1339873	RNU6-403P	C	0.397358	0.00604266	cg05798321	0.696531	0.000113504	2.00678	RNU6-403P
rs71537571	HNRNPA1P1	A	0.693669	0.0884534	cg06168204	0.140761	9.71865e-06	1.15115	RNU6-471P
rs645293	PICALM	T	0.645575	0.0103928	cg01904978	0.423671	7.20258e-05	1.52756	RNU6-560P
rs7228990	RNU6-655P	C	0.257747	0.0385933	cg14642773	0.111402	0.000267223	1.11784	RNU6-655P
rs10856795	RNU6-961P	G	0.503974	-0.00154616	cg27582563	-2.51859	0.000244094	0.0805734	RNU6-961P
rs8007489	APOPT1	C	0.658607	-0.0244828	cg10040530	-0.166225	0.000234078	0.846856	RNU7-160P
rs1012170	RNU7-188P	G	0.449986	0.00323473	cg27655706	1.15874	0.000457792	3.18592	RNU7-188P
rs17050646	RNY5P4	A	0.297799	0.0111456	cg22120395	-0.344284	0.000976141	0.708727	RNY5P4
rs3809054	CCDC15	C	0.541017	0.00687662	cg27414487	-0.544355	0.000439995	0.580216	ROBO4
rs3809054	CCDC15	C	0.541017	0.00758225	cg20419291	-0.493695	0.000439995	0.610367	ROBO4
rs4936967	CCDC15	C	0.365685	-0.0128427	cg10465696	-0.295301	0.000607868	0.744308	ROBO4
rs10889461	ROR1	G	0.488416	-0.0330368	cg21850722	-0.108476	0.000718772	0.8972	ROR1
rs938372	RPIA	C	0.292158	-0.014387	cg15609308	-0.268137	0.000883754	0.764803	RPIA
rs3799708	HEY2	G	0.598498	-0.00142901	cg04887859	3.34908	1.08583e-05	28.4766	RPL13P
rs6456880	ZNF311	T	0.401791	-0.00172375	cg24024505	-2.12313	0.000710858	0.119657	RPL13P
rs6456880	ZNF311	T	0.401791	-0.00481235	cg03541791	-0.76049	0.000710858	0.467437	RPL13P
rs6456880	ZNF311	T	0.401791	-0.00224515	cg03188580	-1.63007	0.000710858	0.195917	RPL13P
rs138798	RPL5P35	T	0.222686	-0.00261816	cg01609836	2.3982	1.32403e-06	11.0034	RPL5P35
rs117586454	HCG17	G	0.0142371	0.0237966	cg20856330	0.170443	1.38641e-05	1.18583	RPP21
rs9380167	HCG18	A	0.28885	0.00637013	cg07750744	0.772419	4.7562e-05	2.165	RPP21
rs832622	RPRD2	A	0.392548	0.0349124	cg15654264	-0.134547	1.39134e-05	0.874112	RPRD2
rs57744535	FLT3LG	C	0.0998056	0.0320417	cg11271593	-0.265061	5.32385e-06	0.767159	RPS11
rs11629408	RPS6KL1	G	0.391537	-0.0090442	cg26068595	0.617043	2.67005e-07	1.85344	RPS6KL1
rs6574202	RPS6KL1	A	0.393801	0.00693157	cg06637938	-0.785359	5.73112e-07	0.455956	RPS6KL1
rs7156590	RPS6KL1	C	0.383507	-0.0154188	cg16124934	-0.350811	7.68566e-07	0.704117	RPS6KL1
rs11159109	RPS6KL1	G	0.376661	-0.0245995	cg26191576	-0.207161	3.54157e-06	0.812889	RPS6KL1
rs11159109	RPS6KL1	G	0.376661	-0.00555814	cg03030879	-0.916864	3.54157e-06	0.399771	RPS6KL1
rs12895452	RPS6KL1	C	0.376461	-0.00141085	cg18664866	-3.5068	6.95096e-06	0.0299927	RPS6KL1
rs7147721	FCF1	A	0.473286	-0.0298389	cg06998765	-0.144469	5.14052e-05	0.865482	RPS6KL1
rs6839680	RRH	T	0.210283	-0.010966	cg07850274	0.386909	0.000802732	1.47242	RRH
rs72626215	DMWD	G	0.263594	0.0147544	cg02218324	0.288653	0.000321168	1.33463	RSPH6A
rs1098816	RSPO2	C	0.738807	0.00498954	cg14926258	0.937132	0.000153811	2.55265	RSPO2
rs7828856	EIF3E	A	0.213622	0.00512297	cg21328389	0.857085	0.000470639	2.35628	RSPO2
rs9472494	RUNX2	C	0.325041	0.0141784	cg04757168	0.462509	3.79656e-09	1.58805	RUNX2
rs13201287	RUNX2	G	0.253475	0.00233013	cg04110902	2.658	2.8387e-07	14.2677	RUNX2
rs4711819	RUNX2	G	0.535951	0.00161208	cg17584530	-3.08223	3.34315e-06	0.0458568	RUNX2
rs11966902	RUNX2	A	0.111489	0.00932578	cg26358286	0.677722	0.000142991	1.96939	RUNX2
rs79681506	RUNX2	C	0.0832995	-0.0497142	cg25865108	0.144591	0.000235747	1.15557	RUNX2
rs7750470	RUNX2	T	0.202195	-0.0353995	cg08476055	0.132988	0.000422878	1.14224	RUNX2
rs61433014	RUNX2	G	0.0910742	-0.0181281	cg04139449	0.354763	0.000654438	1.42584	RUNX2
rs61433014	RUNX2	G	0.0910742	-0.0209987	cg20445245	0.306266	0.000654438	1.35834	RUNX2
rs7205341	SALL1	T	0.221011	-0.0184941	cg00917569	0.237306	0.000925639	1.26783	SALL1
rs114283908	GPX6	G	0.0606222	0.0607846	cg04626491	0.119015	0.000719408	1.12639	SCAND3
rs114283908	GPX6	G	0.0606222	0.0388618	cg11111740	0.186154	0.000719408	1.20461	SCAND3
rs72844209	COX11P1	G	0.0601054	0.0619013	cg01309870	-0.116604	0.000722389	0.889938	SCAND3
rs140266643	GPX6	C	0.0603654	0.0693	cg02246609	-0.102536	0.000898379	0.902546	SCAND3
rs12464428	SDC1	C	0.351518	0.0065604	cg10329928	0.56972	0.000734371	1.76777	SDC1
rs2295558	SEC23B	G	0.20665	-0.044726	cg26234223	-0.10415	0.000847095	0.90109	SEC23B
rs4627314	SEMA4B	C	0.116975	0.0246619	cg10819708	0.233342	0.000441812	1.26281	SEMA4B
rs34226352	SEMA4B	C	0.1177	0.0422667	cg24924577	-0.131841	0.000686916	0.876481	SEMA4B
rs12443445	RN7SL755P	C	0.129592	0.0200574	cg03835824	-0.266946	0.0007049	0.765714	SEMA4B
rs139830	RPL5P35	C	0.205085	-0.00295396	cg20248656	1.80453	7.7282e-05	6.07711	SEMA4C
rs35081973	SEMA4D	C	0.226569	0.0123292	cg21220462	0.595389	7.2425e-09	1.81374	SEMA4D
rs10749659	MLLT11	C	0.77017	-0.0252835	cg07371589	-0.19368	0.000108139	0.823921	SEMA6C
rs15740	MLLT11	G	0.785095	-0.0203445	cg04065086	-0.237929	0.000155455	0.788258	SEMA6C
rs4971006	SEMA6C	C	0.80447	-0.00874545	cg02698576	0.571107	0.00016984	1.77023	SEMA6C
rs9856435	SENP7	C	0.608856	0.0212265	cg04364311	0.224272	1.36483e-05	1.25141	SENP7
rs166169	MAP3K1	T	0.83176	-0.0118625	cg12402800	0.554256	1.16516e-05	1.74065	SETD9
rs185220	SETD9	A	0.825001	-0.00266024	cg08400814	2.39342	1.56675e-05	10.9509	SETD9
rs2034245	MIER3	T	0.173694	0.0421232	cg20203395	0.14882	2.18294e-05	1.16046	SETD9
rs1910019	MAP3K1	C	0.870555	-0.0192286	cg24531977	0.350382	3.13004e-05	1.41961	SETD9
rs2249492	COL1A1	C	0.607979	-0.0164879	cg07826255	-0.226061	0.000679872	0.797669	SGCA
rs1367407	CCDC140	A	0.738707	-0.0485874	cg11300809	-0.106965	1.70039e-05	0.898557	SGPP2
rs1367407	CCDC140	A	0.738707	-0.0294723	cg07873848	-0.17634	1.70039e-05	0.838333	SGPP2
rs4234040	CCDC140	A	0.740787	-0.00733397	cg14435109	-0.699555	2.13472e-05	0.496807	SGPP2
rs7617666	RSRC1	A	0.364696	-0.0043559	cg20501518	0.93145	0.000252307	2.53819	SHOX2
rs9845388	RSRC1	C	0.3647	-0.00702638	cg04521004	0.571668	0.000290642	1.77122	SHOX2
rs73154306	RSRC1	T	0.275553	-0.00785378	cg09220088	0.523226	0.000577493	1.68746	SHOX2
rs2070520	SIM2	A	0.212612	0.00756442	cg10814646	0.619557	0.000383557	1.8581	SIM2
rs2843152	SKI	C	0.727346	-0.0071106	cg01490733	-0.614692	0.000280831	0.540807	SKI
rs11012725	CASC10	C	0.378719	0.0115101	cg04714110	0.34429	0.000376481	1.41099	SKIDA1
rs11012725	CASC10	C	0.378719	0.0234432	cg03610228	0.169039	0.000376481	1.18417	SKIDA1
rs11012725	CASC10	C	0.378719	0.030326	cg04707519	0.130674	0.000376481	1.1396	SKIDA1
rs9944807	SKOR2	A	0.444722	0.0197779	cg24876445	0.249005	4.50042e-06	1.28275	SKOR2
rs2668776	SKOR2	C	0.549666	-0.015224	cg26509328	-0.268339	0.000124618	0.764649	SKOR2
rs9958817	SKOR2	G	0.489845	0.0325585	cg26880735	0.11864	0.000278601	1.12596	SKOR2
rs59686413	FRYL	T	0.463327	-0.0329797	cg03852670	-0.17428	6.3169e-08	0.840062	SLC10A4
rs7654770	SLC10A4	T	0.542397	0.0113298	cg19247841	-0.497598	1.14172e-07	0.607989	SLC10A4
rs12362590	SLC22A12	T	0.703213	-0.00461865	cg14139581	-1.09886	1.41034e-05	0.33325	SLC22A12
rs10058074	SLC22A4	G	0.46202	0.00325039	cg07538946	-1.90315	5.52118e-09	0.149098	SLC22A5
rs274555	SLC22A5	C	0.42413	0.0105815	cg19040266	0.486643	2.1409e-06	1.62685	SLC22A5
rs274555	SLC22A5	C	0.42413	-0.0139804	cg14196790	-0.36833	2.1409e-06	0.691889	SLC22A5
rs6755983	IHH	T	0.66407	0.027601	cg08530484	-0.162809	6.18959e-05	0.849754	SLC23A3
rs12625484	SLC24A3	C	0.203428	-0.00952057	cg13239301	0.588482	1.97211e-05	1.80125	SLC24A3
rs45602939	SLC24A3	A	0.202773	-0.10706	cg08371391	0.0515725	2.35317e-05	1.05293	SLC24A3
rs11975076	SLC25A13	C	0.689465	0.00448552	cg21022364	0.862731	0.000642937	2.36962	SLC25A13
rs1246286	RMI1	C	0.669226	-0.00862509	cg13636583	-0.488196	0.000198352	0.613733	SLC28A3
rs2815372	SLC35D1	G	0.693016	-0.0153816	cg23722790	0.267783	0.000215503	1.30706	SLC35D1
rs835636	IL20RB	A	0.499422	-0.00431278	cg02672493	0.894384	0.000307041	2.44583	SLC35G2
rs4038077	SLC35G2	T	0.683912	-0.00288025	cg10258419	1.42525	0.000323606	4.15888	SLC35G2
rs10273430	SLC37A3	A	0.402089	0.0072583	cg22057675	-0.537624	0.00030281	0.584134	SLC37A3
rs11265251	TPM3	T	0.435287	-0.0126404	cg25064552	-0.286306	0.000775215	0.751032	SLC39A1
rs6672856	NUP210L	C	0.310219	0.00204957	cg16262392	1.89147	0.000816647	6.62913	SLC39A1
rs589428	EHMT2	T	0.716956	0.0423245	cg23431175	0.170559	4.51338e-11	1.18597	SLC44A4
rs589428	EHMT2	T	0.716956	0.0591979	cg27003765	0.121944	4.51338e-11	1.12969	SLC44A4
rs521977	SLC44A4	T	0.748248	0.0576862	cg04567302	0.115508	3.81135e-09	1.12244	SLC44A4
rs521977	SLC44A4	T	0.748248	0.0336935	cg03045620	0.19776	3.81135e-09	1.21867	SLC44A4
rs2242664	SLC44A4	C	0.597631	0.0077148	cg25013052	0.692383	4.4134e-07	1.99847	SLC44A4
rs3117572	MSH5-SAPCD1	A	0.833369	0.0501486	cg24707219	0.0935072	0.000498143	1.09802	SLC44A4
rs3117572	MSH5-SAPCD1	A	0.833369	0.052491	cg07363637	0.0893345	0.000498143	1.09345	SLC44A4
rs7541214	SLC44A5	T	0.162443	-0.0194301	cg17868936	0.296146	9.97904e-05	1.34467	SLC44A5
rs200537	TNRC6A	G	0.814901	-0.0495332	cg04756594	-0.134451	6.5181e-07	0.874195	SLC5A11
rs12930727	TNRC6A	T	0.212549	0.0275667	cg01109535	0.210075	6.48993e-06	1.23377	SLC5A11
rs12930727	TNRC6A	T	0.212549	0.0417515	cg23280807	0.138703	6.48993e-06	1.14878	SLC5A11
rs12930727	TNRC6A	T	0.212549	0.0542298	cg00339695	0.106788	6.48993e-06	1.1127	SLC5A11
rs7186308	SLC5A11	A	0.194935	0.00659224	cg01435766	0.898691	8.11588e-06	2.45638	SLC5A11
rs35154326	SLC5A11	A	0.284551	0.0090128	cg04022912	0.561591	2.41004e-05	1.75346	SLC5A11
rs2652511	SLC6A3	A	0.586682	0.0051757	cg12882697	-0.72099	0.000628741	0.486271	SLC6A3
rs2617583	LPCAT1	C	0.553476	0.00584312	cg04598517	-0.615334	0.00085916	0.54046	SLC6A3
rs16831558	SLC6A9	C	0.131226	0.00344126	cg20411635	1.58324	0.000614199	4.87071	SLC6A9
rs1687372	ARHGAP19-SLIT1	A	0.303968	0.0107231	cg08980711	-0.357392	0.000763859	0.699499	SLIT1
rs12441773	SMAD6	C	0.84847	-0.0247908	cg17232357	-0.212081	0.000237555	0.808899	SMAD6
rs2606432	RPS15A	C	0.459961	-0.0300867	cg01079632	-0.135788	0.000157079	0.873028	SMG1
rs759992	SMIM22	A	0.50641	0.00920126	cg11353547	-0.424944	0.000234646	0.653806	SMIM22
rs11774804	SNAI2	T	0.53806	0.00970411	cg04685442	-0.396667	0.000344105	0.672558	SNAI2
rs6472114	SNAI2	T	0.496245	-0.0382105	cg22283653	-0.099219	0.000375187	0.905544	SNAI2
rs4454232	SND1	G	0.126259	-0.0204155	cg00486143	-0.34539	1.36249e-05	0.707944	SND1
rs60746284	FCGRT	C	0.107125	0.0146925	cg12528835	-0.553383	2.82606e-06	0.575001	SNORD35B
rs2605254	RNU6-158P	C	0.447804	0.00989998	cg17631454	0.411224	0.000141607	1.50866	SNX18P23
rs2722561	SOX11	G	0.419988	-0.00720176	cg02245918	-0.570962	0.000131085	0.564982	SOX11
rs144454846	LINC01105	G	0.0429662	0.0453074	cg03594550	0.237041	0.000309844	1.26749	SOX11
rs62066131	SP6	C	0.425968	0.0199106	cg13230424	0.217502	6.04589e-05	1.24297	SP6
rs55919794	SP6	T	0.426105	-0.01231	cg27210136	-0.348333	7.14019e-05	0.705864	SP6
rs16948835	SP6	A	0.425188	0.0267089	cg20020844	0.158722	8.4673e-05	1.17201	SP6
rs2106800	SP6	G	0.388679	-0.00444909	cg09439817	-0.834747	0.000664211	0.433984	SP6
rs78529807	SP9	C	0.0619852	0.0134176	cg03249890	0.556426	0.000863246	1.74443	SP9
rs6121042	PHF20	C	0.807939	-0.00289161	cg06586775	1.75744	0.000291728	5.79758	SPAG4
rs9511097	SPATA13	T	0.544269	-0.0150614	cg00861695	-0.237912	0.000745556	0.788272	SPATA13
rs146689702	CWH43	C	0.734596	0.0121777	cg22779039	0.404801	2.96056e-05	1.499	SPATA18
rs12507167	SPATA18	C	0.567591	0.00528099	cg03237868	0.766614	0.000147446	2.15247	SPATA18
rs10791329	SPATA19	T	0.391426	0.0240604	cg15485101	-0.168732	0.000216331	0.844735	SPATA19
rs5019134	SPATA19	G	0.391934	-0.00305017	cg13461336	-1.32643	0.000226157	0.265423	SPATA19
rs2250123	SPATA19	T	0.322357	-0.0154952	cg14349672	0.257159	0.000510289	1.29325	SPATA19
rs17226232	FANCA	A	0.0953495	0.0159904	cg02128278	-0.471278	3.98347e-05	0.624204	SPATA2L
rs2115401	SPATA33	T	0.551704	-0.0324511	cg09827496	0.110804	0.000858445	1.11718	SPATA33
rs1397429	SPEG	C	0.637623	0.0216283	cg19497021	0.221291	2.10441e-05	1.24769	SPEG
rs1397429	SPEG	C	0.637623	0.0257159	cg03267697	0.186116	2.10441e-05	1.20456	SPEG
rs3755062	ASIC4	G	0.615049	-0.0180151	cg06351981	-0.224373	0.000250666	0.799017	SPEG
rs8060502	SPG7	G	0.635544	-0.01939	cg02244288	-0.270817	1.46196e-06	0.762756	SPG7
rs8043788	ANKRD11	T	0.446962	-0.0155029	cg02207944	-0.312911	8.63007e-06	0.731315	SPG7
rs8043788	ANKRD11	T	0.446962	-0.00701143	cg10091053	-0.691873	8.63007e-06	0.500637	SPG7
rs8043788	ANKRD11	T	0.446962	-0.0306076	cg03169557	-0.15849	8.63007e-06	0.853431	SPG7
rs457372	SPG7	A	0.63238	0.0187647	cg07452625	-0.264907	9.5662e-06	0.767278	SPG7
rs457372	SPG7	A	0.63238	0.00957774	cg03286774	-0.519004	9.5662e-06	0.595113	SPG7
rs8052076	SPG7	C	0.462466	-0.00549293	cg00439318	-0.822463	2.61123e-05	0.439348	SPG7
rs2056309	SPG7	G	0.441185	-0.0173786	cg04002220	-0.258073	3.57252e-05	0.772539	SPG7
rs17726787	CELF1	G	0.139217	0.015393	cg03301240	-0.393727	5.59514e-05	0.674538	SPI1
rs35063026	SPATA33	C	0.0657609	0.0183526	cg07984980	-0.733003	3.89963e-14	0.480464	SPIRE2
rs34177108	SPIRE2	C	0.243467	-0.0163139	cg03740752	0.550494	8.74337e-14	1.73411	SPIRE2
rs7186192	FANCA	A	0.549677	0.0120578	cg05500240	-0.399613	8.03354e-06	0.670579	SPIRE2
rs5017263	SPRED1	A	0.199879	-0.0216377	cg03945400	0.222307	0.000210886	1.24895	SPRED1
rs17342493	SRPK2	G	0.54866	0.00654833	cg14141459	1.0188	3.60721e-10	2.76987	SRPK2
rs62130160	SSC5D	G	0.14934	0.0148891	cg24360174	0.326273	0.000455462	1.38579	SSC5D
rs1559173	SSC5D	T	0.811886	0.0129189	cg18359371	-0.337983	0.000757883	0.713208	SSC5D
rs6802702	STAG1	G	0.595016	-0.0254774	cg02858132	-0.147916	0.000530006	0.862503	STAG1
rs881844	STARD3	C	0.653175	-0.00389834	cg19586165	1.16651	5.22368e-05	3.21077	STARD3
rs1023617	STC2	G	0.315166	0.0184945	cg20977312	0.221622	0.00037391	1.2481	STC2
rs148837024	RPL13P	G	0.0161268	0.00702532	cg12149319	0.991873	0.000645692	2.69628	STK19
rs112139969	SUMO2P17	C	0.111873	0.00779916	cg01847110	0.765877	0.000121177	2.15088	SUMO2P17
rs1557143	SUPT3H	T	0.571555	0.00869378	cg00879824	-0.410071	0.000847681	0.663603	SUPT3H
rs741702	SYCE2	A	0.613895	0.00291676	cg10586358	1.37423	0.000236139	3.95204	SYCE2
rs600806	MYBPHL	G	0.73323	-0.006969	cg10127483	0.669411	8.83988e-05	1.95309	SYPL2
rs12466497	TAF1B	G	0.372641	0.0122339	cg20600404	0.305469	0.000745	1.35726	TAF1B
rs71437684	TAF1B	G	0.333124	0.015973	cg25588844	0.230663	0.00089185	1.25944	TAF1B
rs7309	TANK	G	0.473455	0.00199212	cg26915774	1.99433	0.000192383	7.34728	TANK
rs11684253	TANK	G	0.473196	-0.0578634	cg12727138	-0.0669938	0.000252759	0.935201	TANK
rs3769983	TANK	G	0.46779	0.0755049	cg21211367	0.0506082	0.00031316	1.05191	TANK
rs7163502	TBC1D21	A	0.335703	-0.020012	cg08678055	-0.322139	9.1725e-09	0.724597	TBC1D21
rs4886717	TBC1D21	C	0.662912	-0.00236084	cg22708944	-2.66757	1.96969e-08	0.0694207	TBC1D21
rs11636136	TBC1D21	T	0.534807	0.024008	cg00427635	0.208115	2.65789e-06	1.23135	TBC1D21
rs11634339	LOXL1-AS1	T	0.373029	0.00493189	cg21717017	0.773989	0.0006054	2.1684	TBC1D21
rs881844	STARD3	C	0.653175	-0.00704401	cg08312355	0.645578	5.22368e-05	1.90709	TCAP
rs2271308	STARD3	T	0.712205	0.00706453	cg04895975	0.614634	0.000292564	1.84898	TCAP
rs2271308	STARD3	T	0.712205	0.00814711	cg08345719	0.532962	0.000292564	1.70397	TCAP
rs72813445	MC1R	G	0.110359	-0.00353798	cg01161216	-1.54789	0.000936242	0.212697	TCF25
rs17797894	TDH	A	0.486255	0.00147935	cg10809491	-2.67671	0.000197979	0.0687889	TDH
rs4413734	TDH	C	0.491345	0.001405	cg03192020	-2.55052	0.000785711	0.078041	TDH
rs5758324	TEF	G	0.213247	0.00136572	cg04585452	4.28452	5.59375e-06	72.5676	TEF
rs132916	TEF	C	0.790649	-0.00628479	cg14911204	-0.767397	0.000150177	0.46422	TEF
rs10850762	TESC	A	0.355662	0.00338739	cg22840216	-1.20891	0.0001682	0.298524	TESC
rs1771549	TESK2	G	0.253163	0.00104984	cg22628146	-4.43662	0.000115698	0.0118359	TESK2
rs17479393	TEX41	A	0.250108	-0.0209572	cg05704183	-0.684902	1.80472e-31	0.50414	TEX41
rs12476764	TEX41	G	0.670017	0.0158828	cg05318210	-0.309418	1.60879e-05	0.733874	TEX41
rs2056751	TEX41	A	0.317379	-0.00588561	cg27635453	-0.754306	9.24742e-05	0.470337	TEX41
rs72740503	RFX7	G	0.146684	0.00596551	cg08857201	-0.905206	0.000785762	0.404458	TEX9
rs11071253	RFX7	T	0.145581	0.00249141	cg19094555	-2.15792	0.000825759	0.115565	TEX9
rs2076308	TFAP2B	G	0.183467	-0.00692405	cg24366557	-1.03032	2.37648e-07	0.356891	TFAP2B
rs2076308	TFAP2B	G	0.183467	0.00924945	cg06564232	0.771291	2.37648e-07	2.16256	TFAP2B
rs2076363	THAP3	C	0.362049	-0.0201219	cg24312985	-0.192092	0.000584535	0.825231	THAP3
rs7756742	THBS2	G	0.317583	-0.00648339	cg13800240	0.933756	1.10881e-07	2.54405	THBS2
rs3253	THBS2	C	0.313403	-0.0122973	cg18026667	0.481413	2.17533e-07	1.61836	THBS2
rs9455899	THBS2	G	0.634596	0.00338869	cg13746354	1.44822	7.35884e-06	4.25554	THBS2
rs9688864	THBS2	A	0.665471	-0.0168746	cg08428985	-0.287964	1.41443e-05	0.749789	THBS2
rs12664015	THBS2	G	0.112176	-0.0164002	cg20367923	0.392059	6.25046e-05	1.48002	THBS2
rs12664015	THBS2	G	0.112176	0.0962441	cg06119452	-0.0668074	6.25046e-05	0.935375	THBS2
rs1151786	TMCC2	G	0.375533	0.0346176	cg10529555	-0.136897	1.5714e-05	0.87206	TMCC2
rs4951179	TMCC2	G	0.597003	0.00642961	cg24077277	-0.640003	0.000156334	0.527291	TMCC2
rs10900472	DSTYK	T	0.579964	-0.0015665	cg17030415	-2.55076	0.000204742	0.0780221	TMCC2
rs175470	NEK9	C	0.46987	0.0141183	cg24730612	0.471007	3.60465e-10	1.60161	TMED10
rs114064943	FAM53A	T	0.599767	0.00340486	cg08446824	-0.435581	0.000508894	0.646889	TMEM129
rs61898351	TMEM136	T	0.380278	0.00648248	cg00095678	0.62154	0.000231061	1.86179	TMEM136
rs9813069	TMEM45A	A	0.396235	-0.0127938	cg12137665	-0.293622	0.000625133	0.745558	TMEM45A
rs10843490	TMTC1	T	0.275919	-0.0181319	cg13929106	-0.244738	0.000261642	0.782909	TMTC1
rs11050361	TMTC1	A	0.289667	-0.0154923	cg21377521	-0.274992	0.000344824	0.759578	TMTC1
rs6893184	TNFAIP8	G	0.685445	-0.0185124	cg08790036	0.22005	0.000384598	1.24614	TNFAIP8
rs7184880	TNRC6A	C	0.355375	0.00544913	cg00039489	-0.807499	5.11021e-05	0.445972	TNRC6A
rs200538	TNRC6A	C	0.711965	-0.00267378	cg01436550	1.58254	0.000381876	4.86728	TNRC6A
rs4821943	TNRC6B	A	0.358015	-0.00955202	cg16093065	-0.500913	1.90107e-05	0.605977	TNRC6B
rs2523593	HLA-B	T	0.0935869	-0.0265901	cg05473289	0.253818	8.61726e-06	1.28894	TNXB
rs3099844	HCP5	C	0.100231	-0.0233707	cg00355613	0.28132	1.31227e-05	1.32488	TNXB
rs3099844	HCP5	C	0.100231	-0.0300317	cg15745284	0.218923	1.31227e-05	1.24474	TNXB
rs3099844	HCP5	C	0.100231	-0.0311291	cg13698691	0.211205	1.31227e-05	1.23517	TNXB
rs3099844	HCP5	C	0.100231	-0.0353751	cg07518714	0.185855	1.31227e-05	1.20425	TNXB
rs9267488	ATP6V1G2	A	0.096476	-0.0442519	cg18102337	0.150785	1.33531e-05	1.16275	TNXB
rs9267488	ATP6V1G2	A	0.096476	-0.0304538	cg01033871	0.219103	1.33531e-05	1.24496	TNXB
rs3130923	MICB	G	0.0968709	-0.043097	cg15793329	0.153309	1.56089e-05	1.16569	TNXB
rs3130923	MICB	G	0.0968709	-0.0328551	cg21642103	0.2011	1.56089e-05	1.22275	TNXB
rs3130923	MICB	G	0.0968709	-0.0463263	cg13400512	0.142623	1.56089e-05	1.15329	TNXB
rs3130923	MICB	G	0.0968709	-0.0617652	cg08650890	0.106973	1.56089e-05	1.1129	TNXB
rs3130923	MICB	G	0.0968709	-0.0689506	cg15265085	0.0958248	1.56089e-05	1.10057	TNXB
rs3130923	MICB	G	0.0968709	-0.0757425	cg12694372	0.0872321	1.56089e-05	1.09115	TNXB
rs3094005	MICB	G	0.0970537	-0.0294414	cg05298224	0.224146	1.58823e-05	1.25125	TNXB
rs3094005	MICB	G	0.0970537	-0.0333978	cg09474017	0.197593	1.58823e-05	1.21847	TNXB
rs652888	EHMT2	A	0.167757	-0.00998284	cg04293778	0.538764	1.60574e-05	1.71389	TNXB
rs3130063	NCR3	C	0.095498	-0.0456443	cg05889186	0.144725	1.62371e-05	1.15572	TNXB
rs2854275	HLA-DQB1-AS1	C	0.0958937	-0.0225254	cg08661360	0.254426	0.000131913	1.28972	TNXB
rs2854275	HLA-DQB1-AS1	C	0.0958937	-0.0290108	cg19964491	0.197548	0.000131913	1.21841	TNXB
rs139550	MEI1	G	0.141062	0.0185774	cg26643870	0.371451	5.28247e-07	1.44984	TOB2
rs12483998	POLR3H	A	0.18248	-0.0542289	cg06850241	-0.109993	8.22674e-06	0.89584	TOB2
rs139551	MEI1	C	0.143456	0.0129509	cg17401067	0.447202	1.07277e-05	1.56393	TOB2
rs72848755	OR2B2	T	0.0566031	0.0261172	cg07117059	0.361683	2.38274e-05	1.43574	TOB2P1
rs62212171	ITCH	T	0.0995173	0.0119641	cg16810054	-0.479089	0.000166855	0.619347	TP53INP2
rs1071646	TPM1	C	0.650815	-0.00295502	cg12855773	-1.38223	0.000259674	0.251019	TPM1
rs2841108	NUP210L	T	0.484294	-0.038577	cg19757176	-0.114884	2.93722e-05	0.89147	TPM3
rs7521047	NUP210L	T	0.54512	0.0346261	cg11718162	-0.115251	0.000176743	0.891142	TPM3
rs4845605	TPM3	T	0.536548	-0.00942896	cg16289421	-0.399502	0.000399153	0.670654	TPM3
rs2841102	NUP210L	T	0.435151	-0.0366392	cg16274678	-0.100255	0.000587525	0.904606	TPM3
rs7752225	REV3L	A	0.930137	-0.0138521	cg26379258	-0.529772	0.00080093	0.588739	TRAF3IP2
rs9261387	TRIM31	T	0.924899	0.0415333	cg16206678	0.149269	0.00060215	1.16099	TRIM10
rs1264701	TRIM31	G	0.196418	-0.00821504	cg00879790	-0.63925	8.75876e-05	0.527688	TRIM15
rs147023494	HLA-A	C	0.0270719	-0.0294892	cg20751345	-0.524398	3.47471e-06	0.591912	TRIM31
rs1264701	TRIM31	G	0.196418	0.00160505	cg27618684	3.27184	8.75876e-05	26.3597	TRIM31
rs2256543	MICD	T	0.553437	-0.00439265	cg08918709	-0.885444	0.000255791	0.412531	TRIM31-AS1
rs9380167	HCG18	A	0.28885	-0.0170688	cg06230847	-0.288268	4.7562e-05	0.74956	TRIM39-RPP21
rs3778624	TRIM39-RPP21	T	0.237146	-0.0255291	cg01383911	-0.191233	0.00013783	0.825941	TRIM39-RPP21
rs1885115	TRPC4AP	G	0.727207	0.0187705	cg11277126	0.213645	0.000431196	1.23818	TRPC4AP
rs2295885	EDEM2	T	0.727438	0.018262	cg23414001	0.213126	0.000636158	1.23754	TRPC4AP
rs2068025	TRPS1	C	0.299517	-0.019561	cg06997767	-0.243093	3.58956e-05	0.784198	TRPS1
rs4244716	TSNARE1	T	0.320321	0.00532834	cg12939918	0.78753	0.000166354	2.19796	TSNARE1
rs4244716	TSNARE1	T	0.320321	0.00553473	cg06795722	0.758163	0.000166354	2.13435	TSNARE1
rs10088016	TSNARE1	G	0.316097	0.00153622	cg08622648	2.52762	0.000487718	12.5237	TSNARE1
rs4076886	TSNARE1	A	0.315729	0.00381003	cg02230133	1.0064	0.000572786	2.73573	TSNARE1
rs34722595	TSNARE1	T	0.161353	-0.00869821	cg05037806	-0.544028	0.000634181	0.580406	TSNARE1
rs3094127	FLOT1	A	0.185153	-0.011155	cg15677364	0.381779	0.000748624	1.46489	TUBB
rs3950753	ANKRD18DP	G	0.452629	-0.0116165	cg20912896	0.369288	6.57479e-05	1.4467	TUBB8P8
rs939481	NUP210P1	A	0.058132	-0.0067121	cg09455336	-1.68792	1.94579e-07	0.184903	TXNRD3
rs777244	TXNRD3	T	0.896545	0.00525303	cg05990805	-1.26116	0.000107597	0.283325	TXNRD3
rs4663815	UBE2F	T	0.336147	-0.0279281	cg10403784	-0.143262	0.000316319	0.866527	UBE2F
rs10208	UBTF	C	0.31435	0.0161418	cg13607699	-0.249304	0.000433217	0.779343	UBTF
rs2849438	HS6ST3	G	0.408016	-0.0055091	cg19967554	-0.657132	0.000753255	0.518336	UGGT2
rs62210593	UQCC1	C	0.589827	-0.0292715	cg05389922	0.187092	4.59282e-07	1.20574	UQCC1
rs62210593	UQCC1	C	0.589827	-0.0328856	cg04149172	0.16653	4.59282e-07	1.1812	UQCC1
rs62210593	UQCC1	C	0.589827	-0.0662038	cg14752227	0.0827211	4.59282e-07	1.08624	UQCC1
rs2241035	URAHP	C	0.669386	-0.0379301	cg09012633	0.13329	1.49636e-05	1.14258	URAHP
rs2270024	USH1C	A	0.663536	-0.0113541	cg15151749	-0.495793	7.2028e-07	0.609088	USH1C
rs660594	SLC44A4	G	0.597631	-0.0031653	cg18274559	-1.70173	3.53229e-07	0.182368	VARS
rs9267654	SLC44A4	A	0.834732	-0.0123351	cg02205391	-0.432307	8.36339e-05	0.64901	VARS
rs9267654	SLC44A4	A	0.834732	-0.0122729	cg16988810	-0.434497	8.36339e-05	0.64759	VARS
rs9267654	SLC44A4	A	0.834732	-0.0111103	cg03078400	-0.479963	8.36339e-05	0.618806	VARS
rs1265049	C6orf15	T	0.0264971	0.0321578	cg06879746	0.362795	0.000294315	1.43734	VARS2
rs2574698	ATG7	G	0.620743	-0.0174944	cg21415385	-0.313364	6.11686e-07	0.730984	VGLL4
rs113661672	VPS9D1	C	0.426906	0.00766608	cg11215013	0.559753	7.22678e-05	1.75024	VPS9D1
rs4497320	VSTM4	T	0.390425	0.0147854	cg07260003	0.252408	0.000609197	1.28712	VSTM4
rs1986725	C10orf128	C	0.392122	-0.00412565	cg14137548	-0.883158	0.000810528	0.413475	VSTM4
rs3134942	NOTCH4	G	0.114385	-0.0151167	cg02002586	0.360578	0.000227776	1.43416	VWA7
rs3134942	NOTCH4	G	0.114385	-0.0093325	cg12425321	0.584062	0.000227776	1.79331	VWA7
rs3134942	NOTCH4	G	0.114385	-0.0368048	cg00330953	0.148099	0.000227776	1.15963	VWA7
rs3134942	NOTCH4	G	0.114385	-0.0452009	cg09630142	0.12059	0.000227776	1.12816	VWA7
rs3134942	NOTCH4	G	0.114385	-0.0232886	cg00848392	0.234052	0.000227776	1.26371	VWA7
rs11679362	LIMS2	T	0.448008	0.00257578	cg08726863	1.84942	1.04042e-05	6.35614	WDR33
rs6715320	WDR33	G	0.380417	0.00765882	cg14285788	0.526234	0.000342757	1.69255	WDR33
rs171379	ZNF573	T	0.21892	-0.0500507	cg15135657	0.0843609	0.000994502	1.08802	WDR87
rs6735914	RNU6-642P	C	0.17188	0.0106621	cg01277331	0.437938	0.000683987	1.54951	WNT10A
rs6735914	RNU6-642P	C	0.17188	0.0133596	cg26094599	0.34951	0.000683987	1.41837	WNT10A
rs12053317	WNT6	T	0.164525	0.0226711	cg26302230	-0.226186	0.000256043	0.79757	WNT6
rs904808	WWP2	T	0.724012	-0.0657195	cg00657810	0.0876031	2.85985e-06	1.09155	WWP2
rs8052727	WWP2	T	0.714919	-0.00784667	cg03848856	0.714438	3.06663e-06	2.04304	WWP2
rs4985451	WWP2	C	0.640333	-0.0816702	cg08209934	0.0555434	5.6582e-05	1.05711	WWP2
rs4985376	WWP2	G	0.610079	-0.0288611	cg01735503	0.148473	9.73355e-05	1.16006	WWP2
rs4985376	WWP2	G	0.610079	0.00173958	cg05781582	-2.4633	9.73355e-05	0.0851534	WWP2
rs9689249	THBS2	G	0.561622	0.00122038	cg12250705	3.78476	1.55407e-05	44.0249	XRCC5
rs1942680	YAP1	G	0.650537	-0.00922722	cg20782778	0.408683	0.000692019	1.50483	YAP1
rs11159098	YLPM1	C	0.457159	-0.0455341	cg00374263	-0.0910425	9.96703e-05	0.912979	YLPM1
rs11705677	ZBED4	C	0.778798	-0.00209172	cg04121214	-4.31735	9.64467e-12	0.0133352	ZBED4
rs9616374	ALG12	G	0.113421	-0.00966297	cg22109623	-0.819898	1.5873e-06	0.440476	ZBED4
rs738710	ZBED4	T	0.875217	-0.00300419	cg15880211	-2.52633	1.68246e-06	0.0799523	ZBED4
rs2177039	ZBTB20	G	0.109018	0.0195145	cg03556243	0.364638	6.56671e-05	1.43999	ZBTB20
rs2177039	ZBTB20	G	0.109018	0.0353592	cg03779374	0.201242	6.56671e-05	1.22292	ZBTB20
rs4682538	ZBTB20-AS1	T	0.544188	0.0123387	cg25109663	0.418116	1.65729e-06	1.5191	ZBTB20-AS1
rs9288997	ZBTB20-AS1	A	0.516304	0.0221637	cg13792714	0.219516	5.48151e-06	1.24547	ZBTB20-AS1
rs175076	MLH3	A	0.496658	0.00483106	cg05428298	-1.33345	1.22674e-09	0.263566	ZC2HC1C
rs59594872	TMED10	A	0.505194	0.0122716	cg13783444	-0.517801	2.2581e-09	0.59583	ZC2HC1C
rs6509311	ZC3H4	A	0.6732	0.00146618	cg14189808	-2.71874	0.000687492	0.0659579	ZC3H4
rs12449276	ZCCHC14	C	0.229956	0.00447505	cg02705910	1.12173	0.000124823	3.07017	ZCCHC14
rs8051861	ZCCHC14	G	0.216695	-0.00964721	cg10312981	-0.471633	0.000795803	0.623982	ZCCHC14
rs7404072	ZFHX3	C	0.704326	0.0114044	cg04990190	0.35263	0.000655979	1.4228	ZFHX3
rs7404072	ZFHX3	C	0.704326	0.00429672	cg00024494	0.93595	0.000655979	2.54964	ZFHX3
rs1075855	ZFHX3	G	0.728795	-0.00659625	cg09780180	0.621777	0.00076965	1.86224	ZFHX3
rs62280667	SENP7	T	0.362364	-0.0142084	cg10710439	0.335534	2.12153e-05	1.39869	ZFP30
rs6997726	RHPN1	C	0.378643	-0.013987	cg24641352	-0.323488	3.63763e-05	0.723621	ZFP41
rs1348635	ZHX2	C	0.305393	0.0113976	cg25115537	0.435512	1.57388e-05	1.54575	ZHX2
rs13280282	ZHX2	G	0.303498	0.0173299	cg01801603	-0.284385	1.78954e-05	0.752477	ZHX2
rs7622500	SENP7	C	0.399377	-0.00823114	cg17798563	-0.434467	0.000930604	0.64761	ZIK1
rs703969	ZMIZ1	G	0.597938	0.0213695	cg25034155	-0.227976	5.8794e-06	0.796143	ZMIZ1
rs2682383	SENP7	T	0.386174	-0.00956544	cg05661282	-0.508431	8.93278e-06	0.601438	ZNF154
rs62280667	SENP7	T	0.362364	-0.00244352	cg03142586	1.95103	2.12153e-05	7.03596	ZNF154
rs62280667	SENP7	T	0.362364	-0.0214435	cg11294513	0.222323	2.12153e-05	1.24898	ZNF154
rs62280667	SENP7	T	0.362364	-0.00583261	cg21790626	0.817369	2.12153e-05	2.26453	ZNF154
rs12887490	RNU6-252P	G	0.65552	-0.00551071	cg04774469	-0.677178	0.000819944	0.508049	ZNF219
rs16843927	SENP7	T	0.610181	0.0145205	cg00541956	0.334698	9.06221e-06	1.39752	ZNF256
rs62280667	SENP7	T	0.362364	-0.0104838	cg04684267	0.454738	2.12153e-05	1.57576	ZNF274
rs7787753	ZNF282	A	0.606073	-0.000835148	cg07309820	-4.70257	0.000327003	0.00907195	ZNF282
rs2269972	ZNF282	A	0.607863	-0.0173351	cg14690467	0.212419	0.000857721	1.23667	ZNF282
rs6456880	ZNF311	T	0.401791	0.00416567	cg11202720	0.878547	0.000710858	2.4074	ZNF311
rs6456880	ZNF311	T	0.401791	0.00452291	cg24876969	0.809157	0.000710858	2.24601	ZNF311
rs6456880	ZNF311	T	0.401791	0.00656434	cg27045756	0.557519	0.000710858	1.74633	ZNF311
rs6456880	ZNF311	T	0.401791	-0.00206179	cg02004594	-1.77503	0.000710858	0.169478	ZNF311
rs2464882	ZNF12	C	0.269436	0.0308161	cg25573915	0.129017	0.000905073	1.13771	ZNF316
rs2464882	ZNF12	C	0.269436	0.0383131	cg05732750	0.103771	0.000905073	1.10935	ZNF316
rs12199685	ZNF204P	G	0.0644136	0.0973114	cg06178073	0.0734738	0.0003698	1.07624	ZNF391
rs995687	LOX	A	0.291135	0.0165395	cg03553758	-0.408711	8.54025e-09	0.664506	ZNF474
rs79338890	UBN1	T	0.336419	-0.00560723	cg09580284	0.780932	7.63055e-05	2.18351	ZNF500
rs9939091	ZNF500	G	0.593008	-0.00246101	cg03833378	1.50156	0.000766386	4.48871	ZNF500
rs9939091	ZNF500	G	0.593008	-0.00313002	cg10278046	1.18062	0.000766386	3.25639	ZNF500
rs690036	ZNF516	A	0.318602	0.0156452	cg25872816	0.259055	0.000359892	1.29571	ZNF516
rs13088318	FAM172BP	A	0.3602	-0.00841168	cg10729426	0.569068	1.98954e-05	1.76662	ZNF549
rs9859077	SENP7	G	0.363087	-0.00669919	cg06458239	-0.707966	2.39956e-05	0.492645	ZNF549
rs2433031	SENP7	T	0.391233	-0.020053	cg12506930	-0.240206	1.04074e-05	0.786466	ZNF551
rs2433031	SENP7	T	0.391233	-0.0182122	cg03234186	-0.264485	1.04074e-05	0.767601	ZNF551
rs12491955	SENP7	C	0.60144	0.0164106	cg27324426	0.292302	1.1479e-05	1.33951	ZNF551
rs12496260	SENP7	C	0.608538	0.0224682	cg01268824	0.212357	1.28882e-05	1.23659	ZNF551
rs9859077	SENP7	G	0.363087	-0.0338413	cg06615754	-0.140148	2.39956e-05	0.869229	ZNF551
rs150234348	FAM172BP	T	0.5805	0.00404579	cg24214260	1.17466	2.41341e-05	3.23706	ZNF551
rs241954	ZNF573	C	0.190371	0.00748857	cg03320255	-0.612009	0.000997924	0.542261	ZNF571-AS1
rs113690074	WDR87	G	0.190563	0.027698	cg02349373	-0.168143	0.000810664	0.845233	ZNF573
rs6558343	ZNF696	T	0.448051	-0.00421258	cg22040997	-1.04068	3.58507e-05	0.353215	ZNF696
rs3829014	ZNF696	G	0.404983	-0.011603	cg10413945	-0.341101	0.000222284	0.710987	ZNF696
rs12593037	ZNF710	T	0.210042	0.00595652	cg16785520	0.777229	0.000614558	2.17544	ZNF710
rs508537	IMPG2	C	0.394858	-0.0195843	cg14283758	0.186227	0.000719071	1.2047	ZNF732
rs9859077	SENP7	G	0.363087	-0.00598508	cg27112264	-0.792438	2.39956e-05	0.45274	ZNF814
rs2256543	MICD	T	0.553437	-0.00340302	cg00956423	-1.14294	0.000255791	0.31888	ZNRD1
rs1632958	HLA-F	A	0.834798	-0.00638116	cg13044444	-0.76823	0.000633317	0.463833	ZNRD1
rs1150708	ZSCAN9	G	0.00828835	-0.0704848	cg08140558	-0.0894318	9.93628e-09	0.914451	ZNRD1-AS1
rs3869068	ZNRD1-AS1	C	0.124783	0.00845894	cg20905984	1.07892	2.76124e-07	2.94151	ZNRD1-AS1
rs3869068	ZNRD1-AS1	C	0.124783	0.00232224	cg22966673	3.93007	2.76124e-07	50.9105	ZNRD1-AS1
rs2074480	RNF39	T	0.123628	-0.0742805	cg02881170	-0.122725	2.86304e-07	0.884507	ZNRD1-AS1
rs9261129	ZNRD1-AS1	T	0.123917	0.00388533	cg01521378	2.33934	3.08979e-07	10.3744	ZNRD1-AS1
rs116487225	HLA-V	T	0.0525399	0.00607364	cg20516460	-0.27641	4.59076e-05	0.758502	ZNRD1-AS1
rs2394734	RNF39	G	0.194396	0.00231734	cg17608587	2.12407	0.00069546	8.36513	ZNRD1-AS1
rs2394734	RNF39	G	0.194396	-0.00861815	cg01044849	-0.571142	0.00069546	0.56488	ZNRD1-AS1
rs34073687	IKZF3	T	0.520554	0.00610596	cg11212589	0.852814	1.28034e-06	2.34624	ZPBP2
rs59716545	ZPBP2	T	0.446458	-0.0162714	cg16810031	-0.277246	2.18499e-05	0.757868	ZPBP2
rs72846777	ZKSCAN8	C	0.0554047	0.0702673	cg09051837	0.133667	3.22993e-05	1.14301	ZSCAN12P1
rs62280667	SENP7	T	0.362364	-0.0144028	cg06442489	0.331004	2.12153e-05	1.39237	ZSCAN18
rs28402283	ZSWIM5	T	0.101738	0.0185577	cg09409484	-0.330939	0.000289515	0.718249	ZSWIM5
rs8081406	NCOR1	T	0.56987	0.024625	cg19815271	0.173321	6.59054e-05	1.18925	ZSWIM7

## Sheet: S1B Protein annotations for cau
Table S1B: CpG sites with protein annotations
CpG markers	beta-coefficient	Gene	Coefficient from EWAS	Protein
cg07294814	0.128599	GLI4	-0.72	ACP5
cg21358380	-0.934859	C2orf42	0.88	AKR1C3
cg15598662	-1.47577	FADS1	-0.5	AMY2A
cg15598662	-1.47577	FADS1	-0.49	AMY2B
cg22235293	-0.664607	C6orf25	-0.26	APAF1
cg00406022	-0.724961	C6orf25	-0.3	APAF1
cg24737570	-0.423405	GREB1	1.09	APBB2
cg01847110	0.765877	SUMO2P17	0.53	APOH
cg15338967	0.378307	LINC00462	-0.69	Apolipoprotein B
cg17608587	2.12407	ZNRD1-AS1	0.81	ARG2
cg04585452	4.28452	TEF	0.8	ART3
cg05006304	0.605579	C11orf57	-1.05	ASL
cg21717017	0.773989	TBC1D21	-0.52	ATF6B
cg00277397	0.279798	CALN1	-0.68	B2M
cg23083936	0.558317	BCKDHA	1.696	B3GNT8
cg20117260	0.284562	ATP5SL	1.584	B3GNT8
cg26296574	-0.297964	B3GNT8	1.391	B3GNT8
cg16849024	-0.680558	B3GNT8	0.991	B3GNT8
cg14027333	-0.957864	PRRT1	-0.5	BPGM
cg00541956	0.334698	ZNF256	0.744	BPIFB1
cg17798563	-0.434467	ZIK1	-0.543	BPIFB1
cg14036479	1.55847	EN2	-0.68	BTD
cg19588519	0.390509	CHST15	0.0029	C-reactive protein
cg15338967	0.378307	LINC00462	-1.01	CASP10
cg18774692	0.893489	RNU1-117P	0.68	CCL11
cg11803389	-0.0533765	CCDC163P	0.37	CCL7
cg17394978	0.193623	IRF1	-0.62	CD163
cg03267697	0.186116	SPEG	-0.56	CD44
cg17394978	0.193623	IRF1	-0.8	CD48
cg23102514	-0.417934	C2orf54	0.56	CEACAM8
cg18711369	0.139093	ORMDL3	0.65	CEBPA
cg17394978	0.193623	IRF1	-0.68	CECR1
cg26860750	0.312755	ARHGAP19-SLIT1	-0.53	CELA2A
cg18635670	0.363026	HMGN4	0.6	CHGB
cg14911132	-0.624457	FADS1	-0.82	CHIT1
cg18711369	0.139093	ORMDL3	0.715	CISD2
cg00848392	0.234052	VWA7	-0.692	CLEC11A
cg13702222	0.215305	MBNL1	-0.536	CLEC11A
cg17788832	-0.204884	PSKH2	-0.515	CLEC11A
cg11202720	0.878547	ZNF311	0.53	CLIC5
cg04401986	1.58705	FGF5	-0.61	CNTN4
cg13702222	0.215305	MBNL1	-0.55	COCH
cg05655457	-0.113357	OR5B17	-0.49	COCH
cg21627412	-0.137872	DZIP1	0.33	COL2A1
cg26860750	0.312755	ARHGAP19-SLIT1	-0.55	CPB1
cg13698691	0.211205	TNXB	-0.38	CRISP2
cg21642103	0.2011	TNXB	-0.36	CRISP2
cg01454592	0.149944	CCDC36	-0.62	CRISP2
cg13400512	0.142623	TNXB	-0.28	CRISP2
cg08650890	0.106973	TNXB	-0.28	CRISP2
cg15265085	0.0958248	TNXB	-0.26	CRISP2
cg02938205	0.0898821	CCDC36	-0.36	CRISP2
cg12694372	0.0872321	TNXB	-0.25	CRISP2
cg12468774	0.059948	CCDC36	-0.32	CRISP2
cg05732750	0.103771	ZNF316	0.26	CRTAM
cg17931041	0.468679	CCDC108	0.31	CST8
cg07880715	0.448111	RB1	0.89	CTRB1
cg19870706	0.40375	LHX8	0.55	CXCL11
cg12486521	-0.414335	BCL2L15	-0.87	CYB5R3
cg00406022	-0.724961	C6orf25	-0.31	DCBLD1
cg18774692	0.893489	RNU1-117P	0.67	DCLK1
cg15338967	0.378307	LINC00462	-0.97	DDX23
cg17742451	-4.27139	CENPV	0.91	DEFA5
cg00406022	-0.724961	C6orf25	-0.29	DKK2
cg13232118	0.529323	GPC1	0.595	DMKN
cg10057218	0.696465	GSDMB	1.01	DPEP1
cg02244288	-0.270817	SPG7	-0.56	DPEP1
cg01305625	-0.470451	PDLIM4	0.8	DPEP1
cg05318210	-0.309418	TEX41	-0.91	DUSP15
cg15654264	-0.134547	RPRD2	-0.715	ECM1
cg18774170	-0.176749	RASGRF2	-0.516	ESM1
cg18711369	0.139093	ORMDL3	0.62	EXOSC1
cg11545521	-0.848277	PTPRJ	-1.25	F13B
cg18495118	0.47116	GRK6	1.26	FAM173A
cg06795722	0.758163	TSNARE1	-1.02	FCER2
cg11468953	0.531816	PTPRJ	0.56	FCER2
cg17798563	-0.434467	ZIK1	-0.52	FCGR2A
cg17394978	0.193623	IRF1	-0.702	FCGR3B
cg00868131	0.992998	HNRNPA1P63	0.75	FOLR2
cg00673191	-0.357037	DOPEY2	-1.22	FTH1
cg00673191	-0.357037	DOPEY2	-1.22	FTL
cg18711369	0.139093	ORMDL3	0.659	GAGE2D
cg13232118	0.529323	GPC1	0.6	GCK
cg04749549	0.112136	PLVAP	0.467	GDF11
cg24641352	-0.323488	ZFP41	0.634	GDF11
cg01097314	0.487663	LINC00202-1	-0.443	GH1
cg02812767	0.123107	LOXL1	-0.56	GIP
cg01191064	-0.217509	LOX	-0.94	Glycoprotein
cg15338967	0.378307	LINC00462	-1.07	GP1BA
cg09259843	-0.206591	DNMT3A	-1.3	GP1BA
cg17232357	-0.212081	SMAD6	0.63	GP1BA
cg22966673	3.93007	ZNRD1-AS1	0.837	GRID2
cg25064552	-0.286306	SLC39A1	-0.63	GZMA
cg26379258	-0.529772	TRAF3IP2	0.48	GZMA
cg17778313	-1.26659	PRR19	1.09	GZMA
cg04042106	-2.26589	MUS81	-0.72	GZMA
cg21478597	0.571624	EXOC2	-0.48	GZMK
cg09220088	0.523226	SHOX2	0.65	GZMK
cg26094599	0.34951	WNT10A	0.78	GZMK
cg25064552	-0.286306	SLC39A1	-0.66	GZMK
cg11850861	-0.425672	HIVEP3	-1.09	GZMK
cg26379258	-0.529772	TRAF3IP2	0.65	GZMK
cg12528835	-0.553383	SNORD35B	-1.12	GZMK
cg00184953	-0.666958	POU5F1	-0.74	GZMK
cg11369599	1.32878	HCG22	-0.9	HAMP
cg23083936	0.558317	BCKDHA	-1.59	HAMP
cg00673191	-0.357037	DOPEY2	-1.19	HAMP
cg01919401	0.19473	MKLN1	-0.71	HCN1
cg26218277	0.320975	JARID2	-0.91	HMOX1
cg23359385	0.441666	ARHGAP39	0.89	HNF4A
cg02944084	-0.445527	PGAP3	1.06	HNF4A
cg12400350	-0.145772	RN7SL755P	0.61	HP
cg21478597	0.571624	EXOC2	0.51	HPX
cg20161095	0.299867	PIGQP1	0.53	HS3ST4
cg07077965	-0.127082	LINC01117	0.44	ICAM5
cg07680505	-1.3193	BRD1	-0.8	IGF1
cg13702222	0.215305	MBNL1	0.58	IGLL1
cg20501518	0.93145	SHOX2	-0.55	IL2RB
cg15143809	-0.175701	ARHGEF12	-0.57	IL2RB
cg15818307	-0.406574	OR2I1P	-0.35	IL2RB
cg26379258	-0.529772	TRAF3IP2	-0.55	IL2RB
cg05428298	-1.33345	ZC2HC1C	-0.48	IL5RA
cg03852670	-0.17428	SLC10A4	0.34	IL6R
cg21506565	-0.574809	C6orf25	-0.35	IMPDH1
cg22235293	-0.664607	C6orf25	-0.27	IMPDH1
cg14137548	-0.883158	VSTM4	1.06	ISG15
cg11277834	-0.812606	ATG7	1.01	ITCH
cg00439318	-0.822463	SPG7	-0.74	ITGA2B
cg23060513	-0.211473	FARSA	-0.61	KIT
cg22801819	0.542748	POM121L12	-0.78	KLKB1
cg04401986	1.58705	FGF5	-0.562	L1CAM
cg07077965	-0.127082	LINC01117	0.459	LARGE
cg27209729	0.377815	NRXN2	-0.51	LBP
cg09259843	-0.206591	DNMT3A	-1.15	LCN2
cg11277834	-0.812606	ATG7	-1.15	LEFTY2
cg24077277	-0.640003	TMCC2	-1.15	LIFR
cg11468953	0.531816	PTPRJ	0.62	LTA
cg19846096	0.131138	MUC8	-0.49	LTA
cg14137548	-0.883158	VSTM4	1.09	LTA
cg14141459	1.0188	SRPK2	0.6	LTA4H
cg17394978	0.193623	IRF1	-0.64	LY9
cg20161095	0.299867	PIGQP1	0.57	LYSMD4
cg09259843	-0.206591	DNMT3A	-1.33	LYZ
cg22318806	0.24974	LTA	-1.43	MICA
cg06778853	-0.260946	KLHL21	0.78	MLN
cg13280184	-1.50354	PLK2	-0.44	MMP3
cg15338967	0.378307	LINC00462	-0.96	MPL
cg18711369	0.139093	ORMDL3	0.62	MTMR6
cg10625096	0.388479	OR2I1P	0.66	MUL1
cg26131286	-0.394298	OR2I1P	-0.32	MUL1
cg24737570	-0.423405	GREB1	1.01	MX1
cg00406022	-0.724961	C6orf25	-0.3	NANP
cg00406022	-0.724961	C6orf25	-0.29	NCALD
cg15338967	0.378307	LINC00462	-0.97	NEURL1
cg13702222	0.215305	MBNL1	-0.654	NOG
cg17798563	-0.434467	ZIK1	-0.569	NPTX1
cg06307176	-0.189836	ACSL6	0.43	NRP2
cg23483894	0.840496	CTSW	0.813	NTS
cg18711369	0.139093	ORMDL3	0.758	OLFM1
cg23060513	-0.211473	FARSA	-0.6	OMG
cg17182596	0.378645	MUC8	0.5	PAF
cg13008315	1.25454	CIC	-0.63	PAPOLG
cg20226253	1.64807	GDF5	-1.06	PAPPA
cg11385353	0.613416	AGXT	-1.1	PAPPA
cg14823363	0.538697	KLHL21	-1.46	PAPPA
cg13628444	0.485902	MED27	-1.93	PAPPA
cg15338967	0.378307	LINC00462	-1.57	PAPPA
cg26296574	-0.297964	B3GNT8	-1.17	PAPPA
cg11276172	-0.540338	ITPRIP	-1.25	PAPPA
cg01097314	0.487663	LINC00202-1	-0.46	PARVA
cg13232118	0.529323	GPC1	0.594	PELO
cg15338967	0.378307	LINC00462	-1	PEX26
cg05655457	-0.113357	OR5B17	-0.45	PLTP
cg04401986	1.58705	FGF5	-0.59	PLXNA1
cg13232118	0.529323	GPC1	0.61	PLXNA4
cg11212589	0.852814	ZPBP2	0.61	POLR2J
cg03746345	0.177003	MEGF8	-0.546	POSTN
cg13628444	0.485902	MED27	-1.15	PRG2
cg15338967	0.378307	LINC00462	-1.38	PRG2
cg20226253	1.64807	GDF5	-1.1	PRG3
cg11385353	0.613416	AGXT	-1.05	PRG3
cg14823363	0.538697	KLHL21	-1.52	PRG3
cg13628444	0.485902	MED27	-2.32	PRG3
cg15338967	0.378307	LINC00462	-1.52	PRG3
cg23722790	0.267783	SLC35D1	-1.17	PRG3
cg13702222	0.215305	MBNL1	-0.54	PRG3
cg01919401	0.19473	MKLN1	-0.83	PRG3
cg26296574	-0.297964	B3GNT8	-1.28	PRG3
cg01847110	0.765877	SUMO2P17	0.53	PROC
CpG markers	beta-coefficient	Gene	Beta_Protein from EWAS	Protein
cg02207944	-0.312911	SPG7	-0.82	PRSS27
cg15338967	0.378307	LINC00462	-1.17	PRSS57
cg09259843	-0.206591	DNMT3A	-1.32	PRSS57
cg06591185	0.317322	GPC1	0.63	PSG11
cg21358380	-0.934859	C2orf42	0.91	PTH2
cg14137548	-0.883158	VSTM4	0.99	PTN
cg13008315	1.25454	CIC	-0.65	QPCT
cg03568305	-0.0912086	MED24	-0.7	QPCT
cg00406022	-0.724961	C6orf25	-0.29	RASA1
cg26163284	1.32102	CIC	1.276	REG3G
cg13783444	-0.517801	ZC2HC1C	-0.55	RELL1
cg00769843	0.649895	OTUB1	0.49	RGMA
cg13232118	0.529323	GPC1	0.6	RHOG
cg15338967	0.378307	LINC00462	-0.96	RHPN2
cg18315762	0.25014	AGXT	-0.472	RNASET2
cg25943702	-1.23407	BRD1	-0.91	SCARF2
cg18107425	0.170633	MESP2	-0.7	SCIN
cg21358380	-0.934859	C2orf42	0.88	SCP2D1
cg15338967	0.378307	LINC00462	-1.04	SELH
cg01109535	0.210075	SLC5A11	1.02	SELL
cg09827496	0.110804	SPATA33	-0.36	SEMG1
cg04221461	-0.272162	AKT3	0.608	SERPINA1
cg14285788	0.526234	WDR33	0.9	SERPINA12
cg00210538	-1.88263	JMJD1C-AS1	0.76	SERPINE2
cg11545521	-0.848277	PTPRJ	-1.27	SERPINF2
cg07567724	-0.153082	GATAD2B	-0.000248	Serum high-density lipoprotein cholesterol
cg16609995	-0.200776	GPSM3	-0.000199	Serum high-density lipoprotein cholesterol
cg16655795	-1.00471	CNFN	-0.000185	Serum high-density lipoprotein cholesterol
cg14285788	0.526234	WDR33	0.92	SFTA2
cg18650307	-0.241535	DCAF16	-0.66	SLAMF7
cg04042106	-2.26589	MUS81	-0.68	SLAMF7
cg01097314	0.487663	LINC00202-1	-0.44	SOS1
cg09259843	-0.206591	DNMT3A	-1.09	SPA17
cg11545521	-0.848277	PTPRJ	-1.18	SPA17
cg13628444	0.485902	MED27	-1.08	SUMF1
cg12635937	-0.299479	FGF5	-1.02	SVEP1
cg11468953	0.531816	PTPRJ	0.56	TCL1A
cg18774692	0.893489	RNU1-117P	0.66	TFF3
cg20161095	0.299867	PIGQP1	0.57	TINF2
cg00406022	-0.724961	C6orf25	-0.29	TMEFF1
cg05428298	-1.33345	ZC2HC1C	-0.48	TNFRSF17
cg11202720	0.878547	ZNF311	0.55	TNFRSF21
cg00406022	-0.724961	C6orf25	-0.29	TRAT1
cg18711369	0.139093	ORMDL3	0.64	TXNDC11
cg11202720	0.878547	ZNF311	0.53	UNC5B
Causal methylation markers annotated with proteins from EWAS catalog
