# Supplementary material for: Epigenetics insights from perceived facial aging
Source: Clin Epigenetics. 2023 Nov 3;15:176. doi: 10.1186/s13148-023-01590-x (PMC10623707; doi:10.1186/s13148-023-01590-x)
Supplement: Supplementary file 2 — Additional file 2. Table S2A: Enrichment analysis of CpGs causal to facial aging for all CpGs, Table S2B: Enrichment Analysis of protective CpGs, Table S2C: Enrichment Analysis of damaging CpGs. [file 13148_2023_1590_MOESM2_ESM.xlsx]

## Sheet: S2A All CpGs
Table S2A: Enrichment analysis of CpGs causal to facial aging for all CpGs
ID	Description	Size	pvalue	padj
GO:0002116	semaphorin receptor complex	17	4.05046e-98	4.05991e-95
GO:0017154	semaphorin receptor activity	20	4.05046e-98	4.05991e-95
GO:0060600	dichotomous subdivision of an epithelial terminal unit	9	4.05046e-98	4.05991e-95
GO:0060666	dichotomous subdivision of terminal units involved in salivary gland branching	5	4.05046e-98	4.05991e-95
GO:1902285	semaphorin-plexin signaling pathway involved in neuron projection guidance	20	4.05046e-98	4.05991e-95
GO:1902287	semaphorin-plexin signaling pathway involved in axon guidance	16	4.05046e-98	4.05991e-95
GO:0000009	alpha-1,6-mannosyltransferase activity	3	3.55146e-54	2.37317e-51
GO:0006488	dolichol-linked oligosaccharide biosynthetic process	23	3.55146e-54	2.37317e-51
GO:0006490	oligosaccharide-lipid intermediate biosynthetic process	27	3.55146e-54	2.37317e-51
GO:0003756	protein disulfide isomerase activity	25	9.73949e-24	5.32484e-21
GO:0016864	intramolecular oxidoreductase activity, transposing S-S bonds	25	9.73949e-24	5.32484e-21
GO:0001673	male germ cell nucleus	16	1.81266e-18	6.05629e-16
GO:0003696	satellite DNA binding	4	1.81266e-18	6.05629e-16
GO:0006298	mismatch repair	54	1.81266e-18	6.05629e-16
GO:0007140	male meiotic nuclear division	57	1.81266e-18	6.05629e-16
GO:0007144	female meiosis I	13	1.81266e-18	6.05629e-16
GO:0019237	centromeric DNA binding	6	1.81266e-18	6.05629e-16
GO:0032300	mismatch repair complex	17	1.81266e-18	6.05629e-16
GO:0048251	elastic fiber assembly	15	9.99262e-18	3.16293e-15
GO:0003416	endochondral bone growth	28	1.13783e-15	3.25852e-13
GO:0098868	bone growth	31	1.13783e-15	3.25852e-13
GO:0000245	spliceosomal complex assembly	94	4.00977e-15	8.6124e-13
GO:0030575	nuclear body organization	22	4.00977e-15	8.6124e-13
GO:0035063	nuclear speck organization	4	4.00977e-15	8.6124e-13
GO:0045070	positive regulation of viral genome replication	33	4.00977e-15	8.6124e-13
GO:0045071	negative regulation of viral genome replication	74	4.00977e-15	8.6124e-13
GO:0048524	positive regulation of viral process	65	4.00977e-15	8.6124e-13
GO:0062176	R-loop disassembly	5	4.00977e-15	8.6124e-13
GO:0004720	protein-lysine 6-oxidase activity	10	1.54837e-14	2.50396e-12
GO:0005507	copper ion binding	80	1.54837e-14	2.50396e-12
GO:0016638	oxidoreductase activity, acting on the CH-NH2 group of donors	43	1.54837e-14	2.50396e-12
GO:0016641	oxidoreductase activity, acting on the CH-NH2 group of donors, oxygen as acceptor	34	1.54837e-14	2.50396e-12
GO:0018057	peptidyl-lysine oxidation	8	1.54837e-14	2.50396e-12
GO:0005581	collagen trimer	110	1.79033e-14	2.50396e-12
GO:0016202	regulation of striated muscle tissue development	17	1.79033e-14	2.50396e-12
GO:0035791	platelet-derived growth factor receptor-beta signaling pathway	15	1.79033e-14	2.50396e-12
GO:0045652	regulation of megakaryocyte differentiation	38	1.79033e-14	2.50396e-12
GO:0046716	muscle cell cellular homeostasis	22	1.79033e-14	2.50396e-12
GO:0048634	regulation of muscle organ development	22	1.79033e-14	2.50396e-12
GO:1903010	regulation of bone development	8	1.79033e-14	2.50396e-12
GO:1990868	response to chemokine	118	1.79033e-14	2.50396e-12
GO:1990869	cellular response to chemokine	118	1.79033e-14	2.50396e-12
GO:2000586	regulation of platelet-derived growth factor receptor-beta signaling pathway	8	1.79033e-14	2.50396e-12
GO:0001401	SAM complex	21	5.04797e-12	6.07169e-10
GO:0005742	mitochondrial outer membrane translocase complex	35	5.04797e-12	6.07169e-10
GO:0007007	inner mitochondrial membrane organization	65	5.04797e-12	6.07169e-10
GO:0042407	cristae formation	21	5.04797e-12	6.07169e-10
GO:0061617	MICOS complex	19	5.04797e-12	6.07169e-10
GO:0098799	outer mitochondrial membrane protein complex	36	5.04797e-12	6.07169e-10
GO:0140275	MIB complex	13	5.04797e-12	6.07169e-10
R-HSA-1474290	Homo sapiens: Collagen formation	3	3.15293e-12	9.52185e-10
GO:0031304	intrinsic component of mitochondrial inner membrane	88	1.08797e-09	1.17368e-07
GO:0031305	integral component of mitochondrial inner membrane	85	1.08797e-09	1.17368e-07
GO:0032592	integral component of mitochondrial membrane	127	1.08797e-09	1.17368e-07
GO:0098573	intrinsic component of mitochondrial membrane	133	1.08797e-09	1.17368e-07
GO:0002551	mast cell chemotaxis	13	1.24901e-09	1.17368e-07
GO:0005172	vascular endothelial growth factor receptor binding	20	1.24901e-09	1.17368e-07
GO:0042056	chemoattractant activity	41	1.24901e-09	1.17368e-07
GO:0048010	vascular endothelial growth factor receptor signaling pathway	73	1.24901e-09	1.17368e-07
GO:0050926	regulation of positive chemotaxis	30	1.24901e-09	1.17368e-07
GO:0050927	positive regulation of positive chemotaxis	29	1.24901e-09	1.17368e-07
GO:0050930	induction of positive chemotaxis	17	1.24901e-09	1.17368e-07
GO:0060753	regulation of mast cell chemotaxis	10	1.24901e-09	1.17368e-07
GO:0060754	positive regulation of mast cell chemotaxis	8	1.24901e-09	1.17368e-07
GO:0097531	mast cell migration	14	1.24901e-09	1.17368e-07
GO:0000052	citrulline metabolic process	11	8.1444e-08	5.7766e-06
GO:0006525	arginine metabolic process	29	8.1444e-08	5.7766e-06
GO:0006527	arginine catabolic process	15	8.1444e-08	5.7766e-06
GO:0006809	nitric oxide biosynthetic process	85	8.1444e-08	5.7766e-06
GO:0009064	glutamine family amino acid metabolic process	120	8.1444e-08	5.7766e-06
GO:0009065	glutamine family amino acid catabolic process	43	8.1444e-08	5.7766e-06
GO:0016403	dimethylargininase activity	6	8.1444e-08	5.7766e-06
GO:0016813	hydrolase activity, acting on carbon-nitrogen (but not peptide) bonds, in linear amidines	22	8.1444e-08	5.7766e-06
GO:0045428	regulation of nitric oxide biosynthetic process	66	8.1444e-08	5.7766e-06
GO:0045429	positive regulation of nitric oxide biosynthetic process	43	8.1444e-08	5.7766e-06
GO:0046209	nitric oxide metabolic process	92	8.1444e-08	5.7766e-06
GO:0080164	regulation of nitric oxide metabolic process	69	8.1444e-08	5.7766e-06
GO:1904407	positive regulation of nitric oxide metabolic process	45	8.1444e-08	5.7766e-06
GO:2001057	reactive nitrogen species metabolic process	95	8.1444e-08	5.7766e-06
GO:0008291	acetylcholine metabolic process	10	9.60526e-08	5.7766e-06
GO:0008292	acetylcholine biosynthetic process	4	9.60526e-08	5.7766e-06
GO:0015234	thiamine transmembrane transporter activity	11	9.60526e-08	5.7766e-06
GO:0015605	organophosphate ester transmembrane transporter activity	63	9.60526e-08	5.7766e-06
GO:0015888	thiamine transport	10	9.60526e-08	5.7766e-06
GO:0030974	thiamine pyrophosphate transmembrane transport	4	9.60526e-08	5.7766e-06
GO:0032474	otolith morphogenesis	4	9.60526e-08	5.7766e-06
GO:0035461	vitamin transmembrane transport	26	9.60526e-08	5.7766e-06
GO:0042133	neurotransmitter metabolic process	33	9.60526e-08	5.7766e-06
GO:0042136	neurotransmitter biosynthetic process	16	9.60526e-08	5.7766e-06
GO:0045117	azole transmembrane transport	16	9.60526e-08	5.7766e-06
GO:0048840	otolith development	9	9.60526e-08	5.7766e-06
GO:0048925	lateral line system development	3	9.60526e-08	5.7766e-06
GO:0051180	vitamin transport	76	9.60526e-08	5.7766e-06
GO:0071934	thiamine transmembrane transport	6	9.60526e-08	5.7766e-06
GO:0072348	sulfur compound transport	85	9.60526e-08	5.7766e-06
GO:0072531	pyrimidine-containing compound transmembrane transport	18	9.60526e-08	5.7766e-06
GO:0090422	thiamine pyrophosphate transmembrane transporter activity	3	9.60526e-08	5.7766e-06
GO:0090482	vitamin transmembrane transporter activity	62	9.60526e-08	5.7766e-06
GO:1900619	acetate ester metabolic process	10	9.60526e-08	5.7766e-06
GO:1900620	acetate ester biosynthetic process	4	9.60526e-08	5.7766e-06
GO:1901474	azole transmembrane transporter activity	21	9.60526e-08	5.7766e-06
GO:0004047	aminomethyltransferase activity	4	9.72754e-07	5.67975e-05
GO:0006546	glycine catabolic process	7	9.72754e-07	5.67975e-05
GO:0019464	glycine decarboxylation via glycine cleavage system	4	9.72754e-07	5.67975e-05
GO:0010692	regulation of alkaline phosphatase activity	10	1.54528e-06	8.22417e-05
GO:0010693	negative regulation of alkaline phosphatase activity	4	1.54528e-06	8.22417e-05
GO:0048668	collateral sprouting	26	1.54528e-06	8.22417e-05
GO:0048670	regulation of collateral sprouting	20	1.54528e-06	8.22417e-05
GO:0048672	positive regulation of collateral sprouting	11	1.54528e-06	8.22417e-05
GO:0050732	negative regulation of peptidyl-tyrosine phosphorylation	68	1.54528e-06	8.22417e-05
GO:0061430	bone trabecula morphogenesis	13	1.54528e-06	8.22417e-05
GO:0070486	leukocyte aggregation	15	1.54528e-06	8.22417e-05
GO:1904862	inhibitory synapse assembly	17	1.54528e-06	8.22417e-05
GO:1905702	regulation of inhibitory synapse assembly	4	1.54528e-06	8.22417e-05
GO:0000182	rDNA binding	10	2.04279e-05	0.000982112
GO:0005231	excitatory extracellular ligand-gated ion channel activity	52	2.15562e-05	0.000982112
GO:0005892	acetylcholine-gated channel complex	17	2.15562e-05	0.000982112
GO:0007171	activation of transmembrane receptor protein tyrosine kinase activity	14	2.15562e-05	0.000982112
GO:0014055	acetylcholine secretion, neurotransmission	3	2.15562e-05	0.000982112
GO:0014056	regulation of acetylcholine secretion, neurotransmission	3	2.15562e-05	0.000982112
GO:0015464	acetylcholine receptor activity	24	2.15562e-05	0.000982112
GO:0015837	amine transport	119	2.15562e-05	0.000982112
GO:0022848	acetylcholine-gated cation-selective channel activity	26	2.15562e-05	0.000982112
GO:0032222	regulation of synaptic transmission, cholinergic	6	2.15562e-05	0.000982112
GO:0035095	behavioral response to nicotine	8	2.15562e-05	0.000982112
GO:0042165	neurotransmitter binding	20	2.15562e-05	0.000982112
GO:0042166	acetylcholine binding	14	2.15562e-05	0.000982112
GO:0046928	regulation of neurotransmitter secretion	96	2.15562e-05	0.000982112
GO:0051952	regulation of amine transport	111	2.15562e-05	0.000982112
GO:0060073	micturition	7	2.15562e-05	0.000982112
GO:0060079	excitatory postsynaptic potential	99	2.15562e-05	0.000982112
GO:0060084	synaptic transmission involved in micturition	3	2.15562e-05	0.000982112
GO:0099565	chemical synaptic transmission, postsynaptic	109	2.15562e-05	0.000982112
GO:0031904	endosome lumen	35	2.70342e-05	0.00113901
GO:0031905	early endosome lumen	3	2.70342e-05	0.00113901
GO:0031941	filamentous actin	30	2.70342e-05	0.00113901
GO:0051371	muscle alpha-actinin binding	16	2.70342e-05	0.00113901
GO:0098976	excitatory chemical synaptic transmission	9	2.70342e-05	0.00113901
GO:0032153	cell division site	83	2.82197e-05	0.00113901
GO:0032154	cleavage furrow	60	2.82197e-05	0.00113901
GO:0033206	meiotic cytokinesis	9	2.82197e-05	0.00113901
GO:0036089	cleavage furrow formation	13	2.82197e-05	0.00113901
GO:0040038	polar body extrusion after meiotic divisions	6	2.82197e-05	0.00113901
GO:0045010	actin nucleation	79	2.82197e-05	0.00113901
GO:0051293	establishment of spindle localization	66	2.82197e-05	0.00113901
GO:0051295	establishment of meiotic spindle localization	7	2.82197e-05	0.00113901
GO:0051639	actin filament network formation	13	2.82197e-05	0.00113901
GO:0051653	spindle localization	71	2.82197e-05	0.00113901
GO:0070649	formin-nucleated actin cable assembly	6	2.82197e-05	0.00113901
GO:0110009	formin-nucleated actin cable organization	6	2.82197e-05	0.00113901
GO:0018158	protein oxidation	18	9.38829e-05	0.00376408
GO:0097242	amyloid-beta clearance	57	0.000273043	0.0107325
GO:1900221	regulation of amyloid-beta clearance	26	0.000273043	0.0107325
GO:1900222	negative regulation of amyloid-beta clearance	11	0.000273043	0.0107325
GO:0007143	female meiotic nuclear division	36	0.000335736	0.0131111
GO:0071837	HMG box domain binding	14	0.000383274	0.014871
GO:0007271	synaptic transmission, cholinergic	31	0.000463777	0.0177653
GO:0007274	neuromuscular synaptic transmission	24	0.000463777	0.0177653
GO:0001669	acrosomal vesicle	147	0.000694071	0.0264186
GO:0006457	protein folding	303	0.00076998	0.0291237
Note:	in bold-font are gene-sets related to skin aging

## Sheet: S2B Protective CpGs
Table S2B: Enrichment Analysis of protective CpGs
ID	Description	Size	pvalue	padj
GO:0014069	postsynaptic density	380	6.06148e-185	3.77024e-182
GO:0032279	asymmetric synapse	387	6.06148e-185	3.77024e-182
GO:0034394	protein localization to cell surface	78	6.06148e-185	3.77024e-182
GO:0098839	postsynaptic density membrane	100	6.06148e-185	3.77024e-182
GO:0099572	postsynaptic specialization	420	6.06148e-185	3.77024e-182
GO:0099634	postsynaptic specialization membrane	135	6.06148e-185	3.77024e-182
GO:2000311	regulation of AMPA receptor activity	36	6.06148e-185	3.77024e-182
GO:0002116	semaphorin receptor complex	17	2.80926e-54	9.40887e-52
GO:0017154	semaphorin receptor activity	20	2.80926e-54	9.40887e-52
GO:0060600	dichotomous subdivision of an epithelial terminal unit	9	2.80926e-54	9.40887e-52
GO:0060666	dichotomous subdivision of terminal units involved in salivary gland branching	5	2.80926e-54	9.40887e-52
GO:1902285	semaphorin-plexin signaling pathway involved in neuron projection guidance	20	2.80926e-54	9.40887e-52
GO:1902287	semaphorin-plexin signaling pathway involved in axon guidance	16	2.80926e-54	9.40887e-52
GO:0005581	collagen trimer	110	2.24139e-14	3.61445e-12
GO:0016202	regulation of striated muscle tissue development	17	2.24139e-14	3.61445e-12
GO:0030219	megakaryocyte differentiation	65	2.24139e-14	3.61445e-12
GO:0030282	bone mineralization	141	2.24139e-14	3.61445e-12
GO:0035791	platelet-derived growth factor receptor-beta signaling pathway	15	2.24139e-14	3.61445e-12
GO:0045652	regulation of megakaryocyte differentiation	38	2.24139e-14	3.61445e-12
GO:0046716	muscle cell cellular homeostasis	22	2.24139e-14	3.61445e-12
GO:0048251	elastic fiber assembly	15	2.24139e-14	3.61445e-12
GO:0048634	regulation of muscle organ development	22	2.24139e-14	3.61445e-12
GO:0071897	DNA biosynthetic process	267	2.24139e-14	3.61445e-12
GO:1903010	regulation of bone development	8	2.24139e-14	3.61445e-12
GO:1990868	response to chemokine	118	2.24139e-14	3.61445e-12
GO:1990869	cellular response to chemokine	118	2.24139e-14	3.61445e-12
GO:2000586	regulation of platelet-derived growth factor receptor-beta signaling pathway	8	2.24139e-14	3.61445e-12
GO:1903231	mRNA base-pairing post-transcriptional repressor activity	313	2.05076e-12	3.18893e-10
GO:0004720	protein-lysine 6-oxidase activity	10	1.82613e-08	2.40938e-06
GO:0005507	copper ion binding	80	1.82613e-08	2.40938e-06
GO:0016638	oxidoreductase activity, acting on the CH-NH2 group of donors	43	1.82613e-08	2.40938e-06
GO:0016641	oxidoreductase activity, acting on the CH-NH2 group of donors, oxygen as acceptor	34	1.82613e-08	2.40938e-06
GO:0018057	peptidyl-lysine oxidation	8	1.82613e-08	2.40938e-06
R-HSA-1474290	Homo sapiens: Collagen formation	3	5.71878e-07	8.52099e-05
GO:0097242	amyloid-beta clearance	57	4.05318e-05	0.00490209
GO:1900221	regulation of amyloid-beta clearance	26	4.05318e-05	0.00490209
GO:1900222	negative regulation of amyloid-beta clearance	11	4.05318e-05	0.00490209
GO:0018158	protein oxidation	18	8.63755e-05	0.0101643
GO:0007143	female meiotic nuclear division	36	0.000538743	0.0469138
GO:0032153	cell division site	83	0.000538743	0.0469138
GO:0032154	cleavage furrow	60	0.000538743	0.0469138
GO:0033206	meiotic cytokinesis	9	0.000538743	0.0469138
GO:0036089	cleavage furrow formation	13	0.000538743	0.0469138
GO:0040038	polar body extrusion after meiotic divisions	6	0.000538743	0.0469138
GO:0045010	actin nucleation	79	0.000538743	0.0469138
GO:0051293	establishment of spindle localization	66	0.000538743	0.0469138
GO:0051295	establishment of meiotic spindle localization	7	0.000538743	0.0469138
GO:0051639	actin filament network formation	13	0.000538743	0.0469138
GO:0051653	spindle localization	71	0.000538743	0.0469138
GO:0070649	formin-nucleated actin cable assembly	6	0.000538743	0.0469138
GO:0110009	formin-nucleated actin cable organization	6	0.000538743	0.0469138
GO:0000123	histone acetyltransferase complex	143	0.000667587	0.0492657
GO:0031248	protein acetyltransferase complex	163	0.000667587	0.0492657
GO:0043249	erythrocyte maturation	17	0.000667587	0.0492657
GO:0044154	histone H3-K14 acetylation	22	0.000667587	0.0492657
GO:0045648	positive regulation of erythrocyte differentiation	34	0.000667587	0.0492657
GO:0048821	erythrocyte development	39	0.000667587	0.0492657
GO:0070775	H3 histone acetyltransferase complex	15	0.000667587	0.0492657
GO:0070776	MOZ/MORF histone acetyltransferase complex	14	0.000667587	0.0492657
GO:1902493	acetyltransferase complex	163	0.000667587	0.0492657
Note:	in bold-font are gene-sets related to skin aging

## Sheet: S2C Damaging CpGs
Table S2C: Enrichment Analysis of damaging CpGs
ID	Description	Size	pvalue	padj
GO:0007431	salivary gland development	37	6.98793e-51	3.72456e-48
GO:0007435	salivary gland morphogenesis	34	6.98793e-51	3.72456e-48
GO:0060445	branching involved in salivary gland morphogenesis	22	6.98793e-51	3.72456e-48
GO:0005518	collagen binding	78	3.08268e-50	1.2323e-47
GO:0043506	regulation of JUN kinase activity	67	3.08268e-50	1.2323e-47
GO:0001401	SAM complex	21	1.30148e-19	2.60133e-17
GO:0005742	mitochondrial outer membrane translocase complex	35	1.30148e-19	2.60133e-17
GO:0007007	inner mitochondrial membrane organization	65	1.30148e-19	2.60133e-17
GO:0031304	intrinsic component of mitochondrial inner membrane	88	1.30148e-19	2.60133e-17
GO:0031305	integral component of mitochondrial inner membrane	85	1.30148e-19	2.60133e-17
GO:0032592	integral component of mitochondrial membrane	127	1.30148e-19	2.60133e-17
GO:0042407	cristae formation	21	1.30148e-19	2.60133e-17
GO:0061617	MICOS complex	19	1.30148e-19	2.60133e-17
GO:0098573	intrinsic component of mitochondrial membrane	133	1.30148e-19	2.60133e-17
GO:0098799	outer mitochondrial membrane protein complex	36	1.30148e-19	2.60133e-17
GO:0098800	inner mitochondrial membrane protein complex	379	1.30148e-19	2.60133e-17
GO:0140275	MIB complex	13	1.30148e-19	2.60133e-17
GO:0008291	acetylcholine metabolic process	10	1.05026e-15	1.09524e-13
GO:0008292	acetylcholine biosynthetic process	4	1.05026e-15	1.09524e-13
GO:0015234	thiamine transmembrane transporter activity	11	1.05026e-15	1.09524e-13
GO:0015605	organophosphate ester transmembrane transporter activity	63	1.05026e-15	1.09524e-13
GO:0015888	thiamine transport	10	1.05026e-15	1.09524e-13
GO:0030974	thiamine pyrophosphate transmembrane transport	4	1.05026e-15	1.09524e-13
GO:0032474	otolith morphogenesis	4	1.05026e-15	1.09524e-13
GO:0035461	vitamin transmembrane transport	26	1.05026e-15	1.09524e-13
GO:0042133	neurotransmitter metabolic process	33	1.05026e-15	1.09524e-13
GO:0042136	neurotransmitter biosynthetic process	16	1.05026e-15	1.09524e-13
GO:0045117	azole transmembrane transport	16	1.05026e-15	1.09524e-13
GO:0048840	otolith development	9	1.05026e-15	1.09524e-13
GO:0048925	lateral line system development	3	1.05026e-15	1.09524e-13
GO:0051180	vitamin transport	76	1.05026e-15	1.09524e-13
GO:0071934	thiamine transmembrane transport	6	1.05026e-15	1.09524e-13
GO:0072348	sulfur compound transport	85	1.05026e-15	1.09524e-13
GO:0072531	pyrimidine-containing compound transmembrane transport	18	1.05026e-15	1.09524e-13
GO:0090422	thiamine pyrophosphate transmembrane transporter activity	3	1.05026e-15	1.09524e-13
GO:0090482	vitamin transmembrane transporter activity	62	1.05026e-15	1.09524e-13
GO:1900619	acetate ester metabolic process	10	1.05026e-15	1.09524e-13
GO:1900620	acetate ester biosynthetic process	4	1.05026e-15	1.09524e-13
GO:1901474	azole transmembrane transporter activity	21	1.05026e-15	1.09524e-13
GO:0071837	HMG box domain binding	14	0.000167179	0.0151312
GO:0035315	hair cell differentiation	51	0.000307551	0.026824
GO:0042490	mechanoreceptor differentiation	71	0.000307551	0.026824
Note:	in bold-font are gene-sets related to skin aging
