# Supplementary material for: Epigenetics insights from perceived facial aging
Source: Clin Epigenetics. 2023 Nov 3;15:176. doi: 10.1186/s13148-023-01590-x (PMC10623707; doi:10.1186/s13148-023-01590-x)
Supplement: Supplementary file 3 — Additional file 3. Table S3A: Functional analysis for all genes, Table S3B: Functional analysis for damaging genes, Table S3C: Functional analysis for protective genes, Table S3D: Functional analysis at the protein level (age-correlated). [file 13148_2023_1590_MOESM3_ESM.xlsx]

## Sheet: S3A FUMA analysis all genes
Table S3A: Functional analysis for all genes
Category	GeneSet	N_genes	N_overlap	p	adjP	genes	link
BioCarta	BIOCARTA_PPARA_PATHWAY	52	7	5.03439e-05	0.0145494	PRKACB:NR1H3:RB1:NCOR1:MED1:PPARA:PIK3CA	http://www.gsea-msigdb.org/gsea/msigdb/cards/BIOCARTA_PPARA_PATHWAY
Canonical_Pathways	REACTOME_GENE_EXPRESSION_TRANSCRIPTION	1478	77	6.54389e-16	1.439e-12	SKI:FOXO6:HIVEP3:PRDX1:PRMT6:PSMA5:RPRD2:GATAD2B:BGLAP:MDM4:AKT3:DDB2:NR1H3:SPI1:PRDX5:YAP1:PPP2R1B:NOP2:HIST4H4:NABP2:RB1:SMAD6:PSMA4:ZNF710:ZNF500:RBFOX1:TNRC6A:ZFHX3:NCOR1:MED1:CDK12:ERBB2:MED24:UBTF:CBX8:CBX4:NFIC:ZFP30:ZNF573:ZNF549:ZIK1:ZNF551:ZNF154:ZNF256:ZNF274:TAF1B:POMC:DNMT3A:COX7A2L:PTPN4:WDR33:NR4A2:IHH:HDAC4:TNRC6B:PPARA:BRD1:PCBP4:ZNF732:SETD9:PLK2:NR2F1:JARID2:ZNF311:ZNRD1:MDC1:D…	http://www.gsea-msigdb.org/gsea/msigdb/cards/REACTOME_GENE_EXPRESSION_TRANSCRIPTION
Canonical_Pathways	REACTOME_GENERIC_TRANSCRIPTION_PATHWAY	1211	67	3.43801e-15	3.78009e-12	SKI:FOXO6:HIVEP3:PRDX1:PRMT6:PSMA5:GATAD2B:BGLAP:MDM4:AKT3:DDB2:NR1H3:SPI1:PRDX5:YAP1:PPP2R1B:NOP2:HIST4H4:RB1:SMAD6:PSMA4:ZNF710:ZNF500:RBFOX1:TNRC6A:ZFHX3:NCOR1:MED1:CDK12:ERBB2:MED24:CBX8:CBX4:ZFP30:ZNF573:ZNF549:ZIK1:ZNF551:ZNF154:ZNF256:ZNF274:POMC:COX7A2L:PTPN4:NR4A2:IHH:HDAC4:TNRC6B:PPARA:BRD1:PCBP4:ZNF732:SETD9:PLK2:NR2F1:ZNF311:MDC1:NOTCH4:MED20:RUNX2:TFAP2B:HEY2:ZNF282:BLK:ZNF696:NR5A1:…	http://www.gsea-msigdb.org/gsea/msigdb/cards/REACTOME_GENERIC_TRANSCRIPTION_PATHWAY
Canonical_Pathways	REACTOME_RUNX2_REGULATES_BONE_DEVELOPMENT	31	8	7.81277e-08	5.72676e-05	BGLAP:YAP1:RB1:SMAD6:IHH:HDAC4:RUNX2:HEY2	http://www.gsea-msigdb.org/gsea/msigdb/cards/REACTOME_RUNX2_REGULATES_BONE_DEVELOPMENT
Canonical_Pathways	REACTOME_DISEASE	1072	45	5.28155e-07	0.000290353	FOXO6:MMACHC:PRDX1:SLC35D1:PSMA5:AKT3:CTBP2:CTNND1:SLC22A12:PC:PPP2R1B:MARK3:SPRED1:CYP11A1:CSK:PSMA4:ADAMTS7:NCOR1:ERBB2:AP2S1:RPS11:SDC1:POMC:RPIA:FN1:XRCC5:IHH:HDAC4:GPC1:CHMP4B:ALG12:ATG7:DAG1:PIK3CA:ANTXR2:FGF5:SLC6A3:SLC22A5:NOTCH4:HEY2:THBS2:CUX1:SND1:CHMP7:CYP7B1	http://www.gsea-msigdb.org/gsea/msigdb/cards/REACTOME_DISEASE
Canonical_Pathways	REACTOME_METABOLISM_OF_LIPIDS	738	34	1.81462e-06	0.000798071	SLC44A5:PRKACB:PIK3C2B:GGPS1:HSD17B12:NR1H3:FADS1:CYP11A1:CYP1A1:CYP1A2:ACSF3:CPNE7:DPEP1:NCOR1:MED1:STARD3:ORMDL3:MED24:POMC:PPP1CB:PLA2R1:SGPP2:PPARA:GPX1:PIK3CA:HSD17B13:TNFAIP8:ACSL6:SLC22A5:SLC44A4:MED20:AGPAT4:CYP7B1:MED27	http://www.gsea-msigdb.org/gsea/msigdb/cards/REACTOME_METABOLISM_OF_LIPIDS
Canonical_Pathways	NABA_MATRISOME	1024	42	2.2776e-06	0.00083474	ARTN:SEMA6C:BGLAP:SLIT1:CTSW:LTBP2:PGF:LOXL1:ADAMTS7:SEMA4B:MMP2:IL34:CSF3:MEGF8:SDC1:EFEMP1:SEMA4C:FN1:WNT6:WNT10A:IHH:GPC1:GDF5:CRELD2:LAMB2:COL8A1:PLXNA1:FGF5:LOX:MEGF10:P4HA2:F12:LTA:LTB:VWA7:TNXB:THBS2:ELN:POMZP3:PXDNL:RSPO2:SEMA4D	http://www.gsea-msigdb.org/gsea/msigdb/cards/NABA_MATRISOME
Canonical_Pathways	REACTOME_TRANSCRIPTIONAL_REGULATION_BY_RUNX2	120	12	2.8156e-06	0.000884499	HIVEP3:PSMA5:BGLAP:AKT3:YAP1:RB1:SMAD6:PSMA4:IHH:HDAC4:RUNX2:HEY2	http://www.gsea-msigdb.org/gsea/msigdb/cards/REACTOME_TRANSCRIPTIONAL_REGULATION_BY_RUNX2
Canonical_Pathways	REACTOME_SUMOYLATION	187	14	1.29808e-05	0.0035681	NR1H3:RAD52:HIST4H4:CBX8:CBX4:DNMT3A:NR4A2:HDAC4:MKL1:PPARA:STAG1:MDC1:TFAP2B:NR5A1	http://www.gsea-msigdb.org/gsea/msigdb/cards/REACTOME_SUMOYLATION
Canonical_Pathways	REACTOME_ELASTIC_FIBRE_FORMATION	45	7	1.91239e-05	0.00443681	LTBP2:LOXL1:EFEMP1:FN1:GDF5:LOX:ELN	http://www.gsea-msigdb.org/gsea/msigdb/cards/REACTOME_ELASTIC_FIBRE_FORMATION
Canonical_Pathways	NABA_ECM_GLYCOPROTEINS	195	14	2.07902e-05	0.00443681	BGLAP:SLIT1:LTBP2:EFEMP1:FN1:CRELD2:LAMB2:VWA7:TNXB:THBS2:ELN:POMZP3:PXDNL:RSPO2	http://www.gsea-msigdb.org/gsea/msigdb/cards/NABA_ECM_GLYCOPROTEINS
Canonical_Pathways	SIG_BCR_SIGNALING_PATHWAY	46	7	2.21941e-05	0.00443681	AKT3:CSK:BCL2:NFATC1:DAG1:PIK3CA:FLOT1	http://www.gsea-msigdb.org/gsea/msigdb/cards/SIG_BCR_SIGNALING_PATHWAY
Canonical_Pathways	KEGG_AXON_GUIDANCE	129	11	3.30009e-05	0.00604742	SEMA6C:EFNA4:SLIT1:ARHGEF12:SEMA4B:NFATC1:SEMA4C:NGEF:PLXNA1:LIMK1:SEMA4D	http://www.gsea-msigdb.org/gsea/msigdb/cards/KEGG_AXON_GUIDANCE
Canonical_Pathways	REACTOME_OTHER_INTERLEUKIN_SIGNALING	288	17	3.59654e-05	0.00608368	ARTN:PSMA5:PPP2R1B:MARK3:SPRED1:CSK:PSMA4:IL34:ERBB2:CSF3:SDC1:FN1:PIK3CA:FGF5:RAPGEF2:RASGRF2:NEFL	http://www.gsea-msigdb.org/gsea/msigdb/cards/REACTOME_OTHER_INTERLEUKIN_SIGNALING
Canonical_Pathways	REACTOME_DISEASES_OF_SIGNAL_TRANSDUCTION	386	20	4.89102e-05	0.00654693	FOXO6:PSMA5:AKT3:CTBP2:PPP2R1B:MARK3:SPRED1:CSK:PSMA4:NCOR1:ERBB2:FN1:IHH:HDAC4:ATG7:PIK3CA:FGF5:HEY2:CUX1:SND1	http://www.gsea-msigdb.org/gsea/msigdb/cards/REACTOME_DISEASES_OF_SIGNAL_TRANSDUCTION
Canonical_Pathways	KEGG_PATHWAYS_IN_CANCER	325	18	4.92594e-05	0.00654693	TPM3:RASSF5:AKT3:CTBP2:SPI1:RB1:PGF:MMP2:ERBB2:RALBP1:BCL2:RALB:FN1:WNT6:WNT10A:LAMB2:PIK3CA:FGF5	http://www.gsea-msigdb.org/gsea/msigdb/cards/KEGG_PATHWAYS_IN_CANCER
Canonical_Pathways	BIOCARTA_PPARA_PATHWAY	52	7	5.03439e-05	0.00654693	PRKACB:NR1H3:RB1:NCOR1:MED1:PPARA:PIK3CA	http://www.gsea-msigdb.org/gsea/msigdb/cards/BIOCARTA_PPARA_PATHWAY
Canonical_Pathways	REACTOME_MAPK_FAMILY_SIGNALING_CASCADES	296	17	5.06129e-05	0.00654693	ARTN:PRKACB:PSMA5:PPP2R1B:MARK3:SPRED1:CSK:PSMA4:TNRC6A:MMP2:ERBB2:FN1:TNRC6B:FGF5:RAPGEF2:RASGRF2:NEFL	http://www.gsea-msigdb.org/gsea/msigdb/cards/REACTOME_MAPK_FAMILY_SIGNALING_CASCADES
Canonical_Pathways	REACTOME_NUCLEAR_RECEPTOR_TRANSCRIPTION_PATHWAY	53	7	5.70753e-05	0.0069727	NR1H3:NCOR1:MED1:NR4A2:PPARA:NR2F1:NR5A1	http://www.gsea-msigdb.org/gsea/msigdb/cards/REACTOME_NUCLEAR_RECEPTOR_TRANSCRIPTION_PATHWAY
Canonical_Pathways	REACTOME_RUNX2_REGULATES_CHONDROCYTE_MATURATION	5	3	6.35428e-05	0.00735424	IHH:HDAC4:RUNX2	http://www.gsea-msigdb.org/gsea/msigdb/cards/REACTOME_RUNX2_REGULATES_CHONDROCYTE_MATURATION
Canonical_Pathways	REACTOME_RUNX2_REGULATES_OSTEOBLAST_DIFFERENTIATION	24	5	7.17311e-05	0.00788683	BGLAP:YAP1:RB1:RUNX2:HEY2	http://www.gsea-msigdb.org/gsea/msigdb/cards/REACTOME_RUNX2_REGULATES_OSTEOBLAST_DIFFERENTIATION
Canonical_Pathways	REACTOME_POST_TRANSLATIONAL_PROTEIN_MODIFICATION	1427	48	7.76411e-05	0.00813014	KLHL21:PSMA5:BGLAP:PIGC:MDM4:GALNT2:CD59:DDB2:NR1H3:OTUB1:RAD52:HIST4H4:GALNT9:UGGT2:TMED10:RAB8B:PSMA4:ADAMTS7:BTBD1:CBX8:CBX4:ANO8:B3GNT8:DNMT3A:NR4A2:FN1:UBE2F:HDAC4:MKL1:PMM1:PPARA:ALG12:LAMB2:DAG1:STAG1:TMEM129:DCAF16:MARCH6:STC2:GMDS:MDC1:TFAP2B:PARK2:THBS2:NOD1:LY6H:GPIHBP1:NR5A1	http://www.gsea-msigdb.org/gsea/msigdb/cards/REACTOME_POST_TRANSLATIONAL_PROTEIN_MODIFICATION
Canonical_Pathways	REACTOME_DEVELOPMENTAL_BIOLOGY	1100	39	0.000126281	0.0126224	ARTN:PRKACB:PSMA5:EFNA4:DNM3:PKP1:CNTN2:AKT3:SLIT1:SPI1:ARHGEF12:HIST4H4:PDX1:PSMA4:PPL:SALL1:MMP2:NCOR1:MED1:ERBB2:MED24:AP2S1:RPS11:NGEF:GPC1:PPARA:DAG1:FOXP1:PLXNA1:PIK3CA:POU5F1:MED20:EZR:LIMK1:FOXH1:ARHGAP39:SEMA4D:NR5A1:MED27	http://www.gsea-msigdb.org/gsea/msigdb/cards/REACTOME_DEVELOPMENTAL_BIOLOGY
Canonical_Pathways	REACTOME_INTRACELLULAR_SIGNALING_BY_SECOND_MESSENGERS	302	16	0.000210538	0.0185387	FOXO6:PRKACB:PSMA5:GATAD2B:AKT3:PPP2R1B:PSMA4:TNRC6A:WWP2:ERBB2:CBX8:CBX4:TNRC6B:PIK3CA:FGF5:SNAI2	http://www.gsea-msigdb.org/gsea/msigdb/cards/REACTOME_INTRACELLULAR_SIGNALING_BY_SECOND_MESSENGERS
Canonical_Pathways	PID_RB_1PATHWAY	65	7	0.000212423	0.0185387	BGLAP:SPI1:RB1:UBTF:CBX4:PAX3:RUNX2	http://www.gsea-msigdb.org/gsea/msigdb/cards/PID_RB_1PATHWAY
Canonical_Pathways	REACTOME_TRANSPORT_OF_BILE_SALTS_AND_ORGANIC_ACIDS_METAL_IONS_AND_AMINE_COMPOUNDS	86	8	0.000213049	0.0185387	SLC6A9:SLC44A5:SLC39A1:SLC22A12:SLC5A11:SLC6A3:SLC22A5:SLC44A4	http://www.gsea-msigdb.org/gsea/msigdb/cards/REACTOME_TRANSPORT_OF_BILE_SALTS_AND_ORGANIC_ACIDS_METAL_IONS_AND_AMINE_COMPOUNDS
Canonical_Pathways	REACTOME_SUMOYLATION_OF_INTRACELLULAR_RECEPTORS	30	5	0.000219193	0.0185387	NR1H3:NR4A2:HDAC4:PPARA:NR5A1	http://www.gsea-msigdb.org/gsea/msigdb/cards/REACTOME_SUMOYLATION_OF_INTRACELLULAR_RECEPTORS
Canonical_Pathways	NABA_CORE_MATRISOME	274	15	0.000231655	0.018867	BGLAP:SLIT1:LTBP2:EFEMP1:FN1:CRELD2:LAMB2:COL8A1:VWA7:TNXB:THBS2:ELN:POMZP3:PXDNL:RSPO2	http://www.gsea-msigdb.org/gsea/msigdb/cards/NABA_CORE_MATRISOME
Canonical_Pathways	REACTOME_PTEN_REGULATION	138	10	0.000286279	0.0224831	PSMA5:GATAD2B:AKT3:PSMA4:TNRC6A:WWP2:CBX8:CBX4:TNRC6B:SNAI2	http://www.gsea-msigdb.org/gsea/msigdb/cards/REACTOME_PTEN_REGULATION
Canonical_Pathways	KEGG_PANCREATIC_CANCER	70	7	0.000337502	0.025592	AKT3:RB1:PGF:ERBB2:RALBP1:RALB:PIK3CA	http://www.gsea-msigdb.org/gsea/msigdb/cards/KEGG_PANCREATIC_CANCER
Canonical_Pathways	REACTOME_REGULATION_OF_LIPID_METABOLISM_BY_PEROXISOME_PROLIFERATOR_ACTIVATED_RECEPTOR_ALPHA_PPARALPHA	119	9	0.000416906	0.0305592	NR1H3:FADS1:CYP1A1:NCOR1:MED1:MED24:PPARA:MED20:MED27	http://www.gsea-msigdb.org/gsea/msigdb/cards/REACTOME_REGULATION_OF_LIPID_METABOLISM_BY_PEROXISOME_PROLIFERATOR_ACTIVATED_RECEPTOR_ALPHA_PPARALPHA
Canonical_Pathways	REACTOME_SEMA4D_INDUCED_CELL_MIGRATION_AND_GROWTH_CONE_COLLAPSE	20	4	0.000464822	0.0329724	ARHGEF12:ERBB2:LIMK1:SEMA4D	http://www.gsea-msigdb.org/gsea/msigdb/cards/REACTOME_SEMA4D_INDUCED_CELL_MIGRATION_AND_GROWTH_CONE_COLLAPSE
Canonical_Pathways	BIOCARTA_RAC1_PATHWAY	21	4	0.000565727	0.0386488	RALBP1:PIK3CA:MAP3K1:LIMK1	http://www.gsea-msigdb.org/gsea/msigdb/cards/BIOCARTA_RAC1_PATHWAY
Canonical_Pathways	REACTOME_EXTRACELLULAR_MATRIX_ORGANIZATION	299	15	0.000579995	0.0386488	LTBP2:LOXL1:MMP2:SDC1:EFEMP1:FN1:GDF5:LAMB2:DAG1:COL8A1:LOX:P4HA2:DDR1:TNXB:ELN	http://www.gsea-msigdb.org/gsea/msigdb/cards/REACTOME_EXTRACELLULAR_MATRIX_ORGANIZATION
Canonical_Pathways	REACTOME_SIGNALING_BY_RECEPTOR_TYROSINE_KINASES	468	20	0.000613023	0.0396482	PRKACB:DNM3:AKT3:PTPRJ:CTNND1:YAP1:PPP2R1B:PGF:SPRED1:CSK:NCOR1:ERBB2:AP2S1:RALB:FN1:LAMB2:PIK3CA:FGF5:THBS2:ATP6V0D2	http://www.gsea-msigdb.org/gsea/msigdb/cards/REACTOME_SIGNALING_BY_RECEPTOR_TYROSINE_KINASES
Canonical_Pathways	REACTOME_MOLECULES_ASSOCIATED_WITH_ELASTIC_FIBRES	38	5	0.000682514	0.0399836	LTBP2:EFEMP1:FN1:GDF5:ELN	http://www.gsea-msigdb.org/gsea/msigdb/cards/REACTOME_MOLECULES_ASSOCIATED_WITH_ELASTIC_FIBRES
Canonical_Pathways	PID_ERBB4_PATHWAY	38	5	0.000682514	0.0399836	YAP1:CBFA2T3:NCOR1:ERBB2:PIK3CA	http://www.gsea-msigdb.org/gsea/msigdb/cards/PID_ERBB4_PATHWAY
Canonical_Pathways	PID_RAC1_REG_PATHWAY	38	5	0.000682514	0.0399836	RP11-307N16.6:SPATA13:RALBP1:DOCK6:NGEF:RASGRF2	http://www.gsea-msigdb.org/gsea/msigdb/cards/PID_RAC1_REG_PATHWAY
Canonical_Pathways	REACTOME_TRANSPORT_OF_SMALL_MOLECULES	728	27	0.00069094	0.0399836	SLC6A9:SLC35D1:SLC44A5:PRKACB:PSMA5:SLC39A1:ATP8B2:NR1H3:SLC22A12:ANO1:ATP11A:IREB2:PSMA4:SLC5A11:SPG7:ANO8:AP2S1:ASIC4:SLC24A3:TRPC4AP:ATP11B:SLC6A3:SLC22A5:SLC44A4:ATP6V0D2:GPIHBP1:SLC28A3	http://www.gsea-msigdb.org/gsea/msigdb/cards/REACTOME_TRANSPORT_OF_SMALL_MOLECULES
Canonical_Pathways	REACTOME_AXON_GUIDANCE	551	22	0.000824332	0.0464796	ARTN:PRKACB:PSMA5:EFNA4:DNM3:CNTN2:SLIT1:ARHGEF12:PSMA4:MMP2:ERBB2:AP2S1:RPS11:NGEF:GPC1:DAG1:PLXNA1:PIK3CA:EZR:LIMK1:ARHGAP39:SEMA4D	http://www.gsea-msigdb.org/gsea/msigdb/cards/REACTOME_AXON_GUIDANCE
Canonical_Pathways	REACTOME_CYTOKINE_SIGNALING_IN_IMMUNE_SYSTEM	854	30	0.000854408	0.0469711	ARTN:PSMA5:PPP2R1B:MARK3:SPRED1:CSK:PSMA4:MMP2:IL34:ERBB2:CSF3:BCL2:SDC1:POMC:PTPN4:FN1:PIK3CA:FGF5:RAPGEF2:OSMR:RASGRF2:IRF1:IRF4:HLA-F:TRIM31:TRIM10:LTA:LTB:NOD1:NEFL	http://www.gsea-msigdb.org/gsea/msigdb/cards/REACTOME_CYTOKINE_SIGNALING_IN_IMMUNE_SYSTEM
Canonical_Pathways	REACTOME_SIGNALING_BY_INTERLEUKINS	631	24	0.000954818	0.0492918	ARTN:PSMA5:PPP2R1B:MARK3:SPRED1:CSK:PSMA4:MMP2:IL34:ERBB2:CSF3:BCL2:SDC1:POMC:PTPN4:FN1:PIK3CA:FGF5:RAPGEF2:OSMR:RASGRF2:IRF4:NOD1:NEFL	http://www.gsea-msigdb.org/gsea/msigdb/cards/REACTOME_SIGNALING_BY_INTERLEUKINS
Canonical_Pathways	REACTOME_SEMA4D_IN_SEMAPHORIN_SIGNALING	24	4	0.0009607	0.0492918	ARHGEF12:ERBB2:LIMK1:SEMA4D	http://www.gsea-msigdb.org/gsea/msigdb/cards/REACTOME_SEMA4D_IN_SEMAPHORIN_SIGNALING
Canonical_Pathways	BIOCARTA_AKAP13_PATHWAY	11	3	0.000963868	0.0492918	PRKACB:AKAP13:GNA12	http://www.gsea-msigdb.org/gsea/msigdb/cards/BIOCARTA_AKAP13_PATHWAY
GO_bp	GO_REGULATION_OF_CELL_DIFFERENTIATION	1844	94	1.09624e-18	8.05737e-15	SKI:FOXO6:PTPRF:KDM4A:ZSWIM5:FOXE3:PRMT6:PSMA5:AMIGO1:SEMA6C:BGLAP:DNM3:CNTN2:CAMK1D:ZMIZ1:ADM:NR1H3:SPI1:FADS1:CCDC85B:YAP1:DIXDC1:HIST4H4:TESC:RB1:ZNF219:JDP2:KLF13:SMAD6:PSMA4:CHRNA3:ADAMTS7:AKAP13:SEMA4B:TNRC6A:NDRG4:IL34:ZFHX3:MED1:CDK12:ERBB2:CSF3:SKOR2:BCL2:NFATC1:MEGF8:FAM150B:SOX11:LBH:EFEMP1:SEMA4C:BIN1:FN1:XRCC5:IHH:NGEF:HDAC4:GPC1:GDF5:TNRC6B:TOB2:PPARA:CCDC71:DAG1:FOXP1:PLXNA1:SHOX2:…	http://www.gsea-msigdb.org/gsea/msigdb/cards/GO_REGULATION_OF_CELL_DIFFERENTIATION
GO_bp	GO_NEUROGENESIS	1594	83	4.36703e-17	1.60488e-13	SKI:RERE:FOXO6:PTPRF:KDM4A:ARTN:ZSWIM5:ROR1:LHX8:AMIGO1:SEMA6C:EFNA4:DNM3:CNTN2:CAMK1D:SLIT1:ADM:USH1C:MYRF:YAP1:DIXDC1:ROBO4:RB1:ATL1:CSK:CHRNA3:BTBD1:SEMA4B:SALL1:NDRG4:IL34:ZFHX3:MED1:ERBB2:SKOR2:BCL2:MEGF8:FAM150B:SOX11:DNMT3A:SEMA4C:EN1:BIN1:NR4A2:FN1:XRCC5:WNT6:WNT10A:IHH:NGEF:GPC1:GDF5:LAMB2:DAG1:KLF15:PLXNA1:SHOX2:PIK3CA:FGF5:RAPGEF2:PLK2:NR2F1:PRDM6:ACSL6:ABT1:FLOT1:DDR1:LTA:SLC44A4:RUNX…	http://www.gsea-msigdb.org/gsea/msigdb/cards/GO_NEUROGENESIS
GO_bp	GO_NEURON_DIFFERENTIATION	1343	70	1.50985e-14	3.69914e-11	SKI:RERE:FOXO6:PTPRF:KDM4A:ARTN:ZSWIM5:LHX8:AMIGO1:SEMA6C:EFNA4:DNM3:CNTN2:CAMK1D:SLIT1:ADM:USH1C:DIXDC1:ROBO4:RB1:ATL1:CHRNA3:SEMA4B:SALL1:NDRG4:ZFHX3:MED1:ERBB2:SKOR2:BCL2:MEGF8:FAM150B:SOX11:DNMT3A:SEMA4C:EN1:BIN1:NR4A2:FN1:WNT6:WNT10A:IHH:NGEF:GPC1:GDF5:LAMB2:DAG1:PLXNA1:SHOX2:PIK3CA:RAPGEF2:PLK2:NR2F1:ABT1:FLOT1:DDR1:SLC44A4:RUNX2:HEY2:EZR:PARK2:LIMK1:CUX1:EN2:NEFL:RSPO2:ZHX2:KANK1:SEMA4D:LM…	http://www.gsea-msigdb.org/gsea/msigdb/cards/GO_NEURON_DIFFERENTIATION
GO_bp	GO_NEGATIVE_REGULATION_OF_BIOSYNTHETIC_PROCESS	1612	78	2.15676e-14	3.96304e-11	SKI:RERE:FOXO6:KDM4A:PRMT6:GATAD2B:MDM4:CTBP2:NR1H3:SPI1:CELF1:PRDX5:CCDC85B:PDE2A:YAP1:HIST4H4:PDX1:ITM2B:RB1:ZNF219:PROX2:JDP2:IREB2:TNRC6A:SALL1:WWP2:ZFHX3:CBFA2T3:TCF25:NCOR1:MED1:ORMDL3:CBX8:CBX4:SKOR2:NFIC:CIC:ZC3H4:ZNF154:ZNF256:ZNF274:SOX11:DNMT3A:EN1:NR4A2:XRCC5:HDAC4:SIM2:TNRC6B:TOB2:PPARA:ATG7:FOXP1:ZBTB20:MSX1:RAPGEF2:NR2F1:PGGT1B:PRDM6:IRF1:CDYL:JARID2:POU5F1:NOTCH4:RUNX2:TFAP2B:HEY2…	http://www.gsea-msigdb.org/gsea/msigdb/cards/GO_NEGATIVE_REGULATION_OF_BIOSYNTHETIC_PROCESS
GO_bp	GO_NEGATIVE_REGULATION_OF_RNA_BIOSYNTHETIC_PROCESS	1238	66	3.19817e-14	4.7013e-11	SKI:RERE:FOXO6:KDM4A:PRMT6:GATAD2B:MDM4:CTBP2:NR1H3:SPI1:PRDX5:CCDC85B:PDE2A:YAP1:HIST4H4:PDX1:RB1:ZNF219:PROX2:JDP2:SALL1:WWP2:ZFHX3:CBFA2T3:TCF25:NCOR1:MED1:CBX8:CBX4:SKOR2:NFIC:CIC:ZC3H4:ZNF154:ZNF256:ZNF274:SOX11:DNMT3A:EN1:NR4A2:XRCC5:HDAC4:SIM2:TOB2:PPARA:FOXP1:ZBTB20:MSX1:NR2F1:PRDM6:IRF1:CDYL:JARID2:POU5F1:RUNX2:TFAP2B:HEY2:EZR:PARK2:CUX1:ZNF282:SNAI2:TRPS1:ZHX2:FOXH1:SEMA4D	http://www.gsea-msigdb.org/gsea/msigdb/cards/GO_NEGATIVE_REGULATION_OF_RNA_BIOSYNTHETIC_PROCESS
GO_bp	GO_ANIMAL_ORGAN_MORPHOGENESIS	1030	58	1.33046e-13	1.62981e-10	SKI:FOXE3:ROR1:LHX8:PSMA5:SLC39A1:BGLAP:AKT3:ZMIZ1:SLIT1:PHLDA2:ADM:USH1C:YAP1:PDX1:PROX2:PGF:TPM1:SMAD6:PSMA4:MESP2:SALL1:MMP2:NDRG4:ANKRD11:MED1:TCAP:SP6:BCL2:NFIC:MEGF8:AP2S1:SOX11:SDC1:EFEMP1:LIMS2:WNT6:WNT10A:IHH:PAX3:PPARA:DAG1:COL8A1:PLXNA1:SHOX2:MSX1:DDR1:SLC44A4:RUNX2:TFAP2B:HEY2:ELN:SNAI2:CYP7B1:RSPO2:ZHX2:LY6H:FOXH1	http://www.gsea-msigdb.org/gsea/msigdb/cards/GO_ANIMAL_ORGAN_MORPHOGENESIS
GO_bp	GO_NEGATIVE_REGULATION_OF_DEVELOPMENTAL_PROCESS	1013	56	7.54705e-13	7.9244e-10	SKI:KDM4A:FOXE3:PRKACB:SEMA6C:DNM3:CNTN2:AKT3:SLIT1:NR1H3:CCDC85B:YAP1:DIXDC1:HIST4H4:RB1:JDP2:KLF13:SPRED1:SMAD6:ADAMTS7:SEMA4B:MED1:CDK12:ERBB2:SKOR2:BCL2:NFATC1:SOX11:LBH:EFEMP1:SEMA4C:LIMS2:IHH:NGEF:HDAC4:GDF5:TOB2:PPARA:MSX1:RAPGEF2:PLK2:NR2F1:PRDM6:IRF1:STC2:JARID2:NOTCH4:HEY2:PARK2:THBS2:SNAI2:RSPO2:ZHX2:KANK1:SEMA4D:NR5A1	http://www.gsea-msigdb.org/gsea/msigdb/cards/GO_NEGATIVE_REGULATION_OF_DEVELOPMENTAL_PROCESS
GO_bp	GO_RESPONSE_TO_ENDOGENOUS_STIMULUS	1634	74	2.67803e-12	2.46044e-09	SKI:FOXO6:PRKACB:BGLAP:DSTYK:ADM:NR1H3:MUS81:FIBP:PDE2A:YAP1:CALCOCO1:PDX1:RB1:LTBP2:PGF:SPRED1:RAB8B:SMAD6:CYP11A1:CYP1A2:CSK:IREB2:CHRNA3:ADAMTS7:PDE8A:AKAP13:MMP2:ZFHX3:NCOR1:MED1:ERBB2:SKOR2:BCL2:MEGF8:SOX11:SDC1:DNMT3A:LBH:NR4A2:WNT10A:IHH:HDAC4:GPC1:AGXT:ASIP:GDF5:PPARA:HRH1:ATG7:DAG1:FOXP1:KLF15:PIK3CA:MSX1:FGF5:RAPGEF2:NR2F1:LOX:STC2:RUNX2:TFAP2B:EZR:PARK2:NOD1:RAMP3:NEFL:SNAI2:CYP7B1:ATP…	http://www.gsea-msigdb.org/gsea/msigdb/cards/GO_RESPONSE_TO_ENDOGENOUS_STIMULUS
GO_bp	GO_NEGATIVE_REGULATION_OF_CELL_DIFFERENTIATION	733	45	4.71559e-12	3.85107e-09	SKI:KDM4A:FOXE3:SEMA6C:DNM3:CNTN2:NR1H3:CCDC85B:YAP1:DIXDC1:HIST4H4:RB1:JDP2:KLF13:SMAD6:ADAMTS7:SEMA4B:MED1:CDK12:ERBB2:SKOR2:BCL2:NFATC1:SOX11:LBH:EFEMP1:SEMA4C:IHH:NGEF:HDAC4:GDF5:TOB2:PPARA:MSX1:RAPGEF2:PLK2:NR2F1:PRDM6:IRF1:NOTCH4:HEY2:SNAI2:ZHX2:KANK1:SEMA4D	http://www.gsea-msigdb.org/gsea/msigdb/cards/GO_NEGATIVE_REGULATION_OF_CELL_DIFFERENTIATION
GO_bp	GO_POSITIVE_REGULATION_OF_GENE_EXPRESSION	1955	82	8.04988e-12	5.91666e-09	SKI:FOXO6:HIVEP3:KDM4A:FOXD2:LHX8:PKP1:CNTN2:MLLT10:ZMIZ1:CTBP2:NR1H3:SPI1:MYRF:PDE2A:YAP1:CALCOCO1:TESC:PDX1:RB1:ZNF219:PROX2:KLF13:SMAD6:TNRC6A:SALL1:WWP2:ZFHX3:NCOR1:MED1:CDK12:ERBB2:CSF3:MED24:UBTF:ZNF516:NFATC1:NFIC:SOX11:TAF1B:POMC:LBH:EN1:NR4A2:FN1:WNT6:WNT10A:IHH:PAX3:HDAC4:TP53INP2:UQCC1:EIF3D:TNRC6B:MKL1:TEF:PPARA:KLF15:STAG1:MSX1:NR2F1:IRF1:F12:IRF4:ZNRD1:POU5F1:DDX39B:PBX2:NOTCH4:SUPT…	http://www.gsea-msigdb.org/gsea/msigdb/cards/GO_POSITIVE_REGULATION_OF_GENE_EXPRESSION
GO_bp	GO_POSITIVE_REGULATION_OF_BIOSYNTHETIC_PROCESS	1966	81	2.64578e-11	1.76786e-08	SKI:RERE:FOXO6:HIVEP3:FOXD2:LHX8:PMF1:MLLT10:ZMIZ1:CTBP2:ADM:NR1H3:SPI1:MYRF:YAP1:CALCOCO1:TESC:PDX1:RB1:ZNF219:PROX2:KLF13:SMAD6:SALL1:WWP2:ZFHX3:MED1:CDK12:ERBB2:CSF3:MED24:UBTF:CBX8:ZNF516:NFATC1:NFIC:SOX11:POMC:LBH:EN1:NR4A2:XRCC5:WNT6:IHH:PAX3:HDAC4:ASIP:TP53INP2:UQCC1:EIF3D:MKL1:TEF:PPARA:HRH1:ZBTB20:KLF15:STAG1:MSX1:HSD17B13:NR2F1:IRF1:IRF4:ABT1:POU5F1:DDX39B:LTB:DDAH2:PBX2:NOTCH4:MED20:SU…	http://www.gsea-msigdb.org/gsea/msigdb/cards/GO_POSITIVE_REGULATION_OF_BIOSYNTHETIC_PROCESS
GO_bp	GO_CELLULAR_RESPONSE_TO_ENDOGENOUS_STIMULUS	1373	63	7.55357e-11	4.62656e-08	SKI:FOXO6:PRKACB:BGLAP:DSTYK:NR1H3:MUS81:FIBP:PDE2A:YAP1:CALCOCO1:RB1:LTBP2:PGF:SPRED1:RAB8B:SMAD6:CYP11A1:CSK:IREB2:CHRNA3:ADAMTS7:PDE8A:AKAP13:MMP2:NCOR1:MED1:ERBB2:SKOR2:MEGF8:SOX11:DNMT3A:LBH:NR4A2:WNT10A:HDAC4:GPC1:ASIP:GDF5:PPARA:HRH1:ATG7:FOXP1:KLF15:PIK3CA:MSX1:FGF5:RAPGEF2:NR2F1:LOX:RUNX2:TFAP2B:EZR:PARK2:NOD1:RAMP3:SNAI2:CYP7B1:ATP6V0D2:LY6H:FOXH1:KANK1:NR5A1	http://www.gsea-msigdb.org/gsea/msigdb/cards/GO_CELLULAR_RESPONSE_TO_ENDOGENOUS_STIMULUS
GO_bp	GO_POSITIVE_REGULATION_OF_RNA_BIOSYNTHETIC_PROCESS	1592	69	1.06613e-10	6.02773e-08	SKI:RERE:FOXO6:HIVEP3:FOXD2:LHX8:PMF1:MLLT10:ZMIZ1:CTBP2:NR1H3:SPI1:MYRF:YAP1:CALCOCO1:TESC:PDX1:RB1:ZNF219:PROX2:KLF13:SMAD6:SALL1:WWP2:ZFHX3:MED1:CDK12:ERBB2:CSF3:MED24:UBTF:ZNF516:NFATC1:NFIC:SOX11:POMC:LBH:EN1:NR4A2:WNT6:IHH:PAX3:HDAC4:TP53INP2:MKL1:TEF:PPARA:KLF15:STAG1:MSX1:NR2F1:IRF1:IRF4:ABT1:POU5F1:DDX39B:PBX2:NOTCH4:MED20:SUPT3H:RUNX2:TFAP2B:HEY2:PARK2:EN2:FOXH1:NR5A1:LMX1B:MED27	http://www.gsea-msigdb.org/gsea/msigdb/cards/GO_POSITIVE_REGULATION_OF_RNA_BIOSYNTHETIC_PROCESS
GO_bp	GO_NEGATIVE_REGULATION_OF_TRANSCRIPTION_BY_RNA_POLYMERASE_II	818	45	1.72639e-10	9.06354e-08	SKI:FOXO6:PRMT6:GATAD2B:MDM4:NR1H3:SPI1:PDE2A:PDX1:RB1:ZNF219:PROX2:JDP2:SALL1:WWP2:ZFHX3:TCF25:NCOR1:MED1:CBX8:CBX4:NFIC:CIC:SOX11:DNMT3A:EN1:NR4A2:HDAC4:SIM2:PPARA:ZBTB20:MSX1:NR2F1:JARID2:POU5F1:TFAP2B:HEY2:EZR:PARK2:CUX1:SNAI2:TRPS1:ZHX2:FOXH1:SEMA4D	http://www.gsea-msigdb.org/gsea/msigdb/cards/GO_NEGATIVE_REGULATION_OF_TRANSCRIPTION_BY_RNA_POLYMERASE_II
GO_bp	GO_MUSCLE_STRUCTURE_DEVELOPMENT	648	39	2.30168e-10	1.12782e-07	SKI:HIVEP3:OBSCN:ADM:YAP1:RB1:TPM1:BTBD1:AKAP13:ZFHX3:MED1:TCAP:SGCA:BCL2:NFATC1:SOX11:SDC1:SEMA4C:BIN1:SPEG:PAX3:HDAC4:GPC1:MKL1:PPARA:GPX1:MBNL1:SHOX2:MSX1:LOX:PRDM6:MEGF10:JARID2:FLOT1:DDX39B:MED20:HEY2:ELN:FOXH1	http://www.gsea-msigdb.org/gsea/msigdb/cards/GO_MUSCLE_STRUCTURE_DEVELOPMENT
GO_bp	GO_DEVELOPMENTAL_GROWTH	654	39	3.00153e-10	1.37883e-07	SEMA6C:ZMIZ1:SLIT1:PHLDA2:ADM:YAP1:AKAP13:SEMA4B:SALL1:NDRG4:ANKRD11:MED1:SGCA:BCL2:MEGF8:SEMA4C:EN1:FN1:IHH:GDF5:PPARA:ARIH2:LAMB2:GPX1:DAG1:PLXNA1:PIK3CA:SLC6A3:STC2:JARID2:DDR1:DDX39B:HEY2:EZR:PARK2:LIMK1:RSPO2:BNC2:SEMA4D	http://www.gsea-msigdb.org/gsea/msigdb/cards/GO_DEVELOPMENTAL_GROWTH
GO_bp	GO_APPENDAGE_MORPHOGENESIS	147	18	3.662e-10	1.58328e-07	SKI:ZNF219:SALL1:MED1:MEGF8:SOX11:EN1:SP9:IHH:GDF5:MBNL1:SHOX2:MSX1:PBX2:RUNX2:TFAP2B:GNA12:RSPO2	http://www.gsea-msigdb.org/gsea/msigdb/cards/GO_APPENDAGE_MORPHOGENESIS
GO_bp	GO_NEURON_DEVELOPMENT	1094	53	3.99682e-10	1.63203e-07	SKI:RERE:FOXO6:PTPRF:ARTN:ZSWIM5:LHX8:AMIGO1:SEMA6C:EFNA4:DNM3:CNTN2:CAMK1D:SLIT1:ADM:USH1C:ROBO4:RB1:ATL1:CHRNA3:SEMA4B:NDRG4:ERBB2:SKOR2:BCL2:MEGF8:FAM150B:SEMA4C:EN1:NR4A2:FN1:IHH:NGEF:GPC1:LAMB2:DAG1:PLXNA1:SHOX2:PIK3CA:RAPGEF2:PLK2:NR2F1:FLOT1:DDR1:SLC44A4:EZR:PARK2:LIMK1:CUX1:EN2:NEFL:KANK1:SEMA4D	http://www.gsea-msigdb.org/gsea/msigdb/cards/GO_NEURON_DEVELOPMENT
GO_bp	GO_EMBRYONIC_MORPHOGENESIS	577	36	4.35775e-10	1.68576e-07	SKI:PRKACB:SLC39A1:ADM:USH1C:YAP1:PDX1:MESP2:SALL1:MMP2:NDRG4:MED1:TCAP:MEGF8:SOX11:EFEMP1:SEMA4C:EN1:SP9:FN1:WNT6:IHH:GDF5:DAG1:COL8A1:MBNL1:SHOX2:MSX1:TRIM15:POU5F1:SLC44A4:PBX2:RUNX2:GNA12:RSPO2:FOXH1	http://www.gsea-msigdb.org/gsea/msigdb/cards/GO_EMBRYONIC_MORPHOGENESIS
GO_bp	GO_REGULATION_OF_NERVOUS_SYSTEM_DEVELOPMENT	910	47	5.33308e-10	1.95991e-07	SKI:FOXO6:PTPRF:KDM4A:ZSWIM5:PRKACB:AMIGO1:SEMA6C:DNM3:CNTN2:CAMK1D:SLIT1:MYRF:YAP1:DIXDC1:CHRNA3:SEMA4B:NDRG4:ZFHX3:MED1:BCL2:MEGF8:FAM150B:SOX11:SEMA4C:BIN1:FN1:XRCC5:NGEF:GDF5:DAG1:PLXNA1:SHOX2:RAPGEF2:PLK2:NR2F1:LTA:HEY2:PARK2:THBS2:LIMK1:CUX1:NEFL:ZHX2:LRRC24:KANK1:SEMA4D	http://www.gsea-msigdb.org/gsea/msigdb/cards/GO_REGULATION_OF_NERVOUS_SYSTEM_DEVELOPMENT
GO_bp	GO_EMBRYO_DEVELOPMENT	986	49	8.1726e-10	2.86041e-07	SKI:SLC35D1:PRKACB:SLC39A1:ZMIZ1:PHLDA2:ADM:USH1C:CELF1:YAP1:PDX1:TPM1:SMAD6:MESP2:SALL1:MMP2:NDRG4:ANKRD11:MED1:TCAP:GTPBP3:MEGF8:SOX11:DNMT3A:EFEMP1:SEMA4C:EN1:SP9:FN1:WNT6:IHH:GDF5:SIM2:DAG1:COL8A1:MBNL1:SHOX2:MSX1:TRIM15:POU5F1:SLC44A4:PBX2:RUNX2:HEY2:GNA12:EN2:RSPO2:FOXH1:LMX1B	http://www.gsea-msigdb.org/gsea/msigdb/cards/GO_EMBRYO_DEVELOPMENT
GO_bp	GO_MUSCLE_ORGAN_DEVELOPMENT	406	29	1.06242e-09	3.54943e-07	SKI:HIVEP3:YAP1:RB1:TPM1:BTBD1:ZFHX3:MED1:TCAP:SGCA:BCL2:SOX11:SPEG:PAX3:HDAC4:GPC1:PPARA:GPX1:SHOX2:MSX1:LOX:MEGF10:JARID2:FLOT1:DDX39B:MED20:HEY2:ELN:FOXH1	http://www.gsea-msigdb.org/gsea/msigdb/cards/GO_MUSCLE_ORGAN_DEVELOPMENT
GO_bp	GO_APPENDAGE_DEVELOPMENT	177	19	1.15084e-09	3.67769e-07	SKI:SLC39A1:ZNF219:SALL1:MED1:MEGF8:SOX11:EN1:SP9:IHH:GDF5:MBNL1:SHOX2:MSX1:PBX2:RUNX2:TFAP2B:GNA12:RSPO2	http://www.gsea-msigdb.org/gsea/msigdb/cards/GO_APPENDAGE_DEVELOPMENT
GO_bp	GO_POSITIVE_REGULATION_OF_MULTICELLULAR_ORGANISMAL_PROCESS	1771	71	1.60055e-09	4.9017e-07	FOXO6:KDM4A:FOXE3:AMIGO1:AKT3:CAMK1D:ZMIZ1:ADM:PTPRJ:MYRF:YAP1:CADM1:TESC:RB1:ZNF219:PGF:TPM1:RAB8B:NDRG4:IL34:MED1:CSF3:BCL2:ZNF516:MEGF8:FAM150B:SOX11:LBH:BIN1:FN1:XRCC5:WNT6:IHH:HDAC4:GPC1:GDF5:TOB2:HRH1:DAG1:FOXP1:ZBTB20:PLXNA1:SHOX2:RAPGEF2:SLC6A3:PLK2:SLC22A5:IRF1:F12:IRF4:HLA-F:TRIM15:FLOT1:DDX39B:LTA:LTB:CLIC1:GPSM3:RUNX2:HEY2:EZR:PARK2:THBS2:NOD1:LIMK1:CUX1:NEFL:GPIHBP1:LRRC24:SEMA4D:NR5…	http://www.gsea-msigdb.org/gsea/msigdb/cards/GO_POSITIVE_REGULATION_OF_MULTICELLULAR_ORGANISMAL_PROCESS
GO_bp	GO_TUBE_DEVELOPMENT	1082	51	2.18515e-09	6.42433e-07	SKI:PRKACB:AKT3:ZMIZ1:ADM:SPI1:YAP1:ROBO4:PDX1:RB1:PGF:SPRED1:SMAD6:CYP1A1:CYP1A2:SALL1:MMP2:NDRG4:MED1:TCAP:ERBB2:BCL2:CIC:MEGF8:RCN3:SOX11:SDC1:SEMA4C:EN1:FN1:WNT6:IHH:SIM2:GPX1:DAG1:FOXP1:COL8A1:SHOX2:PIK3CA:RAPGEF2:PLK2:LOX:DDR1:NOTCH4:TFAP2B:HEY2:THBS2:RAMP3:SRPK2:RSPO2:FOXH1	http://www.gsea-msigdb.org/gsea/msigdb/cards/GO_TUBE_DEVELOPMENT
GO_bp	GO_REGULATION_OF_NEURON_DIFFERENTIATION	646	37	2.56778e-09	7.2589e-07	FOXO6:PTPRF:KDM4A:ZSWIM5:AMIGO1:SEMA6C:DNM3:CNTN2:CAMK1D:DIXDC1:CHRNA3:SEMA4B:NDRG4:ZFHX3:MED1:BCL2:MEGF8:FAM150B:SOX11:SEMA4C:BIN1:FN1:NGEF:GDF5:PLXNA1:SHOX2:RAPGEF2:PLK2:NR2F1:HEY2:PARK2:LIMK1:CUX1:NEFL:ZHX2:KANK1:SEMA4D	http://www.gsea-msigdb.org/gsea/msigdb/cards/GO_REGULATION_OF_NEURON_DIFFERENTIATION
GO_bp	GO_REGULATION_OF_CELL_DEVELOPMENT	930	46	3.1691e-09	8.62699e-07	SKI:FOXO6:PTPRF:KDM4A:ZSWIM5:AMIGO1:SEMA6C:DNM3:CNTN2:CAMK1D:YAP1:DIXDC1:CHRNA3:AKAP13:SEMA4B:NDRG4:ZFHX3:MED1:BCL2:MEGF8:FAM150B:SOX11:SEMA4C:BIN1:FN1:XRCC5:NGEF:HDAC4:GDF5:PPARA:DAG1:PLXNA1:SHOX2:RAPGEF2:PLK2:NR2F1:DDX39B:LTA:HEY2:PARK2:LIMK1:CUX1:NEFL:ZHX2:KANK1:SEMA4D	http://www.gsea-msigdb.org/gsea/msigdb/cards/GO_REGULATION_OF_CELL_DEVELOPMENT
GO_bp	GO_TISSUE_MORPHOGENESIS	659	37	4.36646e-09	1.1462e-06	SKI:ARTN:ROR1:PRKACB:PSMA5:ADM:YAP1:PDX1:PGF:TPM1:PSMA4:MESP2:SALL1:NDRG4:MED1:TCAP:BCL2:MEGF8:AP2S1:SOX11:SEMA4C:WNT6:WNT10A:IHH:DAG1:FOXP1:PLXNA1:SHOX2:MSX1:TRIM15:DDR1:NOTCH4:HEY2:SNAI2:CYP7B1:RSPO2:FOXH1	http://www.gsea-msigdb.org/gsea/msigdb/cards/GO_TISSUE_MORPHOGENESIS
GO_bp	GO_RESPONSE_TO_ORGANIC_CYCLIC_COMPOUND	912	45	5.08369e-09	1.24259e-06	PRKACB:BGLAP:MGMT:ADM:NR1H3:PDE2A:YAP1:CALCOCO1:PDX1:RB1:CYP1A1:CYP1A2:IREB2:AKAP13:NCOR1:MED1:PPP1R1B:HID1:BCL2:SDC1:DNMT3A:LBH:RALB:NR4A2:IHH:AGXT:PPARA:HRH1:ATG7:DAG1:FOXP1:RAPGEF2:SLC6A3:NR2F1:LOX:STC2:FLOT1:EZR:PARK2:RAMP3:NEFL:SNAI2:CYP7B1:FOXH1:NR5A1	http://www.gsea-msigdb.org/gsea/msigdb/cards/GO_RESPONSE_TO_ORGANIC_CYCLIC_COMPOUND
GO_bp	GO_CELL_MORPHOGENESIS_INVOLVED_IN_NEURON_DIFFERENTIATION	575	34	5.18809e-09	1.24259e-06	RERE:ARTN:ZSWIM5:AMIGO1:SEMA6C:EFNA4:DNM3:CNTN2:SLIT1:ROBO4:RB1:ATL1:CHRNA3:SEMA4B:ERBB2:BCL2:MEGF8:SEMA4C:NR4A2:FN1:NGEF:GPC1:LAMB2:DAG1:PLXNA1:SHOX2:PIK3CA:RAPGEF2:FLOT1:EZR:LIMK1:CUX1:NEFL:SEMA4D	http://www.gsea-msigdb.org/gsea/msigdb/cards/GO_CELL_MORPHOGENESIS_INVOLVED_IN_NEURON_DIFFERENTIATION
GO_bp	GO_CELLULAR_COMPONENT_MORPHOGENESIS	1111	51	5.24087e-09	1.24259e-06	RERE:ARTN:ZSWIM5:AMIGO1:SEMA6C:EFNA4:DNM3:CNTN2:OBSCN:SLIT1:YAP1:ROBO4:RB1:ATL1:PROX2:TPM1:CHRNA3:AKAP13:SEMA4B:MED1:TCAP:ERBB2:ZPBP2:BCL2:MEGF8:SEMA4C:RND3:NR4A2:FN1:IHH:NGEF:GPC1:LAMB2:DAG1:PLXNA1:SHOX2:PIK3CA:MSX1:RAPGEF2:FLOT1:DDR1:NOTCH4:EZR:PARK2:GNA12:LIMK1:CUX1:MKLN1:NEFL:KANK1:SEMA4D	http://www.gsea-msigdb.org/gsea/msigdb/cards/GO_CELLULAR_COMPONENT_MORPHOGENESIS
GO_bp	GO_GROWTH	979	47	5.41088e-09	1.24281e-06	SEMA6C:ZMIZ1:SLIT1:PHLDA2:ADM:PTPRJ:CCDC85B:YAP1:HEPACAM:RB1:AKAP13:SEMA4B:SALL1:NDRG4:ANKRD11:MED1:ERBB2:SGCA:BCL2:MEGF8:SEMA4C:EN1:FN1:IHH:GDF5:PPARA:ARIH2:LAMB2:GPX1:DAG1:PLXNA1:PIK3CA:MSX1:SLC6A3:STC2:JARID2:DDR1:DDX39B:LTA:SLC44A4:HEY2:EZR:PARK2:LIMK1:RSPO2:BNC2:SEMA4D	http://www.gsea-msigdb.org/gsea/msigdb/cards/GO_GROWTH
GO_bp	GO_NEGATIVE_REGULATION_OF_MULTICELLULAR_ORGANISMAL_PROCESS	1265	55	8.45428e-09	1.883e-06	SKI:KDM4A:FOXE3:PRKACB:SEMA6C:CD84:DNM3:CNTN2:SLIT1:ADM:NR1H3:DIXDC1:HIST4H4:RB1:KLF13:SPRED1:SMAD6:CSK:ADAMTS7:SEMA4B:MED1:ERBB2:BCL2:NFATC1:SSC5D:SOX11:POMC:EFEMP1:SEMA4C:BIN1:LIMS2:FN1:IHH:NGEF:HDAC4:GDF5:TOB2:PPARA:RAPGEF2:PLK2:NR2F1:IRF1:STC2:F12:JARID2:HLA-F:HEY2:EZR:THBS2:SNAI2:RSPO2:ZHX2:KANK1:SEMA4D:NR5A1	http://www.gsea-msigdb.org/gsea/msigdb/cards/GO_NEGATIVE_REGULATION_OF_MULTICELLULAR_ORGANISMAL_PROCESS
GO_bp	GO_REGULATION_OF_ANATOMICAL_STRUCTURE_MORPHOGENESIS	1130	51	9.11277e-09	1.96997e-06	ZSWIM5:ROR1:PSMA5:AMIGO1:SEMA6C:DNM3:CNTN2:AKT3:ADM:PGF:SPRED1:TPM1:PSMA4:CHRNA3:AKAP13:SEMA4B:MED1:ERBB2:SP6:BCL2:MEGF8:AP2S1:SEMA4C:LIMS2:RND3:FN1:WNT6:WNT10A:NGEF:DAG1:FOXP1:PLXNA1:SHOX2:MSX1:RAPGEF2:PLK2:FLOT1:RUNX2:HEY2:EZR:PARK2:THBS2:GNA12:LIMK1:CUX1:MKLN1:NEFL:SNAI2:RSPO2:KANK1:SEMA4D	http://www.gsea-msigdb.org/gsea/msigdb/cards/GO_REGULATION_OF_ANATOMICAL_STRUCTURE_MORPHOGENESIS
GO_bp	GO_REGULATION_OF_BINDING	369	26	1.02529e-08	2.13985e-06	SKI:PTPRF:CTBP2:PHLDA2:PDX1:RB1:DZIP1:MARK3:BTBD1:GAS8:CSF3:BCL2:SOX11:RALB:HDAC4:EIF3D:PPARA:MSX1:RAPGEF2:PLK2:LOX:IRF4:FLOT1:HEY2:PARK2:EIF3E	http://www.gsea-msigdb.org/gsea/msigdb/cards/GO_REGULATION_OF_BINDING
GO_bp	GO_EPITHELIUM_DEVELOPMENT	1273	55	1.04809e-08	2.13985e-06	SKI:FOXE3:ROR1:PRKACB:PSMA5:PKP1:MGMT:ADM:USH1C:PDE2A:YAP1:PDX1:PROX2:PGF:SMAD6:CYP1A1:PSMA4:MESP2:PPL:SALL1:NDRG4:MED1:TCAP:BCL2:MEGF8:CNFN:AP2S1:RCN3:SOX11:SDC1:LBH:SEMA4C:EN1:WNT6:WNT10A:IHH:TRPC4AP:LAMB2:GPX1:DAG1:FOXP1:KLF15:PLXNA1:MSX1:RAPGEF2:DDR1:SLC44A4:NOTCH4:TFAP2B:HEY2:EZR:SNAI2:CYP7B1:RSPO2:FOXH1	http://www.gsea-msigdb.org/gsea/msigdb/cards/GO_EPITHELIUM_DEVELOPMENT
GO_bp	GO_POSITIVE_REGULATION_OF_TRANSCRIPTION_BY_RNA_POLYMERASE_II	1178	52	1.34263e-08	2.66711e-06	SKI:FOXO6:FOXD2:LHX8:MLLT10:ZMIZ1:CTBP2:NR1H3:SPI1:YAP1:CALCOCO1:PDX1:RB1:ZNF219:PROX2:KLF13:SMAD6:SALL1:WWP2:ZFHX3:MED1:CDK12:CSF3:NFATC1:NFIC:SOX11:POMC:EN1:NR4A2:IHH:PAX3:HDAC4:MKL1:TEF:PPARA:KLF15:STAG1:MSX1:NR2F1:IRF1:IRF4:POU5F1:PBX2:NOTCH4:RUNX2:TFAP2B:HEY2:PARK2:EN2:FOXH1:NR5A1:LMX1B	http://www.gsea-msigdb.org/gsea/msigdb/cards/GO_POSITIVE_REGULATION_OF_TRANSCRIPTION_BY_RNA_POLYMERASE_II
GO_bp	GO_CELL_MORPHOGENESIS_INVOLVED_IN_DIFFERENTIATION	725	38	1.69815e-08	3.28459e-06	RERE:ARTN:ZSWIM5:AMIGO1:SEMA6C:EFNA4:DNM3:CNTN2:SLIT1:ROBO4:RB1:ATL1:PROX2:CHRNA3:SEMA4B:ERBB2:BCL2:MEGF8:SEMA4C:NR4A2:FN1:IHH:NGEF:GPC1:LAMB2:DAG1:PLXNA1:SHOX2:PIK3CA:RAPGEF2:FLOT1:NOTCH4:EZR:LIMK1:CUX1:NEFL:KANK1:SEMA4D	http://www.gsea-msigdb.org/gsea/msigdb/cards/GO_CELL_MORPHOGENESIS_INVOLVED_IN_DIFFERENTIATION
GO_bp	GO_CELL_PART_MORPHOGENESIS	673	36	2.43473e-08	4.58853e-06	RERE:ARTN:ZSWIM5:AMIGO1:SEMA6C:EFNA4:DNM3:CNTN2:SLIT1:ROBO4:ATL1:CHRNA3:SEMA4B:ERBB2:BCL2:MEGF8:SEMA4C:NR4A2:FN1:NGEF:GPC1:LAMB2:DAG1:PLXNA1:SHOX2:PIK3CA:RAPGEF2:FLOT1:DDR1:EZR:PARK2:LIMK1:CUX1:NEFL:KANK1:SEMA4D	http://www.gsea-msigdb.org/gsea/msigdb/cards/GO_CELL_PART_MORPHOGENESIS
GO_bp	GO_CIRCULATORY_SYSTEM_DEVELOPMENT	1136	50	2.82719e-08	5.19496e-06	AKT3:ZMIZ1:ADM:SPI1:YAP1:ROBO4:RB1:PROX2:PGF:SPRED1:TPM1:SMAD6:LOXL1:AKAP13:MESP2:SALL1:MMP2:NDRG4:TCF25:MED1:TCAP:ERBB2:NFATC1:MEGF8:SOX11:FN1:IHH:SPEG:PPARA:GPX1:DAG1:COL8A1:SHOX2:PIK3CA:MSX1:RAPGEF2:PLK2:LOX:JARID2:DDX39B:NOTCH4:TFAP2B:HEY2:THBS2:RAMP3:ELN:SRPK2:IMMP2L:SNAI2:FOXH1	http://www.gsea-msigdb.org/gsea/msigdb/cards/GO_CIRCULATORY_SYSTEM_DEVELOPMENT
GO_bp	GO_RESPONSE_TO_OXYGEN_CONTAINING_COMPOUND	1603	63	2.96684e-08	5.31861e-06	FOXO6:PRDX1:PRKACB:BGLAP:MGMT:ADM:NR1H3:SPI1:PRDX5:ANO1:PDE2A:YAP1:TESC:PDX1:TPM1:RAB8B:LOXL1:CYP11A1:CYP1A1:CYP1A2:CSK:IREB2:CHRNA3:PDE8A:MMP2:DPEP1:MED1:PPP1R1B:CSF3:HID1:CBX8:BCL2:SDC1:DNMT3A:NR4A2:XRCC5:WNT6:IHH:AGXT:PPARA:ATG7:GPX1:DAG1:FOXP1:ZBTB20:KLF15:PIK3CA:RAPGEF2:SLC6A3:STC2:LTA:EZR:PARK2:NOD1:RAMP3:PTPRN2:NEFL:SNAI2:ATP6V0D2:LY6H:GPIHBP1:KANK1:NR5A1	http://www.gsea-msigdb.org/gsea/msigdb/cards/GO_RESPONSE_TO_OXYGEN_CONTAINING_COMPOUND
GO_bp	GO_MUSCLE_CELL_DIFFERENTIATION	367	25	3.80914e-08	6.66599e-06	SKI:OBSCN:ADM:RB1:TPM1:AKAP13:TCAP:BCL2:NFATC1:SDC1:SEMA4C:BIN1:SPEG:HDAC4:MKL1:PPARA:GPX1:SHOX2:MSX1:LOX:PRDM6:MEGF10:FLOT1:DDX39B:HEY2	http://www.gsea-msigdb.org/gsea/msigdb/cards/GO_MUSCLE_CELL_DIFFERENTIATION
GO_bp	GO_MUSCLE_CELL_DEVELOPMENT	178	17	4.93439e-08	8.43436e-06	SKI:OBSCN:ADM:TPM1:AKAP13:TCAP:BCL2:SDC1:BIN1:HDAC4:PPARA:GPX1:SHOX2:LOX:MEGF10:DDX39B:HEY2	http://www.gsea-msigdb.org/gsea/msigdb/cards/GO_MUSCLE_CELL_DEVELOPMENT
GO_bp	GO_MUSCLE_TISSUE_DEVELOPMENT	402	26	5.7633e-08	9.62733e-06	SKI:HIVEP3:YAP1:RB1:TPM1:AKAP13:NDRG4:MED1:TCAP:BCL2:SOX11:IHH:HDAC4:GPC1:PPARA:GPX1:SHOX2:LOX:MEGF10:JARID2:FLOT1:DDX39B:MED20:HEY2:ELN:FOXH1	http://www.gsea-msigdb.org/gsea/msigdb/cards/GO_MUSCLE_TISSUE_DEVELOPMENT
GO_bp	GO_MORPHOGENESIS_OF_AN_EPITHELIUM	526	30	9.12296e-08	1.49008e-05	SKI:ROR1:PRKACB:PSMA5:ADM:YAP1:PDX1:PGF:PSMA4:SALL1:NDRG4:MED1:TCAP:BCL2:MEGF8:AP2S1:SOX11:SEMA4C:WNT6:WNT10A:IHH:DAG1:FOXP1:PLXNA1:DDR1:NOTCH4:SNAI2:CYP7B1:RSPO2:FOXH1	http://www.gsea-msigdb.org/gsea/msigdb/cards/GO_MORPHOGENESIS_OF_AN_EPITHELIUM
GO_bp	GO_RESPONSE_TO_DRUG	1008	45	9.54291e-08	1.52479e-05	SLC6A9:PRKACB:BGLAP:MGMT:NR1H3:SPI1:SLC22A12:PDE2A:YAP1:PDX1:PGF:CYP1A1:CYP1A2:IREB2:CHRNA3:PDE8A:DPEP1:PPP1R1B:CSF3:CBX8:RALBP1:BCL2:SDC1:DNMT3A:NR4A2:XRCC5:HDAC4:PPARA:ATG7:GPX1:MSX1:SLC6A3:LOX:SLC22A5:RPP21:LTA:SLC44A4:TFAP2B:PARK2:GNA12:NOD1:SLC25A13:NEFL:LY6H:GPIHBP1	http://www.gsea-msigdb.org/gsea/msigdb/cards/GO_RESPONSE_TO_DRUG
GO_bp	GO_AXON_DEVELOPMENT	508	29	1.46474e-07	2.29061e-05	PTPRF:ARTN:ZSWIM5:AMIGO1:SEMA6C:EFNA4:CNTN2:SLIT1:ROBO4:ATL1:SEMA4B:ERBB2:BCL2:MEGF8:SEMA4C:NR4A2:FN1:GPC1:LAMB2:DAG1:PLXNA1:SHOX2:PIK3CA:FLOT1:DDR1:EZR:LIMK1:NEFL:SEMA4D	http://www.gsea-msigdb.org/gsea/msigdb/cards/GO_AXON_DEVELOPMENT
GO_bp	GO_TUBE_MORPHOGENESIS	894	41	1.77561e-07	2.71891e-05	SKI:PRKACB:AKT3:ZMIZ1:ADM:SPI1:YAP1:ROBO4:PGF:SPRED1:SALL1:MMP2:NDRG4:MED1:TCAP:ERBB2:BCL2:MEGF8:SOX11:SEMA4C:FN1:WNT6:IHH:GPX1:DAG1:FOXP1:COL8A1:SHOX2:PIK3CA:RAPGEF2:PLK2:LOX:DDR1:NOTCH4:TFAP2B:HEY2:THBS2:RAMP3:SRPK2:RSPO2:FOXH1	http://www.gsea-msigdb.org/gsea/msigdb/cards/GO_TUBE_MORPHOGENESIS
GO_bp	GO_RESPONSE_TO_HORMONE	973	43	2.43276e-07	3.64913e-05	FOXO6:PRKACB:BGLAP:ADM:NR1H3:YAP1:CALCOCO1:PDX1:RB1:PGF:RAB8B:CYP11A1:CYP1A2:CSK:CHRNA3:AKAP13:NCOR1:MED1:BCL2:SDC1:DNMT3A:LBH:NR4A2:IHH:HDAC4:AGXT:ASIP:PPARA:DAG1:FOXP1:KLF15:PIK3CA:NR2F1:LOX:STC2:RAMP3:NEFL:CYP7B1:ATP6V0D2:LY6H:FOXH1:KANK1:NR5A1	http://www.gsea-msigdb.org/gsea/msigdb/cards/GO_RESPONSE_TO_HORMONE
GO_bp	GO_STEM_CELL_DIFFERENTIATION	248	19	2.73489e-07	4.02028e-05	PSMA5:SEMA6C:YAP1:PDX1:PSMA4:SEMA4B:CDK12:SOX11:LBH:SEMA4C:FN1:XRCC5:WNT10A:MSX1:JARID2:RUNX2:PUS7:SNAI2:SEMA4D	http://www.gsea-msigdb.org/gsea/msigdb/cards/GO_STEM_CELL_DIFFERENTIATION
GO_bp	GO_REGULATION_OF_CELL_DEATH	1697	62	4.83287e-07	6.96502e-05	KDM4A:FOXE3:BCL2L15:MDM4:DSTYK:RASSF5:OBSCN:CAMK1D:MGMT:ADM:RAPSN:PRDX5:YAP1:PPP2R1B:ARHGEF12:PDX1:ERCC5:SMAD6:PDE8A:AKAP13:AARS:DPEP1:MED1:CSF3:CBX4:IER3IP1:IER3IP1:BCL2:SOX11:DNMT3A:EN1:BIN1:LIMS2:NR4A2:IHH:NGEF:HDAC4:CHMP4B:GDF5:PPARA:ATG7:GPX1:FOXP1:PIK3CA:MSX1:RAPGEF2:PLK2:RASGRF2:TNFAIP8:LOX:HLA-F:LTA:DDAH2:TFAP2B:HEY2:PARK2:NOD1:RAMP3:SRPK2:EN2:NEFL:SNAI2:SEMA4D	http://www.gsea-msigdb.org/gsea/msigdb/cards/GO_REGULATION_OF_CELL_DEATH
GO_bp	GO_CELLULAR_RESPONSE_TO_ORGANIC_CYCLIC_COMPOUND	539	29	4.98055e-07	7.03982e-05	BGLAP:MGMT:NR1H3:PDE2A:YAP1:CALCOCO1:RB1:CYP1A1:AKAP13:NCOR1:MED1:LBH:RALB:NR4A2:PPARA:HRH1:ATG7:DAG1:FOXP1:RAPGEF2:NR2F1:FLOT1:EZR:PARK2:RAMP3:SNAI2:CYP7B1:FOXH1:NR5A1	http://www.gsea-msigdb.org/gsea/msigdb/cards/GO_CELLULAR_RESPONSE_TO_ORGANIC_CYCLIC_COMPOUND
GO_bp	GO_CENTRAL_NERVOUS_SYSTEM_DEVELOPMENT	972	42	6.05343e-07	8.39485e-05	SKI:RERE:KDM4A:ROR1:LHX8:SYPL2:AMIGO1:CNTN2:AKT3:SLIT1:CTNND1:MYRF:DIXDC1:PDX1:CSK:IREB2:SALL1:NDRG4:AARS:ZFHX3:GAS8:MED1:ERBB2:BCL2:CIC:SOX11:SEMA4C:EN1:BIN1:NR4A2:XRCC5:LAMB2:DAG1:MSX1:RAPGEF2:SLC6A3:JARID2:ABT1:PARK2:IMMP2L:EN2:NEFL	http://www.gsea-msigdb.org/gsea/msigdb/cards/GO_CENTRAL_NERVOUS_SYSTEM_DEVELOPMENT
GO_bp	GO_EPITHELIAL_TUBE_MORPHOGENESIS	314	21	6.25265e-07	8.51055e-05	SKI:PRKACB:ADM:YAP1:PGF:SALL1:NDRG4:MED1:TCAP:BCL2:MEGF8:SOX11:SEMA4C:WNT6:IHH:DAG1:FOXP1:DDR1:NOTCH4:RSPO2:FOXH1	http://www.gsea-msigdb.org/gsea/msigdb/cards/GO_EPITHELIAL_TUBE_MORPHOGENESIS
GO_bp	GO_SKELETAL_SYSTEM_DEVELOPMENT	517	28	6.8694e-07	9.08438e-05	SKI:PRDX1:SLC35D1:SLC39A1:BGLAP:ZNF219:ADAMTS7:AKAP13:MMP2:ANKRD11:MED1:MEGF8:SOX11:EFEMP1:EN1:IHH:HDAC4:GDF5:FOXP1:BBX:SHOX2:MSX1:LOX:RUNX2:SNAI2:RSPO2:TRPS1:SEMA4D	http://www.gsea-msigdb.org/gsea/msigdb/cards/GO_SKELETAL_SYSTEM_DEVELOPMENT
GO_bp	GO_REGULATION_OF_NEURON_PROJECTION_DEVELOPMENT	487	27	6.92143e-07	9.08438e-05	FOXO6:PTPRF:ZSWIM5:AMIGO1:SEMA6C:DNM3:CNTN2:CAMK1D:CHRNA3:SEMA4B:NDRG4:MEGF8:FAM150B:SEMA4C:FN1:NGEF:PLXNA1:SHOX2:RAPGEF2:PLK2:NR2F1:PARK2:LIMK1:CUX1:NEFL:KANK1:SEMA4D	http://www.gsea-msigdb.org/gsea/msigdb/cards/GO_REGULATION_OF_NEURON_PROJECTION_DEVELOPMENT
GO_bp	GO_ODONTOGENESIS	127	13	8.35067e-07	0.00010768	LHX8:BGLAP:ADM:ANKRD11:SP6:NFIC:SDC1:WNT6:WNT10A:PPARA:MSX1:RUNX2:RSPO2	http://www.gsea-msigdb.org/gsea/msigdb/cards/GO_ODONTOGENESIS
GO_bp	GO_MORPHOGENESIS_OF_A_BRANCHING_STRUCTURE	196	16	1.02595e-06	0.000129888	RERE:ADM:YAP1:PGF:SALL1:MED1:BCL2:WNT6:IHH:DAG1:PLXNA1:SHOX2:DDR1:NOTCH4:SNAI2:RSPO2	http://www.gsea-msigdb.org/gsea/msigdb/cards/GO_MORPHOGENESIS_OF_A_BRANCHING_STRUCTURE
GO_bp	GO_POSITIVE_REGULATION_OF_DEVELOPMENTAL_PROCESS	1393	53	1.04264e-06	0.000129888	FOXO6:KDM4A:FOXE3:AMIGO1:AKT3:CAMK1D:ZMIZ1:ADM:MYRF:YAP1:TESC:RB1:ZNF219:PGF:NDRG4:IL34:MED1:CSF3:BCL2:MEGF8:FAM150B:SOX11:LBH:BIN1:FN1:XRCC5:WNT6:IHH:GPC1:GDF5:CCDC71:DAG1:PLXNA1:SHOX2:RAPGEF2:SLC6A3:PLK2:FLOT1:DDX39B:LTA:CLIC1:RUNX2:HEY2:EZR:PARK2:THBS2:LIMK1:CUX1:NEFL:SNAI2:LRRC24:SEMA4D:NR5A1	http://www.gsea-msigdb.org/gsea/msigdb/cards/GO_POSITIVE_REGULATION_OF_DEVELOPMENTAL_PROCESS
GO_bp	GO_CELL_PROJECTION_ORGANIZATION	1509	56	1.10498e-06	0.00013536	RERE:FOXO6:PTPRF:ARTN:ZSWIM5:AMIGO1:SEMA6C:EFNA4:DNM3:CNTN2:CAMK1D:SLIT1:ADM:USH1C:ROBO4:RP11-307N16.6:SPATA13:RB1:DZIP1:ATL1:TPM1:RAB8B:CHRNA3:SEMA4B:NDRG4:GAS8:ERBB2:BCL2:B9D2:MEGF8:FAM150B:SEMA4C:NR4A2:FN1:NGEF:HDAC4:GPC1:NINL:LAMB2:DAG1:CCDC37:PLXNA1:SHOX2:PIK3CA:RAPGEF2:PLK2:NR2F1:TUBB:FLOT1:DDR1:EZR:PARK2:LIMK1:CUX1:NEFL:KANK1:SEMA4D	http://www.gsea-msigdb.org/gsea/msigdb/cards/GO_CELL_PROJECTION_ORGANIZATION
GO_bp	GO_NEGATIVE_REGULATION_OF_RESPONSE_TO_STIMULUS	1629	59	1.2241e-06	0.000147494	SKI:PRKACB:PSMA5:SEMA6C:CD84:AKT3:ADM:CD59:NR1H3:PTPRJ:CTNND1:OTUB1:PDE2A:YAP1:PDX1:RB1:MARK3:SPRED1:SMAD6:CSK:PSMA4:PDE8A:SEMA4B:MGRN1:NDRG4:WWP2:NCOR1:ERBB2:SKOR2:BCL2:NFATC1:MEGF8:LBH:SEMA4C:NR4A2:TANK:GPC1:HMGXB4:PPARA:ATG7:GPX1:DAG1:FOXP1:SLC6A3:PLK2:F12:IRF4:HLA-F:DDX39B:RUNX2:HEY2:EZR:PARK2:SNAI2:CYP7B1:FOXH1:LRRC14:KANK1:SEMA4D	http://www.gsea-msigdb.org/gsea/msigdb/cards/GO_NEGATIVE_REGULATION_OF_RESPONSE_TO_STIMULUS
GO_bp	GO_NEGATIVE_REGULATION_OF_CELL_DEATH	1003	42	1.35294e-06	0.000157588	KDM4A:FOXE3:MDM4:DSTYK:CAMK1D:MGMT:PRDX5:YAP1:PDX1:ERCC5:SMAD6:PDE8A:AARS:DPEP1:MED1:CSF3:CBX4:BCL2:SOX11:EN1:LIMS2:NR4A2:IHH:CHMP4B:GDF5:PPARA:ATG7:GPX1:FOXP1:PIK3CA:MSX1:PLK2:TNFAIP8:HLA-F:DDAH2:TFAP2B:HEY2:PARK2:EN2:NEFL:SNAI2:SEMA4D	http://www.gsea-msigdb.org/gsea/msigdb/cards/GO_NEGATIVE_REGULATION_OF_CELL_DEATH
GO_bp	GO_RESPONSE_TO_NITROGEN_COMPOUND	968	41	1.3626e-06	0.000157588	FOXO6:PRKACB:BGLAP:MGMT:ADM:PDE2A:PDX1:TMED10:RAB8B:CYP11A1:CSK:IREB2:CHRNA3:MMP2:DPEP1:PPP1R1B:SDC1:DNMT3A:RALB:NR4A2:AGXT:PPARA:HRH1:ATG7:DAG1:KLF15:PIK3CA:RAPGEF2:SLC6A3:STC2:FLOT1:EZR:PARK2:NOD1:RAMP3:NEFL:ATP6V0D2:LY6H:GPIHBP1:KANK1:NR5A1	http://www.gsea-msigdb.org/gsea/msigdb/cards/GO_RESPONSE_TO_NITROGEN_COMPOUND
GO_bp	GO_RESPONSE_TO_STEROID_HORMONE	386	23	1.3722e-06	0.000157588	BGLAP:ADM:NR1H3:YAP1:CALCOCO1:PDX1:RB1:AKAP13:NCOR1:MED1:BCL2:SDC1:LBH:NR4A2:AGXT:PPARA:FOXP1:NR2F1:LOX:NEFL:CYP7B1:FOXH1:NR5A1	http://www.gsea-msigdb.org/gsea/msigdb/cards/GO_RESPONSE_TO_STEROID_HORMONE
GO_bp	GO_REGULATION_OF_CELL_MORPHOGENESIS	475	26	1.40566e-06	0.000158948	ZSWIM5:AMIGO1:SEMA6C:DNM3:CNTN2:TPM1:CHRNA3:SEMA4B:MEGF8:SEMA4C:RND3:FN1:NGEF:DAG1:PLXNA1:SHOX2:RAPGEF2:EZR:PARK2:GNA12:LIMK1:CUX1:MKLN1:NEFL:KANK1:SEMA4D	http://www.gsea-msigdb.org/gsea/msigdb/cards/GO_REGULATION_OF_CELL_MORPHOGENESIS
GO_bp	GO_CELL_CELL_SIGNALING	1638	59	1.45647e-06	0.000160958	SKI:SLC6A9:ROR1:PSMA5:EFNA4:CNTN2:CTBP2:ADM:RAPSN:CTNND1:FADS1:NRXN2:RIN1:ANO1:YAP1:DIXDC1:GRIK4:CALCOCO1:PDX1:PGF:RAB8B:PSMA4:CHRNA3:TNRC6A:SALL1:GRP:NFATC1:KCNG2:AP2S1:SOX11:SDC1:POMC:NR4A2:WNT6:WNT10A:IHH:ASIP:GDF5:HMGXB4:TNRC6B:HRH1:DAG1:FGF5:RAPGEF2:PLK2:PDLIM4:GRK6:FLOT1:LTA:LTB:SLC44A4:TFAP2B:AKAP12:PARK2:PTPRN2:BLK:SNAI2:RSPO2:KANK1	http://www.gsea-msigdb.org/gsea/msigdb/cards/GO_CELL_CELL_SIGNALING
GO_bp	GO_REGULATION_OF_CELL_PROJECTION_ORGANIZATION	665	32	1.46724e-06	0.000160958	FOXO6:PTPRF:ZSWIM5:AMIGO1:SEMA6C:DNM3:CNTN2:CAMK1D:USH1C:DZIP1:RAB8B:CHRNA3:SEMA4B:NDRG4:MEGF8:FAM150B:SEMA4C:FN1:NGEF:HDAC4:PLXNA1:SHOX2:RAPGEF2:PLK2:NR2F1:EZR:PARK2:LIMK1:CUX1:NEFL:KANK1:SEMA4D	http://www.gsea-msigdb.org/gsea/msigdb/cards/GO_REGULATION_OF_CELL_PROJECTION_ORGANIZATION
GO_bp	GO_REGULATION_OF_CELL_POPULATION_PROLIFERATION	1684	60	1.67053e-06	0.000180564	SKI:FOXE3:MDM4:RASSF5:AKT3:ZMIZ1:CTBP2:PHLDA2:ADM:PTPRJ:YAP1:NOP2:TESC:PDX1:RB1:PGF:KLF13:TPM1:SMAD6:CSK:BNC1:MMP2:NDRG4:IL34:CBFA2T3:GAS8:MED1:ERBB2:CSF3:CBX8:BCL2:SOX11:LBH:LIMS2:FN1:XRCC5:IHH:SPEG:HDAC4:GDF5:TOB2:GPX1:FOXP1:SHOX2:MSX1:FGF5:RAPGEF2:OSMR:PGGT1B:IRF1:JARID2:DDR1:DDX39B:LTA:RUNX2:TFAP2B:HEY2:SRPK2:SNAI2:CYP7B1	http://www.gsea-msigdb.org/gsea/msigdb/cards/GO_REGULATION_OF_CELL_POPULATION_PROLIFERATION
GO_bp	GO_STEROID_HORMONE_MEDIATED_SIGNALING_PATHWAY	181	15	1.83908e-06	0.000195902	NR1H3:YAP1:CALCOCO1:RB1:AKAP13:NCOR1:MED1:LBH:NR4A2:PPARA:FOXP1:NR2F1:CYP7B1:FOXH1:NR5A1	http://www.gsea-msigdb.org/gsea/msigdb/cards/GO_STEROID_HORMONE_MEDIATED_SIGNALING_PATHWAY
GO_bp	GO_NEGATIVE_REGULATION_OF_CELL_POPULATION_PROLIFERATION	745	34	2.22953e-06	0.000234101	SKI:MDM4:RASSF5:CTBP2:ADM:PTPRJ:TESC:PDX1:RB1:KLF13:TPM1:SMAD6:CSK:NDRG4:CBFA2T3:GAS8:MED1:ERBB2:BCL2:SOX11:LIMS2:IHH:SPEG:HDAC4:GDF5:TOB2:MSX1:RAPGEF2:IRF1:JARID2:DDR1:LTA:TFAP2B:SNAI2	http://www.gsea-msigdb.org/gsea/msigdb/cards/GO_NEGATIVE_REGULATION_OF_CELL_POPULATION_PROLIFERATION
GO_bp	GO_RESPONSE_TO_ABIOTIC_STIMULUS	1211	47	2.55403e-06	0.000264396	PSMA5:BGLAP:MDM4:MGMT:ADM:DDB2:NRXN2:ANO1:PDE2A:YAP1:NABP2:ERCC5:ERO1L:PGF:CYP1A1:IREB2:PSMA4:NARFL:PPL:MMP2:NDRG4:CBFA2T3:PPP1R1B:TCAP:BCL2:ZNF516:DNMT3A:PPP1CB:NR4A2:TANK:XRCC5:IHH:HDAC4:COX4I2:GDF5:PPARA:BRD1:HRH1:ATG7:GPX1:DAG1:RRH:MAP3K1:IRF1:STC2:LTA:SNAI2	http://www.gsea-msigdb.org/gsea/msigdb/cards/GO_RESPONSE_TO_ABIOTIC_STIMULUS
GO_bp	GO_REGULATION_OF_CHONDROCYTE_DIFFERENTIATION	48	8	2.82392e-06	0.000288275	ZNF219:ADAMTS7:EFEMP1:GDF5:SHOX2:RUNX2:SNAI2:TRPS1	http://www.gsea-msigdb.org/gsea/msigdb/cards/GO_REGULATION_OF_CHONDROCYTE_DIFFERENTIATION
GO_bp	GO_APOPTOTIC_PROCESS	1956	66	3.10433e-06	0.000312559	FOXE3:BCL2L15:MDM4:DSTYK:RASSF5:OBSCN:CAMK1D:MGMT:PHLDA2:ADM:SPI1:RAPSN:PRDX5:YAP1:PPP2R1B:CADM1:ARHGEF12:PDX1:RB1:ERCC5:ERO1L:SMAD6:AKAP13:SLC5A11:AARS:DPEP1:MED1:GSDMA:CBX4:IER3IP1:IER3IP1:BCL2:DNMT3A:EN1:RALB:BIN1:LIMS2:NR4A2:IHH:PAX3:NGEF:HDAC4:GDF5:ATG7:GPX1:FOXP1:PIK3CA:MSX1:RAPGEF2:PLK2:RASGRF2:TNFAIP8:LOX:MEGF10:IRF1:LTA:DDAH2:TFAP2B:TRAF3IP2:HEY2:PARK2:NOD1:SRPK2:EN2:NEFL:SNAI2:SEMA4D	http://www.gsea-msigdb.org/gsea/msigdb/cards/GO_APOPTOTIC_PROCESS
GO_bp	GO_IMMUNE_SYSTEM_DEVELOPMENT	968	40	3.32651e-06	0.000330403	ARTN:PRMT6:PSMA5:EFNA4:BGLAP:ZMIZ1:SPI1:PTPRJ:YAP1:HIST4H4:TESC:RB1:KLF13:IREB2:PSMA4:NARFL:TNRC6A:IL34:CBFA2T3:MED1:ERBB2:CSF3:BCL2:XRCC5:IHH:HDAC4:TNRC6B:TOB2:ARIH2:FOXP1:LOX:IRF1:IRF4:JARID2:TRIM10:LTA:LTB:NOTCH4:RUNX2:PUS7	http://www.gsea-msigdb.org/gsea/msigdb/cards/GO_IMMUNE_SYSTEM_DEVELOPMENT
GO_bp	GO_SMALL_MOLECULE_METABOLIC_PROCESS	1685	59	3.50392e-06	0.000343132	MMACHC:PSMA5:GGPS1:CHST15:PHLDA2:ADM:HSD17B12:NR1H3:FADS1:MACROD1:SLC22A12:PC:PDE2A:PDX1:UGGT2:CLYBL:ERO1L:CYP11A1:CYP1A1:CYP1A2:IREB2:PSMA4:PDE8A:AARS:ACSF3:DPEP1:STARD3:GCDH:FARSA:BCKDHA:CPT1C:POMC:PPP1CB:RPIA:SGPP2:AGXT:PMM1:PPARA:HRH1:GPX1:AMT:PIK3CA:ACSL6:P4HA2:GMDS:VARS2:DDAH2:VARS:TFAP2B:COQ3:PARK2:SLC25A13:PPP1R3B:MSRA:TDH:NEIL2:SNAI2:CYP7B1:GPT	http://www.gsea-msigdb.org/gsea/msigdb/cards/GO_SMALL_MOLECULE_METABOLIC_PROCESS
GO_bp	GO_ANATOMICAL_STRUCTURE_FORMATION_INVOLVED_IN_MORPHOGENESIS	1152	45	3.54803e-06	0.000343132	SKI:PRKACB:OBSCN:AKT3:ADM:ROBO4:ZNF219:PROX2:PGF:SPRED1:TPM1:AKAP13:MESP2:SALL1:MMP2:MED1:TCAP:ERBB2:ZPBP2:SOX11:SEMA4C:FN1:WNT6:IHH:GPC1:PPARA:GPX1:DAG1:COL8A1:PIK3CA:KLHL6:MSX1:PLK2:TRIM15:FLOT1:POU5F1:SLC44A4:NOTCH4:TFAP2B:HEY2:THBS2:RAMP3:SRPK2:SNAI2:FOXH1	http://www.gsea-msigdb.org/gsea/msigdb/cards/GO_ANATOMICAL_STRUCTURE_FORMATION_INVOLVED_IN_MORPHOGENESIS
GO_bp	GO_REGULATION_OF_PROTEIN_BINDING	216	16	3.65458e-06	0.000346986	PTPRF:PHLDA2:DZIP1:MARK3:BTBD1:GAS8:CSF3:BCL2:RALB:HDAC4:PPARA:RAPGEF2:PLK2:LOX:FLOT1:PARK2	http://www.gsea-msigdb.org/gsea/msigdb/cards/GO_REGULATION_OF_PROTEIN_BINDING
GO_bp	GO_HEART_DEVELOPMENT	564	28	3.6823e-06	0.000346986	ZMIZ1:ADM:YAP1:RB1:SPRED1:TPM1:SMAD6:AKAP13:MESP2:SALL1:NDRG4:TCF25:MED1:TCAP:ERBB2:MEGF8:SOX11:IHH:PPARA:SHOX2:MSX1:LOX:JARID2:DDX39B:HEY2:ELN:SNAI2:FOXH1	http://www.gsea-msigdb.org/gsea/msigdb/cards/GO_HEART_DEVELOPMENT
GO_bp	GO_REGULATION_OF_CELL_MORPHOGENESIS_INVOLVED_IN_DIFFERENTIATION	296	19	3.86315e-06	0.000359419	ZSWIM5:AMIGO1:SEMA6C:DNM3:CNTN2:CHRNA3:SEMA4B:MEGF8:SEMA4C:FN1:NGEF:PLXNA1:SHOX2:RAPGEF2:LIMK1:CUX1:NEFL:KANK1:SEMA4D	http://www.gsea-msigdb.org/gsea/msigdb/cards/GO_REGULATION_OF_CELL_MORPHOGENESIS_INVOLVED_IN_DIFFERENTIATION
GO_bp	GO_NEURON_PROJECTION_GUIDANCE	271	18	4.30337e-06	0.000387546	ARTN:ZSWIM5:SEMA6C:EFNA4:CNTN2:SLIT1:ROBO4:SEMA4B:ERBB2:MEGF8:SEMA4C:GPC1:LAMB2:DAG1:PLXNA1:PIK3CA:EZR:SEMA4D	http://www.gsea-msigdb.org/gsea/msigdb/cards/GO_NEURON_PROJECTION_GUIDANCE
GO_bp	GO_MUSCLE_ADAPTATION	125	12	4.32225e-06	0.000387546	KDM4A:IREB2:TCAP:SGCA:HDAC4:PPARA:DAG1:KLF15:JARID2:DDX39B:HEY2:GTF2IRD1	http://www.gsea-msigdb.org/gsea/msigdb/cards/GO_MUSCLE_ADAPTATION
GO_bp	GO_RESPONSE_TO_WOUNDING	667	31	4.32364e-06	0.000387546	PTPRF:PRKACB:ADM:CD59:FIBP:YAP1:PDX1:TPM1:CYP1A1:PPL:ERBB2:SGCA:BCL2:DOCK6:SDC1:FN1:PPARA:LAMB2:GPX1:DAG1:PIK3CA:LOX:IRF1:F12:DDR1:POU5F1:CLIC1:NOTCH4:GNA12:NEFL:KANK1	http://www.gsea-msigdb.org/gsea/msigdb/cards/GO_RESPONSE_TO_WOUNDING
GO_bp	GO_CELLULAR_RESPONSE_TO_DNA_DAMAGE_STIMULUS	841	36	4.76295e-06	0.000421779	PRMT6:MDM4:MGMT:DDB2:OTUB1:MACROD1:MUS81:YAP1:RAD52:HIST4H4:NABP2:ERCC5:MLH3:SPRED1:SMG1:SPIRE2:ZSWIM7:CBX8:BCL2:WDR33:PLA2R1:TANK:XRCC5:PCBP4:FOXP1:PPP4R2:CHCHD6:MSX1:SPATA18:PLK2:GNL1:MDC1:DDX39B:IMMP2L:NEIL2:SNAI2	http://www.gsea-msigdb.org/gsea/msigdb/cards/GO_CELLULAR_RESPONSE_TO_DNA_DAMAGE_STIMULUS
GO_bp	GO_DNA_TEMPLATED_TRANSCRIPTION_INITIATION	247	17	4.92979e-06	0.000431356	NR1H3:YAP1:HIST4H4:MED1:MED24:UBTF:TAF1B:NR4A2:PPARA:NR2F1:ZNRD1:NOTCH4:MED20:RUNX2:HEY2:NR5A1:MED27	http://www.gsea-msigdb.org/gsea/msigdb/cards/GO_DNA_TEMPLATED_TRANSCRIPTION_INITIATION
GO_bp	GO_RESPONSE_TO_LIPID	915	38	5.21772e-06	0.000451179	BGLAP:ADM:NR1H3:YAP1:CALCOCO1:TESC:PDX1:RB1:LOXL1:CYP1A1:CYP1A2:IREB2:AKAP13:NCOR1:MED1:CSF3:BCL2:SDC1:DNMT3A:LBH:NR4A2:XRCC5:WNT6:IHH:AGXT:PPARA:DAG1:FOXP1:NR2F1:LOX:STC2:LTA:RAMP3:NEFL:SNAI2:CYP7B1:FOXH1:NR5A1	http://www.gsea-msigdb.org/gsea/msigdb/cards/GO_RESPONSE_TO_LIPID
GO_bp	GO_PROTEIN_PHOSPHORYLATION	1949	65	5.4013e-06	0.000461623	ARTN:TESK2:PRDX1:ROR1:PRKACB:PSMA5:DSTYK:OBSCN:AKT3:CAMK1D:PTPRJ:TESC:RB1:RPS6KL1:PGF:NEK9:MARK3:SPRED1:SMAD6:CSK:PSMA4:CHRNA3:PDE8A:AKAP13:SMG1:NDRG4:IL34:NCOR1:MED1:CDK12:PPP1R1B:ERBB2:CSF3:BCL2:PLVAP:FAM150B:EFEMP1:SEMA4C:RALB:FN1:XRCC5:SPEG:GDF5:DAG1:PIK3CA:FGF5:RAPGEF2:MAP3K1:PLK2:RASGRF2:LOX:GRK6:FLOT1:DDR1:STK19:EZR:PARK2:NOD1:RAMP3:LIMK1:SRPK2:BLK:NEFL:PSKH2:SEMA4D	http://www.gsea-msigdb.org/gsea/msigdb/cards/GO_PROTEIN_PHOSPHORYLATION
GO_bp	GO_DEVELOPMENTAL_CELL_GROWTH	223	16	5.49751e-06	0.000464445	SEMA6C:SLIT1:AKAP13:SEMA4B:MEGF8:SEMA4C:FN1:PPARA:ARIH2:LAMB2:PLXNA1:DDR1:DDX39B:PARK2:LIMK1:SEMA4D	http://www.gsea-msigdb.org/gsea/msigdb/cards/GO_DEVELOPMENTAL_CELL_GROWTH
GO_bp	GO_INTRACELLULAR_RECEPTOR_SIGNALING_PATHWAY	277	18	5.82876e-06	0.000486834	CTBP2:NR1H3:YAP1:CALCOCO1:RB1:NCOR1:MED1:LBH:NR4A2:PPARA:FOXP1:NR2F1:TRIM15:NOD1:SNAI2:CYP7B1:FOXH1:NR5A1	http://www.gsea-msigdb.org/gsea/msigdb/cards/GO_INTRACELLULAR_RECEPTOR_SIGNALING_PATHWAY
GO_bp	GO_NEGATIVE_REGULATION_OF_NERVOUS_SYSTEM_DEVELOPMENT	305	19	5.94621e-06	0.000491064	SKI:KDM4A:PRKACB:SEMA6C:DNM3:CNTN2:SLIT1:DIXDC1:SEMA4B:MED1:SOX11:SEMA4C:NGEF:RAPGEF2:PLK2:NR2F1:ZHX2:KANK1:SEMA4D	http://www.gsea-msigdb.org/gsea/msigdb/cards/GO_NEGATIVE_REGULATION_OF_NERVOUS_SYSTEM_DEVELOPMENT
GO_bp	GO_ODONTOGENESIS_OF_DENTIN_CONTAINING_TOOTH	88	10	6.01597e-06	0.000491304	LHX8:ADM:ANKRD11:NFIC:WNT6:WNT10A:PPARA:MSX1:RUNX2:RSPO2	http://www.gsea-msigdb.org/gsea/msigdb/cards/GO_ODONTOGENESIS_OF_DENTIN_CONTAINING_TOOTH
GO_bp	GO_HEART_MORPHOGENESIS	251	17	6.10248e-06	0.000492892	ZMIZ1:YAP1:TPM1:SMAD6:MESP2:NDRG4:MED1:TCAP:MEGF8:SOX11:IHH:SHOX2:MSX1:HEY2:ELN:SNAI2:FOXH1	http://www.gsea-msigdb.org/gsea/msigdb/cards/GO_HEART_MORPHOGENESIS
GO_bp	GO_CARDIOVASCULAR_SYSTEM_DEVELOPMENT	783	34	6.4649e-06	0.00051649	AKT3:ZMIZ1:ADM:SPI1:YAP1:ROBO4:PROX2:PGF:SPRED1:SMAD6:LOXL1:MMP2:MED1:ERBB2:NFATC1:MEGF8:FN1:IHH:SPEG:GPX1:DAG1:COL8A1:PIK3CA:RAPGEF2:PLK2:LOX:NOTCH4:TFAP2B:HEY2:THBS2:RAMP3:SRPK2:IMMP2L:FOXH1	http://www.gsea-msigdb.org/gsea/msigdb/cards/GO_CARDIOVASCULAR_SYSTEM_DEVELOPMENT
GO_bp	GO_REGULATION_OF_DEVELOPMENTAL_GROWTH	338	20	7.32719e-06	0.000579084	SEMA6C:PHLDA2:YAP1:SEMA4B:BCL2:MEGF8:SEMA4C:FN1:GDF5:PPARA:PIK3CA:SLC6A3:STC2:JARID2:DDX39B:HEY2:EZR:PARK2:LIMK1:SEMA4D	http://www.gsea-msigdb.org/gsea/msigdb/cards/GO_REGULATION_OF_DEVELOPMENTAL_GROWTH
GO_bp	GO_POSITIVE_REGULATION_OF_CELL_DIFFERENTIATION	970	39	8.29202e-06	0.000648366	FOXO6:KDM4A:AMIGO1:CAMK1D:ZMIZ1:ADM:TESC:RB1:ZNF219:NDRG4:IL34:MED1:CSF3:BCL2:MEGF8:FAM150B:SOX11:BIN1:FN1:XRCC5:IHH:GPC1:GDF5:CCDC71:DAG1:PLXNA1:SHOX2:RAPGEF2:FLOT1:DDX39B:LTA:CLIC1:RUNX2:PARK2:LIMK1:CUX1:NEFL:SNAI2:SEMA4D	http://www.gsea-msigdb.org/gsea/msigdb/cards/GO_POSITIVE_REGULATION_OF_CELL_DIFFERENTIATION
GO_bp	GO_REGULATION_OF_ODONTOGENESIS	27	6	8.9181e-06	0.000689979	SP6:WNT6:WNT10A:MSX1:RUNX2:RSPO2	http://www.gsea-msigdb.org/gsea/msigdb/cards/GO_REGULATION_OF_ODONTOGENESIS
GO_bp	GO_HORMONE_MEDIATED_SIGNALING_PATHWAY	232	16	9.06707e-06	0.000694197	NR1H3:YAP1:CALCOCO1:RB1:AKAP13:NCOR1:MED1:LBH:NR4A2:ASIP:PPARA:FOXP1:NR2F1:CYP7B1:FOXH1:NR5A1	http://www.gsea-msigdb.org/gsea/msigdb/cards/GO_HORMONE_MEDIATED_SIGNALING_PATHWAY
GO_bp	GO_NEGATIVE_REGULATION_OF_NEURON_DEATH	207	15	9.52335e-06	0.00071536	AARS:CSF3:BCL2:EN1:NR4A2:CHMP4B:GDF5:PPARA:ATG7:PIK3CA:HLA-F:TFAP2B:PARK2:EN2:NEFL	http://www.gsea-msigdb.org/gsea/msigdb/cards/GO_NEGATIVE_REGULATION_OF_NEURON_DEATH
GO_bp	GO_POSITIVE_REGULATION_OF_BINDING	182	14	9.53814e-06	0.00071536	SKI:CTBP2:PDX1:RB1:MARK3:CSF3:RALB:EIF3D:RAPGEF2:PLK2:IRF4:FLOT1:PARK2:EIF3E	http://www.gsea-msigdb.org/gsea/msigdb/cards/GO_POSITIVE_REGULATION_OF_BINDING
GO_bp	GO_HEAD_DEVELOPMENT	764	33	9.82816e-06	0.000720258	SKI:RERE:LHX8:SYPL2:AMIGO1:CNTN2:AKT3:SLIT1:CTNND1:DIXDC1:CSK:IREB2:SALL1:MMP2:NDRG4:AARS:ZFHX3:ANKRD11:GAS8:MED1:BCL2:CIC:SEMA4C:EN1:NR4A2:XRCC5:IHH:MSX1:RAPGEF2:SLC6A3:IMMP2L:EN2:NEFL	http://www.gsea-msigdb.org/gsea/msigdb/cards/GO_HEAD_DEVELOPMENT
GO_bp	GO_GLAND_DEVELOPMENT	435	23	9.87515e-06	0.000720258	MGMT:PDX1:CYP1A1:SALL1:MED1:BCL2:LBH:LIMS2:WNT10A:IHH:GPX1:DAG1:PLXNA1:PIK3CA:MSX1:SLC6A3:JARID2:DDR1:DDX39B:NOTCH4:SNAI2:CYP7B1:NR5A1	http://www.gsea-msigdb.org/gsea/msigdb/cards/GO_GLAND_DEVELOPMENT
GO_bp	GO_NEURON_DEATH	345	20	9.89742e-06	0.000720258	RAPSN:RB1:AARS:CSF3:BCL2:EN1:NR4A2:HDAC4:CHMP4B:GDF5:PPARA:ATG7:GPX1:PIK3CA:HLA-F:TFAP2B:PARK2:SRPK2:EN2:NEFL	http://www.gsea-msigdb.org/gsea/msigdb/cards/GO_NEURON_DEATH
GO_bp	GO_POSITIVE_REGULATION_OF_NERVOUS_SYSTEM_DEVELOPMENT	530	26	1.00161e-05	0.00072134	FOXO6:KDM4A:AMIGO1:CAMK1D:MYRF:NDRG4:BCL2:MEGF8:FAM150B:SOX11:BIN1:FN1:XRCC5:GDF5:DAG1:PLXNA1:SHOX2:RAPGEF2:LTA:PARK2:THBS2:LIMK1:CUX1:NEFL:LRRC24:SEMA4D	http://www.gsea-msigdb.org/gsea/msigdb/cards/GO_POSITIVE_REGULATION_OF_NERVOUS_SYSTEM_DEVELOPMENT
GO_bp	GO_FORELIMB_MORPHOGENESIS	41	7	1.01086e-05	0.00072134	EN1:GDF5:SHOX2:MSX1:RUNX2:TFAP2B:RSPO2	http://www.gsea-msigdb.org/gsea/msigdb/cards/GO_FORELIMB_MORPHOGENESIS
GO_bp	GO_REGULATION_OF_HEMOPOIESIS	468	24	1.05755e-05	0.000747401	PRMT6:PSMA5:BGLAP:ZMIZ1:SPI1:YAP1:HIST4H4:TESC:RB1:KLF13:PSMA4:TNRC6A:IL34:MED1:ERBB2:CSF3:IHH:TNRC6B:TOB2:FOXP1:LOX:IRF1:IRF4:PUS7	http://www.gsea-msigdb.org/gsea/msigdb/cards/GO_REGULATION_OF_HEMOPOIESIS
GO_bp	GO_OSTEOBLAST_DIFFERENTIATION	210	15	1.13115e-05	0.000791806	SKI:BGLAP:SMAD6:SOX11:IHH:HDAC4:TP53INP2:SHOX2:LOX:CLIC1:RUNX2:SND1:SNAI2:RSPO2:SEMA4D	http://www.gsea-msigdb.org/gsea/msigdb/cards/GO_OSTEOBLAST_DIFFERENTIATION
GO_bp	GO_LOCOMOTION	1915	63	1.15694e-05	0.000802218	SKI:RERE:PTPRF:ARTN:ZSWIM5:SEMA6C:EFNA4:CD84:PIK3C2B:CNTN2:AKT3:CAMK1D:SLIT1:PHLDA2:PTPRJ:PC:DIXDC1:ROBO4:RP11-307N16.6:SPATA13:PGF:SPRED1:TPM1:SEMA4B:NDRG4:DPEP1:GAS8:CENPV:ERBB2:RALBP1:BCL2:PLVAP:MEGF8:SDC1:SEMA4C:RND3:NR4A2:FN1:HDAC4:GPC1:CHMP4B:HRH1:LAMB2:GPX1:DAG1:FOXP1:PLXNA1:PIK3CA:RAPGEF2:PLK2:LOX:MEGF10:TRIM31:TRIM15:DDR1:GPSM3:EZR:GNA12:MYO1G:NEFL:SNAI2:CYP7B1:KANK1:SEMA4D	http://www.gsea-msigdb.org/gsea/msigdb/cards/GO_LOCOMOTION
GO_bp	GO_REGULATION_OF_IMMUNE_SYSTEM_PROCESS	1606	55	1.42065e-05	0.000975868	PRKACB:PRMT6:PSMA5:BGLAP:CD84:CAMK1D:ZMIZ1:CD59:NR1H3:SPI1:PTPRJ:YAP1:CADM1:HIST4H4:TESC:RB1:PGF:KLF13:CSK:PSMA4:TNRC6A:IL34:MED1:ERBB2:CSF3:BCL2:NFATC1:PLVAP:SOX11:TANK:XRCC5:IHH:TNRC6B:TOB2:GPX1:FOXP1:PIK3CA:KLHL6:MAP3K1:LOX:IRF1:IRF4:HLA-F:TRIM15:FLOT1:LTA:GPSM3:TRAF3IP2:EZR:NOD1:MYO1G:LIMK1:PUS7:BLK:LRRC14	http://www.gsea-msigdb.org/gsea/msigdb/cards/GO_REGULATION_OF_IMMUNE_SYSTEM_PROCESS
GO_bp	GO_REGULATION_OF_GROWTH	680	30	1.6658e-05	0.00113367	SEMA6C:PHLDA2:PTPRJ:CCDC85B:YAP1:HEPACAM:RB1:SEMA4B:ERBB2:BCL2:MEGF8:SEMA4C:FN1:IHH:GDF5:PPARA:PIK3CA:MSX1:SLC6A3:STC2:JARID2:DDR1:DDX39B:LTA:SLC44A4:HEY2:EZR:PARK2:LIMK1:SEMA4D	http://www.gsea-msigdb.org/gsea/msigdb/cards/GO_REGULATION_OF_GROWTH
GO_bp	GO_CELLULAR_RESPONSE_TO_OXYGEN_CONTAINING_COMPOUND	1118	42	1.88969e-05	0.00127424	FOXO6:PRDX1:PRKACB:BGLAP:NR1H3:SPI1:PRDX5:ANO1:PDE2A:YAP1:TESC:PDX1:TPM1:RAB8B:CYP11A1:CSK:IREB2:CHRNA3:PDE8A:MMP2:DPEP1:MED1:CSF3:CBX8:DNMT3A:NR4A2:XRCC5:WNT6:DAG1:ZBTB20:KLF15:PIK3CA:RAPGEF2:EZR:PARK2:NOD1:RAMP3:PTPRN2:SNAI2:ATP6V0D2:LY6H:KANK1	http://www.gsea-msigdb.org/gsea/msigdb/cards/GO_CELLULAR_RESPONSE_TO_OXYGEN_CONTAINING_COMPOUND
GO_bp	GO_REGULATION_OF_PROTEIN_MODIFICATION_PROCESS	1826	60	1.9539e-05	0.00129354	SKI:KDM4A:PRDX1:PRKACB:PRMT6:DSTYK:RASSF5:SPI1:PTPRJ:OTUB1:PPP2R1B:TESC:RB1:PGF:JDP2:SPRED1:SMAD6:CSK:CHRNA3:PDE8A:AKAP13:NDRG4:IL34:NCOR1:CDK12:PPP1R1B:ERBB2:CSF3:ASPSCR1:BCL2:ZNF274:FAM150B:SEMA4C:RALB:TANK:FN1:XRCC5:HDAC4:GDF5:PPP4R1L:ATG7:DAG1:PPP4R2:KLF15:PIK3CA:RAPGEF2:MAP3K1:LOX:CDYL:JARID2:FLOT1:EZR:PARK2:NOD1:RAMP3:LIMK1:PPP1R3B:SNAI2:PPP1R16A:SEMA4D	http://www.gsea-msigdb.org/gsea/msigdb/cards/GO_REGULATION_OF_PROTEIN_MODIFICATION_PROCESS
GO_bp	GO_NEGATIVE_REGULATION_OF_CELL_DEVELOPMENT	332	19	1.95981e-05	0.00129354	SKI:KDM4A:SEMA6C:DNM3:CNTN2:DIXDC1:SEMA4B:MED1:BCL2:SOX11:SEMA4C:NGEF:PPARA:RAPGEF2:PLK2:NR2F1:ZHX2:KANK1:SEMA4D	http://www.gsea-msigdb.org/gsea/msigdb/cards/GO_NEGATIVE_REGULATION_OF_CELL_DEVELOPMENT
GO_bp	GO_EMBRYONIC_ORGAN_DEVELOPMENT	423	22	1.9711e-05	0.00129354	SLC39A1:PHLDA2:ADM:USH1C:YAP1:SALL1:NDRG4:MED1:TCAP:GTPBP3:MEGF8:SOX11:EFEMP1:EN1:IHH:SHOX2:MSX1:SLC44A4:RUNX2:HEY2:EN2:FOXH1	http://www.gsea-msigdb.org/gsea/msigdb/cards/GO_EMBRYONIC_ORGAN_DEVELOPMENT
GO_bp	GO_CELLULAR_RESPONSE_TO_HORMONE_STIMULUS	689	30	2.13039e-05	0.0013857	FOXO6:PRKACB:BGLAP:NR1H3:YAP1:CALCOCO1:RB1:PGF:RAB8B:CYP11A1:CSK:CHRNA3:AKAP13:NCOR1:MED1:LBH:NR4A2:HDAC4:ASIP:PPARA:FOXP1:PIK3CA:NR2F1:RAMP3:CYP7B1:ATP6V0D2:LY6H:FOXH1:KANK1:NR5A1	http://www.gsea-msigdb.org/gsea/msigdb/cards/GO_CELLULAR_RESPONSE_TO_HORMONE_STIMULUS
GO_bp	GO_RESPONSE_TO_NICOTINE	46	7	2.21941e-05	0.0014272	PDX1:CHRNA3:PPP1R1B:BCL2:PPARA:MSX1:SLC6A3	http://www.gsea-msigdb.org/gsea/msigdb/cards/GO_RESPONSE_TO_NICOTINE
GO_bp	GO_SKELETAL_MUSCLE_ORGAN_DEVELOPMENT	171	13	2.23303e-05	0.0014272	SKI:HIVEP3:RB1:BCL2:SOX11:HDAC4:GPC1:GPX1:SHOX2:MEGF10:FLOT1:MED20:ELN	http://www.gsea-msigdb.org/gsea/msigdb/cards/GO_SKELETAL_MUSCLE_ORGAN_DEVELOPMENT
GO_bp	GO_STRIATED_MUSCLE_CELL_DIFFERENTIATION	279	17	2.40861e-05	0.00152615	SKI:OBSCN:RB1:TPM1:AKAP13:TCAP:BCL2:SDC1:HDAC4:PPARA:GPX1:SHOX2:MSX1:LOX:FLOT1:DDX39B:HEY2	http://www.gsea-msigdb.org/gsea/msigdb/cards/GO_STRIATED_MUSCLE_CELL_DIFFERENTIATION
GO_bp	GO_REGULATION_OF_RESPONSE_TO_STRESS	1481	51	2.54256e-05	0.00159725	PTPRF:PRDX1:PRKACB:PSMA5:AKT3:MGMT:NR1H3:OTUB1:PDE2A:CADM1:RAD52:PDX1:RB1:SPRED1:PSMA4:PDE8A:SMG1:SPIRE2:NCOR1:MED1:CBX8:BCL2:SEMA4C:PLA2R1:TANK:XRCC5:PPARA:ATG7:GPX1:FOXP1:PPP4R2:MSX1:OSMR:MAP3K1:PLK2:IRF1:F12:IRF4:HLA-F:TRIM15:FLOT1:DDX39B:LTA:GPSM3:TRAF3IP2:EZR:PARK2:NOD1:SNAI2:LRRC14:KANK1	http://www.gsea-msigdb.org/gsea/msigdb/cards/GO_REGULATION_OF_RESPONSE_TO_STRESS
GO_bp	GO_DEVELOPMENTAL_GROWTH_INVOLVED_IN_MORPHOGENESIS	228	15	2.97495e-05	0.00185304	SEMA6C:SLIT1:YAP1:SEMA4B:SALL1:MED1:MEGF8:SEMA4C:FN1:LAMB2:PLXNA1:DDR1:PARK2:LIMK1:SEMA4D	http://www.gsea-msigdb.org/gsea/msigdb/cards/GO_DEVELOPMENTAL_GROWTH_INVOLVED_IN_MORPHOGENESIS
GO_bp	GO_CELL_GROWTH	468	23	3.12295e-05	0.00192888	SEMA6C:SLIT1:PTPRJ:CCDC85B:RB1:AKAP13:SEMA4B:ERBB2:BCL2:MEGF8:SEMA4C:FN1:PPARA:ARIH2:LAMB2:PLXNA1:MSX1:DDR1:DDX39B:SLC44A4:PARK2:LIMK1:SEMA4D	http://www.gsea-msigdb.org/gsea/msigdb/cards/GO_CELL_GROWTH
GO_bp	GO_REGULATION_OF_INTRACELLULAR_SIGNAL_TRANSDUCTION	1824	59	3.584e-05	0.00216593	PRDX1:ROR1:PRMT6:MDM4:DSTYK:OBSCN:AKT3:PTPRJ:PDE2A:ARHGEF12:NOP2:RP11-307N16.6:SPATA13:PDX1:MARK3:SPRED1:CSK:PDE8A:AKAP13:MGRN1:NDRG4:NCOR1:CDK12:ERBB2:CSF3:RALBP1:BCL2:RCN3:FAM150B:SOX11:SEMA4C:PLA2R1:TANK:FN1:NGEF:GDF5:GPX1:DAG1:PIK3CA:MSX1:FGF5:RAPGEF2:MAP3K1:SETD9:PLK2:RASGRF2:TRIM15:FLOT1:TRAF3IP2:KIAA1244:AKAP12:EZR:PARK2:GNA12:NOD1:RAMP3:SNAI2:ARHGAP39:KANK1:SEMA4D	http://www.gsea-msigdb.org/gsea/msigdb/cards/GO_REGULATION_OF_INTRACELLULAR_SIGNAL_TRANSDUCTION
GO_bp	GO_POSITIVE_REGULATION_OF_CELLULAR_COMPONENT_ORGANIZATION	1188	43	3.58949e-05	0.00216593	FOXO6:AMIGO1:DNM3:CAMK1D:DDB2:PTPRJ:ATL3:NABP2:RB1:DZIP1:ERCC5:JDP2:TPM1:RAB8B:NDRG4:SPIRE2:CSF3:BCL2:MEGF8:FAM150B:SDC1:RALB:BIN1:FN1:XRCC5:HDAC4:ARIH2:GPX1:DAG1:PLXNA1:SHOX2:MSX1:RAPGEF2:JARID2:FLOT1:PARK2:THBS2:LIMK1:CUX1:NEFL:SNAI2:LRRC24:SEMA4D	http://www.gsea-msigdb.org/gsea/msigdb/cards/GO_POSITIVE_REGULATION_OF_CELLULAR_COMPONENT_ORGANIZATION
GO_bp	GO_REGULATION_OF_MUSCLE_ORGAN_DEVELOPMENT	154	12	3.59516e-05	0.00216593	YAP1:BCL2:HDAC4:GPC1:PPARA:SHOX2:LOX:MEGF10:JARID2:FLOT1:DDX39B:HEY2	http://www.gsea-msigdb.org/gsea/msigdb/cards/GO_REGULATION_OF_MUSCLE_ORGAN_DEVELOPMENT
GO_bp	GO_REGULATION_OF_CARTILAGE_DEVELOPMENT	68	8	3.98353e-05	0.0023804	ZNF219:ADAMTS7:EFEMP1:GDF5:SHOX2:RUNX2:SNAI2:TRPS1	http://www.gsea-msigdb.org/gsea/msigdb/cards/GO_REGULATION_OF_CARTILAGE_DEVELOPMENT
GO_bp	GO_CELLULAR_RESPONSE_TO_OXIDATIVE_STRESS	292	17	4.27368e-05	0.00252204	PRDX1:MGMT:PRDX5:RAD52:ERO1L:TPM1:PDE8A:MMP2:DPEP1:CBX8:BCL2:NR4A2:PLA2R1:ATG7:GPX1:PARK2:MSRA	http://www.gsea-msigdb.org/gsea/msigdb/cards/GO_CELLULAR_RESPONSE_TO_OXIDATIVE_STRESS
GO_bp	GO_REGULATION_OF_AXONOGENESIS	182	13	4.28919e-05	0.00252204	ZSWIM5:AMIGO1:SEMA6C:CNTN2:SEMA4B:MEGF8:SEMA4C:FN1:PLXNA1:SHOX2:LIMK1:NEFL:SEMA4D	http://www.gsea-msigdb.org/gsea/msigdb/cards/GO_REGULATION_OF_AXONOGENESIS
GO_bp	GO_GLIAL_CELL_DIFFERENTIATION	209	14	4.46742e-05	0.00260599	SKI:KDM4A:ROR1:CNTN2:MYRF:CSK:ERBB2:SOX11:BIN1:GPC1:LAMB2:DAG1:KLF15:FGF5	http://www.gsea-msigdb.org/gsea/msigdb/cards/GO_GLIAL_CELL_DIFFERENTIATION
GO_bp	GO_RESPONSE_TO_TOXIC_SUBSTANCE	513	24	4.6225e-05	0.00267522	PRDX1:BGLAP:MGMT:SPI1:PRDX5:PDX1:CYP1A1:CHRNA3:PDE8A:PPP1R1B:CSF3:CBX8:BCL2:SDC1:DNMT3A:NR4A2:PPARA:GPX1:TXNRD3:MSX1:SLC6A3:PARK2:NEFL:PXDNL	http://www.gsea-msigdb.org/gsea/msigdb/cards/GO_RESPONSE_TO_TOXIC_SUBSTANCE
GO_bp	GO_BONE_DEVELOPMENT	212	14	5.21589e-05	0.00298927	SKI:BGLAP:AKAP13:ANKRD11:MED1:MEGF8:IHH:FOXP1:BBX:SHOX2:MSX1:LOX:RUNX2:SEMA4D	http://www.gsea-msigdb.org/gsea/msigdb/cards/GO_BONE_DEVELOPMENT
GO_bp	GO_BIOLOGICAL_ADHESION	1404	48	5.25429e-05	0.00298927	PTPRF:TESK2:AMIGO1:BGLAP:CD84:PKP1:CNTN2:ZMIZ1:HSD17B12:PTPRJ:CTNND1:NRXN2:FIBP:CADM1:ROBO4:HEPACAM:TESC:TPM1:SMAD6:CSK:ZFHX3:ERBB2:BCL2:PPP1CB:LIMS2:RND3:FN1:IHH:PPARA:LAMB2:DAG1:COL8A1:PLXNA1:PIK3CA:MEGF10:IRF1:PCDHB1:FLOT1:DDR1:CLIC1:TNXB:EZR:THBS2:MYO1G:MKLN1:SNAI2:KANK1:SEMA4D	http://www.gsea-msigdb.org/gsea/msigdb/cards/GO_BIOLOGICAL_ADHESION
GO_bp	GO_AMINOACYL_TRNA_METABOLISM_INVOLVED_IN_TRANSLATIONAL_FIDELITY	12	4	5.34993e-05	0.00298927	AARS:DTD1:VARS2:VARS	http://www.gsea-msigdb.org/gsea/msigdb/cards/GO_AMINOACYL_TRNA_METABOLISM_INVOLVED_IN_TRANSLATIONAL_FIDELITY
GO_bp	GO_NEURON_APOPTOTIC_PROCESS	240	15	5.35823e-05	0.00298927	RAPSN:RB1:AARS:BCL2:EN1:NR4A2:HDAC4:GDF5:GPX1:PIK3CA:TFAP2B:PARK2:SRPK2:EN2:NEFL	http://www.gsea-msigdb.org/gsea/msigdb/cards/GO_NEURON_APOPTOTIC_PROCESS
GO_bp	GO_TRANSCRIPTION_INITIATION_FROM_RNA_POLYMERASE_II_PROMOTER	186	13	5.36849e-05	0.00298927	NR1H3:YAP1:MED1:MED24:NR4A2:PPARA:NR2F1:NOTCH4:MED20:RUNX2:HEY2:NR5A1:MED27	http://www.gsea-msigdb.org/gsea/msigdb/cards/GO_TRANSCRIPTION_INITIATION_FROM_RNA_POLYMERASE_II_PROMOTER
GO_bp	GO_POSITIVE_REGULATION_OF_SIGNALING	1813	58	5.6577e-05	0.00312662	SKI:ROR1:PSMA5:CNTN2:DSTYK:AKT3:ZMIZ1:CTBP2:NR1H3:RAPSN:PTPRJ:ANO1:YAP1:PPP2R1B:DIXDC1:PDX1:SPRED1:RAB8B:CSK:PSMA4:PDE8A:AKAP13:SALL1:NDRG4:GAS8:MED1:ERBB2:CSF3:GRP:BCL2:FAM150B:SOX11:SEMA4C:LIMS2:PLA2R1:IHH:GDF5:GPX1:FOXP1:SHOX2:PIK3CA:MSX1:FGF5:RAPGEF2:MAP3K1:PLK2:TRIM15:FLOT1:NOTCH4:TRAF3IP2:AKAP12:PARK2:NOD1:RAMP3:BLK:RSPO2:KANK1:SEMA4D	http://www.gsea-msigdb.org/gsea/msigdb/cards/GO_POSITIVE_REGULATION_OF_SIGNALING
GO_bp	GO_NEURON_PROJECTION_EXTENSION	162	12	5.89744e-05	0.00323479	SEMA6C:SLIT1:SEMA4B:MEGF8:SEMA4C:FN1:LAMB2:PLXNA1:DDR1:PARK2:LIMK1:SEMA4D	http://www.gsea-msigdb.org/gsea/msigdb/cards/GO_NEURON_PROJECTION_EXTENSION
GO_bp	GO_NEURON_PROJECTION_EXTENSION_INVOLVED_IN_NEURON_PROJECTION_GUIDANCE	37	6	5.97443e-05	0.00325275	SEMA6C:SLIT1:SEMA4B:MEGF8:SEMA4C:SEMA4D	http://www.gsea-msigdb.org/gsea/msigdb/cards/GO_NEURON_PROJECTION_EXTENSION_INVOLVED_IN_NEURON_PROJECTION_GUIDANCE
GO_bp	GO_SOMATIC_STEM_CELL_POPULATION_MAINTENANCE	72	8	6.04114e-05	0.00326488	SKI:SPI1:YAP1:SALL1:LBH:FOXP1:POU5F1:ZHX2	http://www.gsea-msigdb.org/gsea/msigdb/cards/GO_SOMATIC_STEM_CELL_POPULATION_MAINTENANCE
GO_bp	GO_POSITIVE_REGULATION_OF_NEURON_DIFFERENTIATION	361	19	6.08988e-05	0.0032672	FOXO6:KDM4A:AMIGO1:CAMK1D:NDRG4:BCL2:MEGF8:FAM150B:SOX11:FN1:GDF5:PLXNA1:SHOX2:RAPGEF2:PARK2:LIMK1:CUX1:NEFL:SEMA4D	http://www.gsea-msigdb.org/gsea/msigdb/cards/GO_POSITIVE_REGULATION_OF_NEURON_DIFFERENTIATION
GO_bp	GO_OXIDATION_REDUCTION_PROCESS	954	36	6.76631e-05	3793455	KDM4A:MMACHC:PRDX1:CTBP2:PHLDA2:HSD17B12:FADS1:PRDX5:ERO1L:LOXL1:CYP11A1:CYP1A1:CYP1A2:IREB2:CBFA2T3:GCDH:BCKDHA:CPT1C:POMC:PPP1CB:COX7A2L:PYGB:COX4I2:PPARA:GPX1:TXNRD3:PIK3CA:HSD17B13:LOX:P4HA2:SLC25A13:IMMP2L:PPP1R3B:MSRA:PXDNL:CYP7B1	http://www.gsea-msigdb.org/gsea/msigdb/cards/GO_OXIDATION_REDUCTION_PROCESS
GO_bp	GO_REGENERATION	192	13	7.42837e-05	0.00392795	PTPRF:ADM:YAP1:PDX1:PGF:MED1:SGCA:BCL2:IHH:LAMB2:GPX1:DAG1:NEFL	http://www.gsea-msigdb.org/gsea/msigdb/cards/GO_REGENERATION
GO_bp	GO_REGULATION_OF_CELL_PROJECTION_SIZE	13	4	7.61318e-05	0.00399692	CNTN2:USH1C:EZR:NEFL	http://www.gsea-msigdb.org/gsea/msigdb/cards/GO_REGULATION_OF_CELL_PROJECTION_SIZE
GO_bp	GO_CELLULAR_RESPONSE_TO_STEROID_HORMONE_STIMULUS	249	15	8.11476e-05	0.00422224	NR1H3:YAP1:CALCOCO1:RB1:AKAP13:NCOR1:MED1:LBH:NR4A2:PPARA:FOXP1:NR2F1:CYP7B1:FOXH1:NR5A1	http://www.gsea-msigdb.org/gsea/msigdb/cards/GO_CELLULAR_RESPONSE_TO_STEROID_HORMONE_STIMULUS
GO_bp	GO_TISSUE_HOMEOSTASIS	221	14	8.15725e-05	0.00422224	PRDX1:BGLAP:AKT3:USH1C:YAP1:RB1:CSK:ANKRD11:BCL2:RCN3:IHH:CHMP4B:TP53INP2:SLC22A5	http://www.gsea-msigdb.org/gsea/msigdb/cards/GO_TISSUE_HOMEOSTASIS
GO_bp	GO_REGULATION_OF_MYELOID_CELL_DIFFERENTIATION	250	15	8.48668e-05	0.0043483	PRMT6:BGLAP:SPI1:HIST4H4:TESC:RB1:KLF13:TNRC6A:IL34:MED1:CSF3:TNRC6B:TOB2:FOXP1:LOX	http://www.gsea-msigdb.org/gsea/msigdb/cards/GO_REGULATION_OF_MYELOID_CELL_DIFFERENTIATION
GO_bp	GO_NEGATIVE_REGULATION_OF_NEURON_DIFFERENTIATION	222	14	8.5595e-05	0.0043483	SEMA6C:DNM3:CNTN2:DIXDC1:SEMA4B:MED1:SEMA4C:NGEF:RAPGEF2:PLK2:NR2F1:ZHX2:KANK1:SEMA4D	http://www.gsea-msigdb.org/gsea/msigdb/cards/GO_NEGATIVE_REGULATION_OF_NEURON_DIFFERENTIATION
GO_bp	GO_REPRODUCTION	1433	48	8.57828e-05	0.0043483	TESK2:LHX8:PRKACB:ZMIZ1:BUB3:PHLDA2:ADM:CELF1:MUS81:CADM1:SPATA19:TESC:DZIP1:PGF:MLH3:TBC1D21:CYP1A1:BNC1:SALL1:MMP2:SPIRE2:GAS8:MED1:PPP1R1B:ZPBP2:BCL2:SYCE2:SDC1:DNMT3A:WDR33:IHH:HDAC4:SPAG4:TOB2:NHP2L1:CCDC36:TXNRD3:MSX1:ANTXR2:STC2:CDYL:DDR1:HEY2:POMZP3:IMMP2L:CYP7B1:ZFP41:ZFP41:NR5A1	http://www.gsea-msigdb.org/gsea/msigdb/cards/GO_REPRODUCTION
GO_bp	GO_SENSORY_ORGAN_DEVELOPMENT	535	24	8.84366e-05	0.00445212	SKI:FOXE3:ROR1:USH1C:PROX2:CYP1A1:SALL1:MED1:TCAP:BCL2:SOX11:EFEMP1:WNT6:WNT10A:IHH:LAMB2:COL8A1:MSX1:DDR1:SLC44A4:TFAP2B:HEY2:ZHX2:BNC2	http://www.gsea-msigdb.org/gsea/msigdb/cards/GO_SENSORY_ORGAN_DEVELOPMENT
GO_bp	GO_POSITIVE_REGULATION_OF_CELL_PROJECTION_ORGANIZATION	373	19	9.36462e-05	0.00468231	FOXO6:AMIGO1:DNM3:CAMK1D:DZIP1:RAB8B:NDRG4:MEGF8:FAM150B:FN1:HDAC4:PLXNA1:SHOX2:RAPGEF2:PARK2:LIMK1:CUX1:NEFL:SEMA4D	http://www.gsea-msigdb.org/gsea/msigdb/cards/GO_POSITIVE_REGULATION_OF_CELL_PROJECTION_ORGANIZATION
GO_bp	GO_REGULATION_OF_GENERATION_OF_PRECURSOR_METABOLITES_AND_ENERGY	145	11	9.59449e-05	0.00474968	PHLDA2:CBFA2T3:NCOR1:POMC:PPP1CB:COX7A2L:HDAC4:PPARA:ZBTB20:PIK3CA:PPP1R3B	http://www.gsea-msigdb.org/gsea/msigdb/cards/GO_REGULATION_OF_GENERATION_OF_PRECURSOR_METABOLITES_AND_ENERGY
GO_bp	GO_POSITIVE_REGULATION_OF_CELL_DEVELOPMENT	538	24	9.62943e-05	0.00474968	FOXO6:KDM4A:AMIGO1:CAMK1D:NDRG4:BCL2:MEGF8:FAM150B:SOX11:BIN1:FN1:XRCC5:GDF5:DAG1:PLXNA1:SHOX2:RAPGEF2:DDX39B:LTA:PARK2:LIMK1:CUX1:NEFL:SEMA4D	http://www.gsea-msigdb.org/gsea/msigdb/cards/GO_POSITIVE_REGULATION_OF_CELL_DEVELOPMENT
GO_bp	GO_SENSORY_ORGAN_MORPHOGENESIS	253	15	9.69323e-05	0.00474968	SKI:FOXE3:USH1C:PROX2:SALL1:TCAP:BCL2:SOX11:EFEMP1:IHH:COL8A1:MSX1:SLC44A4:TFAP2B:ZHX2	http://www.gsea-msigdb.org/gsea/msigdb/cards/GO_SENSORY_ORGAN_MORPHOGENESIS
GO_bp	GO_GLIOGENESIS	283	16	0.000100193	0.00487695	SKI:KDM4A:ROR1:CNTN2:MYRF:CSK:IL34:ERBB2:SOX11:BIN1:GPC1:LAMB2:DAG1:KLF15:FGF5:LTA	http://www.gsea-msigdb.org/gsea/msigdb/cards/GO_GLIOGENESIS
GO_bp	GO_STRIATED_MUSCLE_ADAPTATION	58	7	0.000102699	0.00496602	KDM4A:IREB2:TCAP:HDAC4:KLF15:HEY2:GTF2IRD1	http://www.gsea-msigdb.org/gsea/msigdb/cards/GO_STRIATED_MUSCLE_ADAPTATION
GO_bp	GO_MYELOID_CELL_DIFFERENTIATION	408	20	0.000104195	0.00500542	PRMT6:EFNA4:BGLAP:SPI1:HIST4H4:TESC:RB1:KLF13:IREB2:TNRC6A:IL34:CBFA2T3:MED1:CSF3:TNRC6B:TOB2:FOXP1:LOX:IRF4:TRIM10	http://www.gsea-msigdb.org/gsea/msigdb/cards/GO_MYELOID_CELL_DIFFERENTIATION
GO_bp	GO_MACROMOLECULE_CATABOLIC_PROCESS	1366	46	0.000106526	0.00508421	ERI3:PSMA5:PKP1:MDM4:BUB3:MUS81:CTSW:UGGT2:PSMA4:ADAMTS7:SMG1:TNRC6A:WWP2:CBFA2T3:KCTD2:ATP5SL:AP2S1:RPS11:RCN3:SDC1:PPP1CB:GPC1:PYGB:HM13:CHMP4B:TP53INP2:TRPC4AP:TNRC6B:CSDC2:ATG7:ARIH2:GPX1:PCBP4:TMEM129:SPATA18:MARCH6:PLK2:PRSS16:EZR:PARK2:GNA12:SND1:ERI1:PPP1R3B:EIF3E:ZHX2	http://www.gsea-msigdb.org/gsea/msigdb/cards/GO_MACROMOLECULE_CATABOLIC_PROCESS
GO_bp	GO_REGULATION_OF_SMOOTHENED_SIGNALING_PATHWAY	78	8	0.000107282	0.00508724	PRKACB:RB1:MGRN1:GAS8:MEGF8:IHH:SHOX2:RUNX2	http://www.gsea-msigdb.org/gsea/msigdb/cards/GO_REGULATION_OF_SMOOTHENED_SIGNALING_PATHWAY
GO_bp	GO_AGING	315	17	0.000108263	0.00510085	PRMT6:BGLAP:AKT3:ZMIZ1:ADM:PDX1:ERO1L:CYP1A1:IREB2:BCL2:DNMT3A:PLA2R1:ATG7:DAG1:SLC6A3:PLK2:NR5A1	http://www.gsea-msigdb.org/gsea/msigdb/cards/GO_AGING
GO_bp	GO_CELL_CELL_SIGNALING_BY_WNT	510	23	0.000113954	0.00533481	SKI:ROR1:PSMA5:CTNND1:YAP1:DIXDC1:CALCOCO1:PSMA4:TNRC6A:SALL1:NFATC1:AP2S1:SDC1:NR4A2:WNT6:WNT10A:HMGXB4:TNRC6B:GRK6:PARK2:SNAI2:RSPO2:KANK1	http://www.gsea-msigdb.org/gsea/msigdb/cards/GO_CELL_CELL_SIGNALING_BY_WNT
GO_bp	GO_EYE_MORPHOGENESIS	148	11	0.000115219	0.00535989	SKI:FOXE3:USH1C:PROX2:BCL2:SOX11:EFEMP1:IHH:COL8A1:TFAP2B:ZHX2	http://www.gsea-msigdb.org/gsea/msigdb/cards/GO_EYE_MORPHOGENESIS
GO_bp	GO_OSSIFICATION	381	19	0.000123335	0.00565016	SKI:BGLAP:SMAD6:MMP2:BCL2:SOX11:IHH:HDAC4:TP53INP2:GDF5:TOB2:SHOX2:LOX:CLIC1:RUNX2:SND1:SNAI2:RSPO2:SEMA4D	http://www.gsea-msigdb.org/gsea/msigdb/cards/GO_OSSIFICATION
GO_bp	GO_REGULATION_OF_MUSCLE_CELL_DIFFERENTIATION	175	12	0.000123462	0.00565016	AKAP13:BCL2:NFATC1:HDAC4:PPARA:SHOX2:MSX1:PRDM6:MEGF10:FLOT1:DDX39B:HEY2	http://www.gsea-msigdb.org/gsea/msigdb/cards/GO_REGULATION_OF_MUSCLE_CELL_DIFFERENTIATION
GO_bp	GO_MYELOID_LEUKOCYTE_DIFFERENTIATION	202	13	0.000123916	0.00565016	EFNA4:BGLAP:SPI1:TESC:RB1:IREB2:IL34:CBFA2T3:MED1:CSF3:TOB2:FOXP1:IRF4	http://www.gsea-msigdb.org/gsea/msigdb/cards/GO_MYELOID_LEUKOCYTE_DIFFERENTIATION
GO_bp	GO_NEGATIVE_REGULATION_OF_HISTONE_MODIFICATION	42	6	0.000124534	0.00565016	SKI:KDM4A:PRMT6:SPI1:OTUB1:JARID2	http://www.gsea-msigdb.org/gsea/msigdb/cards/GO_NEGATIVE_REGULATION_OF_HISTONE_MODIFICATION
GO_bp	GO_RESPONSE_TO_GROWTH_FACTOR	724	29	0.000125372	0.00565326	SKI:BGLAP:DSTYK:FIBP:PDE2A:LTBP2:PGF:SPRED1:SMAD6:IREB2:ADAMTS7:PDE8A:ZFHX3:MED1:ERBB2:SKOR2:MEGF8:SOX11:WNT10A:GPC1:GDF5:MSX1:FGF5:RAPGEF2:LOX:RUNX2:TFAP2B:SNAI2:FOXH1	http://www.gsea-msigdb.org/gsea/msigdb/cards/GO_RESPONSE_TO_GROWTH_FACTOR
GO_bp	GO_REGULATION_OF_CELLULAR_COMPONENT_BIOGENESIS	909	34	0.000126458	0.00566747	AMIGO1:DNM3:SLIT1:DDB2:PTPRJ:RB1:DZIP1:ERCC5:TPM1:SMAD6:AKAP13:SPIRE2:ORMDL3:CSF3:SDC1:RALB:BIN1:XRCC5:HDAC4:CHMP4B:DAG1:STAG1:RAPGEF2:PLK2:FLOT1:EZR:PARK2:THBS2:ELN:LIMK1:SNAI2:LRRC24:KANK1:SEMA4D	http://www.gsea-msigdb.org/gsea/msigdb/cards/GO_REGULATION_OF_CELLULAR_COMPONENT_BIOGENESIS
GO_bp	GO_BRANCHING_MORPHOGENESIS_OF_AN_EPITHELIAL_TUBE	150	11	0.000129825	0.00578311	YAP1:PGF:SALL1:MED1:BCL2:WNT6:IHH:DAG1:DDR1:NOTCH4:RSPO2	http://www.gsea-msigdb.org/gsea/msigdb/cards/GO_BRANCHING_MORPHOGENESIS_OF_AN_EPITHELIAL_TUBE
GO_bp	GO_CELLULAR_AMINO_ACID_METABOLIC_PROCESS	290	16	0.000132814	0.00588064	PSMA5:ERO1L:PSMA4:AARS:DPEP1:GCDH:FARSA:AGXT:AMT:P4HA2:VARS2:DDAH2:VARS:MSRA:TDH:GPT	http://www.gsea-msigdb.org/gsea/msigdb/cards/GO_CELLULAR_AMINO_ACID_METABOLIC_PROCESS
GO_bp	GO_EMBRYO_DEVELOPMENT_ENDING_IN_BIRTH_OR_EGG_HATCHING	621	26	0.000138882	0.00611248	SKI:SLC35D1:PRKACB:SLC39A1:ZMIZ1:PHLDA2:ADM:CELF1:TPM1:MESP2:ANKRD11:MED1:TCAP:MEGF8:SOX11:SEMA4C:EN1:IHH:MBNL1:SHOX2:MSX1:POU5F1:RUNX2:HEY2:GNA12:LMX1B	http://www.gsea-msigdb.org/gsea/msigdb/cards/GO_EMBRYO_DEVELOPMENT_ENDING_IN_BIRTH_OR_EGG_HATCHING
GO_bp	GO_MUSCLE_HYPERTROPHY	103	9	0.0001408	0.00613557	KDM4A:AKAP13:TCAP:HDAC4:PPARA:KLF15:JARID2:DDX39B:HEY2	http://www.gsea-msigdb.org/gsea/msigdb/cards/GO_MUSCLE_HYPERTROPHY
GO_bp	GO_RESPONSE_TO_OXYGEN_LEVELS	385	19	0.000141076	0.00613557	PSMA5:MDM4:ADM:ERO1L:PGF:CYP1A1:IREB2:PSMA4:NARFL:MMP2:CBFA2T3:BCL2:DNMT3A:NR4A2:COX4I2:PPARA:ATG7:STC2:LTA	http://www.gsea-msigdb.org/gsea/msigdb/cards/GO_RESPONSE_TO_OXYGEN_LEVELS
GO_bp	GO_REGULATION_OF_AXON_GUIDANCE	43	6	0.000142454	0.00615905	ZSWIM5:SEMA6C:SEMA4B:MEGF8:SEMA4C:SEMA4D	http://www.gsea-msigdb.org/gsea/msigdb/cards/GO_REGULATION_OF_AXON_GUIDANCE
GO_bp	GO_BLOOD_VESSEL_MORPHOGENESIS	660	27	0.000151478	0.00651088	AKT3:ZMIZ1:ADM:SPI1:YAP1:ROBO4:PGF:SPRED1:MMP2:MED1:ERBB2:FN1:IHH:GPX1:DAG1:COL8A1:PIK3CA:RAPGEF2:PLK2:LOX:NOTCH4:TFAP2B:HEY2:THBS2:RAMP3:SRPK2:FOXH1	http://www.gsea-msigdb.org/gsea/msigdb/cards/GO_BLOOD_VESSEL_MORPHOGENESIS
GO_bp	GO_GENERATION_OF_PRECURSOR_METABOLITES_AND_ENERGY	488	22	0.000160047	0.00683924	PHLDA2:PDX1:CYP1A2:IREB2:CBFA2T3:NCOR1:POMC:PPP1CB:COX7A2L:HDAC4:PYGB:COX4I2:ASIP:MCHR1:PPARA:ZBTB20:TXNRD3:PIK3CA:P4HA2:SLC25A13:IMMP2L:PPP1R3B	http://www.gsea-msigdb.org/gsea/msigdb/cards/GO_GENERATION_OF_PRECURSOR_METABOLITES_AND_ENERGY
GO_bp	GO_POSITIVE_REGULATION_OF_AXONOGENESIS	83	8	0.00016632	0.00706619	AMIGO1:MEGF8:FN1:PLXNA1:SHOX2:LIMK1:NEFL:SEMA4D	http://www.gsea-msigdb.org/gsea/msigdb/cards/GO_POSITIVE_REGULATION_OF_AXONOGENESIS
GO_bp	GO_REGULATION_OF_RESPONSE_TO_DNA_DAMAGE_STIMULUS	209	13	0.000173736	0.0072969	MGMT:OTUB1:RAD52:SPRED1:SMG1:SPIRE2:CBX8:BCL2:PLA2R1:PPP4R2:MSX1:DDX39B:SNAI2	http://www.gsea-msigdb.org/gsea/msigdb/cards/GO_REGULATION_OF_RESPONSE_TO_DNA_DAMAGE_STIMULUS
GO_bp	GO_INTERACTION_WITH_HOST	209	13	0.000173736	0.0072969	CTNND1:PC:WWP2:CHMP4B:ATG7:DAG1:SLC22A5:EXOC2:TRIM31:TRIM10:TRIM15:DDX39B:PARK2	http://www.gsea-msigdb.org/gsea/msigdb/cards/GO_INTERACTION_WITH_HOST
GO_bp	GO_MESENCHYME_DEVELOPMENT	268	15	0.000182439	0.00761889	SEMA6C:YAP1:SEMA4B:BCL2:SOX11:SEMA4C:FN1:WNT10A:DAG1:MSX1:HEY2:SNAI2:FOXH1:BNC2:SEMA4D	http://www.gsea-msigdb.org/gsea/msigdb/cards/GO_MESENCHYME_DEVELOPMENT
GO_bp	GO_LIPID_BIOSYNTHETIC_PROCESS	668	27	0.000183683	0.00762752	SLC44A5:PIGC:PIK3C2B:GGPS1:ADM:HSD17B12:NR1H3:FADS1:CYP11A1:CYP1A1:CYP1A2:ACSF3:CPNE7:MED1:STARD3:PGAP3:ORMDL3:SGPP2:ZBTB20:PIK3CA:CWH43:HSD17B13:SLC44A4:AGPAT4:SNAI2:CYP7B1:NR5A1	http://www.gsea-msigdb.org/gsea/msigdb/cards/GO_LIPID_BIOSYNTHETIC_PROCESS
GO_bp	GO_NEGATIVE_REGULATION_OF_SMOOTHENED_SIGNALING_PATHWAY	29	5	0.000185503	0.00765982	PRKACB:RB1:MGRN1:MEGF8:RUNX2	http://www.gsea-msigdb.org/gsea/msigdb/cards/GO_NEGATIVE_REGULATION_OF_SMOOTHENED_SIGNALING_PATHWAY
GO_bp	GO_TAXIS	633	26	0.000187356	0.00769309	ARTN:ZSWIM5:SEMA6C:EFNA4:CNTN2:CAMK1D:SLIT1:PTPRJ:ROBO4:PGF:SEMA4B:ERBB2:RALBP1:MEGF8:SEMA4C:GPC1:HRH1:LAMB2:DAG1:PLXNA1:PIK3CA:LOX:GPSM3:EZR:CYP7B1:SEMA4D	http://www.gsea-msigdb.org/gsea/msigdb/cards/GO_TAXIS
GO_bp	GO_POSITIVE_REGULATION_OF_NEURON_PROJECTION_DEVELOPMENT	271	15	0.000205777	0.00840257	FOXO6:AMIGO1:CAMK1D:NDRG4:MEGF8:FAM150B:FN1:PLXNA1:SHOX2:RAPGEF2:PARK2:LIMK1:CUX1:NEFL:SEMA4D	http://www.gsea-msigdb.org/gsea/msigdb/cards/GO_POSITIVE_REGULATION_OF_NEURON_PROJECTION_DEVELOPMENT
GO_bp	GO_SMOOTHENED_SIGNALING_PATHWAY	133	10	0.000212323	0.00862195	PRKACB:PDX1:RB1:DZIP1:MGRN1:GAS8:MEGF8:IHH:SHOX2:RUNX2	http://www.gsea-msigdb.org/gsea/msigdb/cards/GO_SMOOTHENED_SIGNALING_PATHWAY
GO_bp	GO_POSITIVE_REGULATION_OF_PROTEIN_METABOLIC_PROCESS	1615	51	0.000216979	0.00876261	PRKACB:CNTN2:DSTYK:RASSF5:NR1H3:PTPRJ:PGF:JDP2:CSK:CHRNA3:PDE8A:AKAP13:NDRG4:IL34:CBFA2T3:ERBB2:CSF3:ASPSCR1:BCL2:RCN3:FAM150B:SEMA4C:RALB:TANK:FN1:XRCC5:HDAC4:UQCC1:GDF5:EIF3D:ATG7:ARIH2:DAG1:PIK3CA:RAPGEF2:MAP3K1:PLK2:IRF1:F12:IRF4:JARID2:FLOT1:DDX39B:LTB:EZR:PARK2:NOD1:RAMP3:SNAI2:EIF3E:SEMA4D	http://www.gsea-msigdb.org/gsea/msigdb/cards/GO_POSITIVE_REGULATION_OF_PROTEIN_METABOLIC_PROCESS
GO_bp	GO_MUSCLE_HYPERTROPHY_IN_RESPONSE_TO_STRESS	30	5	0.000219193	0.00880365	KDM4A:TCAP:HDAC4:KLF15:HEY2	http://www.gsea-msigdb.org/gsea/msigdb/cards/GO_MUSCLE_HYPERTROPHY_IN_RESPONSE_TO_STRESS
GO_bp	GO_ANATOMICAL_STRUCTURE_HOMEOSTASIS	432	20	0.000221925	0.00886492	PRDX1:BGLAP:AKT3:USH1C:YAP1:HIST4H4:NABP2:RB1:CSK:SMG1:ANKRD11:BCL2:RCN3:XRCC5:IHH:CHMP4B:TP53INP2:LOX:SLC22A5:PARK2	http://www.gsea-msigdb.org/gsea/msigdb/cards/GO_ANATOMICAL_STRUCTURE_HOMEOSTASIS
GO_bp	GO_RESPONSE_TO_OXIDATIVE_STRESS	435	20	0.000242788	0.0096459	PRDX1:MGMT:PRDX5:RAD52:ERO1L:TPM1:PDE8A:MMP2:DPEP1:CBX8:BCL2:SDC1:NR4A2:PLA2R1:ATG7:GPX1:STC2:PARK2:MSRA:PXDNL	http://www.gsea-msigdb.org/gsea/msigdb/cards/GO_RESPONSE_TO_OXIDATIVE_STRESS
GO_bp	GO_CAMERA_TYPE_EYE_MORPHOGENESIS	111	9	0.000248456	0.009818	SKI:FOXE3:USH1C:PROX2:SOX11:IHH:COL8A1:TFAP2B:ZHX2	http://www.gsea-msigdb.org/gsea/msigdb/cards/GO_CAMERA_TYPE_EYE_MORPHOGENESIS
GO_bp	GO_CELLULAR_MACROMOLECULE_CATABOLIC_PROCESS	1139	39	0.000254413	0.00999967	ERI3:PSMA5:PKP1:BUB3:MUS81:CTSW:UGGT2:PSMA4:ADAMTS7:SMG1:TNRC6A:WWP2:CBFA2T3:KCTD2:ATP5SL:AP2S1:RPS11:RCN3:GPC1:HM13:CHMP4B:TP53INP2:TRPC4AP:TNRC6B:CSDC2:ARIH2:GPX1:PCBP4:TMEM129:SPATA18:MARCH6:PLK2:EZR:PARK2:GNA12:SND1:ERI1:EIF3E:ZHX2	http://www.gsea-msigdb.org/gsea/msigdb/cards/GO_CELLULAR_MACROMOLECULE_CATABOLIC_PROCESS
GO_bp	GO_SECRETION	1628	51	0.000261763	0.0102338	SLC6A9:PSMA5:CD84:PKP1:CTBP2:ADM:CD59:NR1H3:PTPRJ:NRXN2:CTSW:ANO1:CADM1:METTL7A:PDX1:ATP11A:LTBP2:TMED10:RAB8B:CHRNA3:MED1:ORMDL3:GRP:KCNG2:RCN3:SSC5D:SOX11:SDC1:POMC:RALB:PLA2R1:FN1:XRCC5:AGXT:PYGB:ATG7:FOXP1:ATP11B:SLC6A3:EXOC2:HLA-F:TUBB:DDR1:SLC44A4:TFAP2B:TRAF3IP2:EZR:PARK2:MYO1G:PTPRN2:BLK	http://www.gsea-msigdb.org/gsea/msigdb/cards/GO_SECRETION
GO_bp	GO_NEURAL_CREST_CELL_DIFFERENTIATION	89	8	0.000270037	0.0105014	SEMA6C:SEMA4B:SOX11:SEMA4C:FN1:WNT10A:SNAI2:SEMA4D	http://www.gsea-msigdb.org/gsea/msigdb/cards/GO_NEURAL_CREST_CELL_DIFFERENTIATION
GO_bp	GO_MUSCLE_FIBER_DEVELOPMENT	68	7	0.000281857	0.0109034	SKI:TCAP:BCL2:HDAC4:GPX1:SHOX2:LOX	http://www.gsea-msigdb.org/gsea/msigdb/cards/GO_MUSCLE_FIBER_DEVELOPMENT
GO_bp	GO_KIDNEY_EPITHELIUM_DEVELOPMENT	138	10	0.000286279	0.0110165	YAP1:PGF:SMAD6:SALL1:BCL2:SDC1:WNT6:LAMB2:KLF15:TFAP2B	http://www.gsea-msigdb.org/gsea/msigdb/cards/GO_KIDNEY_EPITHELIUM_DEVELOPMENT
GO_bp	GO_POSITIVE_REGULATION_OF_IMMUNE_SYSTEM_PROCESS	1147	39	0.000291989	0.0111777	PRKACB:PSMA5:CD84:CAMK1D:ZMIZ1:CD59:NR1H3:PTPRJ:CADM1:TESC:RB1:PGF:CSK:PSMA4:IL34:MED1:CSF3:BCL2:PLVAP:TANK:XRCC5:IHH:FOXP1:PIK3CA:KLHL6:MAP3K1:IRF1:IRF4:HLA-F:TRIM15:FLOT1:LTA:GPSM3:EZR:NOD1:MYO1G:LIMK1:BLK:LRRC14	http://www.gsea-msigdb.org/gsea/msigdb/cards/GO_POSITIVE_REGULATION_OF_IMMUNE_SYSTEM_PROCESS
GO_bp	GO_REGULATION_OF_TRANSLATIONAL_FIDELITY	18	4	0.000302432	0.0115175	AARS:DTD1:VARS2:VARS	http://www.gsea-msigdb.org/gsea/msigdb/cards/GO_REGULATION_OF_TRANSLATIONAL_FIDELITY
GO_bp	GO_REGULATION_OF_ANIMAL_ORGAN_MORPHOGENESIS	251	14	0.000306534	0.0115656	ROR1:PSMA5:PSMA4:MED1:SP6:BCL2:AP2S1:LIMS2:WNT6:WNT10A:MSX1:RUNX2:SNAI2:RSPO2	http://www.gsea-msigdb.org/gsea/msigdb/cards/GO_REGULATION_OF_ANIMAL_ORGAN_MORPHOGENESIS
GO_bp	GO_MULTICELLULAR_ORGANISMAL_HOMEOSTASIS	477	21	0.000306844	0.0115656	PRDX1:PRKACB:BGLAP:AKT3:USH1C:NR1H3:YAP1:RB1:CSK:ANKRD11:BCL2:ZNF516:RCN3:IHH:CHMP4B:TP53INP2:GPX1:PIK3CA:SLC22A5:IRF4:TFAP2B	http://www.gsea-msigdb.org/gsea/msigdb/cards/GO_MULTICELLULAR_ORGANISMAL_HOMEOSTASIS
GO_bp	GO_CARBOHYDRATE_DERIVATIVE_BIOSYNTHETIC_PROCESS	655	26	0.000316423	0.0118659	PPCS:SLC35D1:PIGC:GALNT2:CHST15:HSD17B12:B3GAT1:TMTC1:GALNT9:ITM2B:UGGT2:HS6ST3:ACSF3:VPS9D1:PGAP3:BCL2:GCDH:B3GNT8:SDC1:GPC1:PMM1:ALG12:CWH43:ACSL6:GMDS:SLC25A13	http://www.gsea-msigdb.org/gsea/msigdb/cards/GO_CARBOHYDRATE_DERIVATIVE_BIOSYNTHETIC_PROCESS
GO_bp	GO_REGULATION_OF_CELLULAR_CARBOHYDRATE_METABOLIC_PROCESS	115	9	0.000323725	0.012078	PHLDA2:CBFA2T3:POMC:PPP1CB:HDAC4:PPARA:HRH1:PARK2:PPP1R3B	http://www.gsea-msigdb.org/gsea/msigdb/cards/GO_REGULATION_OF_CELLULAR_CARBOHYDRATE_METABOLIC_PROCESS
GO_bp	GO_WOUND_HEALING	550	23	0.000336042	0.0124055	PRKACB:CD59:FIBP:YAP1:TPM1:PPL:ERBB2:SGCA:DOCK6:SDC1:FN1:PPARA:GPX1:DAG1:PIK3CA:LOX:IRF1:F12:DDR1:CLIC1:NOTCH4:GNA12:KANK1	http://www.gsea-msigdb.org/gsea/msigdb/cards/GO_WOUND_HEALING
GO_bp	GO_ORGANONITROGEN_COMPOUND_BIOSYNTHETIC_PROCESS	1814	55	0.00033647	0.0124055	PPCS:MMACHC:SLC35D1:SLC44A5:PIGC:GALNT2:CHST15:HSD17B12:CELF1:B3GAT1:TMTC1:GALNT9:ITM2B:UGGT2:HS6ST3:IREB2:TNRC6A:AARS:ACSF3:VPS9D1:PGAP3:ERBB2:ORMDL3:BCL2:GCDH:FARSA:B3GNT8:RPS11:SDC1:NR4A2:SGPP2:GPC1:AGXT:UQCC1:EIF3D:TNRC6B:PMM1:ALG12:ATG7:CWH43:SLC6A3:MOCS2:ACSL6:IRF4:VARS2:DDX39B:VARS:SLC44A4:NOTCH4:AGPAT4:NOD1:SLC25A13:PUS7:EIF3E:GPT	http://www.gsea-msigdb.org/gsea/msigdb/cards/GO_ORGANONITROGEN_COMPOUND_BIOSYNTHETIC_PROCESS
GO_bp	GO_RESPONSE_TO_VITAMIN	92	8	0.000338916	0.0124055	BGLAP:MGMT:PDX1:CYP1A1:MED1:DNMT3A:STC2:SNAI2	http://www.gsea-msigdb.org/gsea/msigdb/cards/GO_RESPONSE_TO_VITAMIN
GO_bp	GO_EMBRYONIC_ORGAN_MORPHOGENESIS	284	15	0.000339254	0.0124055	SLC39A1:USH1C:YAP1:SALL1:NDRG4:TCAP:MEGF8:SOX11:EFEMP1:IHH:SHOX2:MSX1:SLC44A4:RUNX2:FOXH1	http://www.gsea-msigdb.org/gsea/msigdb/cards/GO_EMBRYONIC_ORGAN_MORPHOGENESIS
GO_bp	GO_EMBRYONIC_FORELIMB_MORPHOGENESIS	33	5	0.000348544	0.0126197	EN1:SHOX2:MSX1:RUNX2:RSPO2	http://www.gsea-msigdb.org/gsea/msigdb/cards/GO_EMBRYONIC_FORELIMB_MORPHOGENESIS
GO_bp	GO_RESPONSE_TO_IRON_ION	33	5	0.000348544	0.0126197	PDX1:CYP1A1:IREB2:BCL2:SLC6A3	http://www.gsea-msigdb.org/gsea/msigdb/cards/GO_RESPONSE_TO_IRON_ION
GO_bp	GO_CELL_MOTILITY	1691	52	0.000352415	0.0126973	SKI:RERE:PTPRF:ARTN:SEMA6C:CD84:PIK3C2B:CNTN2:AKT3:CAMK1D:PHLDA2:PTPRJ:DIXDC1:ROBO4:RP11-307N16.6:SPATA13:PGF:SPRED1:TPM1:SEMA4B:NDRG4:DPEP1:GAS8:CENPV:ERBB2:BCL2:PLVAP:MEGF8:SDC1:SEMA4C:RND3:NR4A2:FN1:HDAC4:GPC1:HRH1:GPX1:DAG1:FOXP1:PLXNA1:PIK3CA:RAPGEF2:PLK2:LOX:MEGF10:DDR1:GPSM3:GNA12:MYO1G:SNAI2:CYP7B1:KANK1:SEMA4D	http://www.gsea-msigdb.org/gsea/msigdb/cards/GO_CELL_MOTILITY
GO_bp	GO_ARTERY_DEVELOPMENT	93	8	0.000364823	0.0130803	AKT3:ZMIZ1:SMAD6:LOXL1:LOX:TFAP2B:HEY2:FOXH1	http://www.gsea-msigdb.org/gsea/msigdb/cards/GO_ARTERY_DEVELOPMENT
GO_bp	GO_AXON_EXTENSION	117	9	0.00036789	0.0131031	SEMA6C:SLIT1:SEMA4B:MEGF8:SEMA4C:FN1:LAMB2:LIMK1:SEMA4D	http://www.gsea-msigdb.org/gsea/msigdb/cards/GO_AXON_EXTENSION
GO_bp	GO_REGULATION_OF_SKELETAL_MUSCLE_TISSUE_DEVELOPMENT	51	6	0.000370809	0.0131031	BCL2:HDAC4:GPC1:SHOX2:MEGF10:FLOT1	http://www.gsea-msigdb.org/gsea/msigdb/cards/GO_REGULATION_OF_SKELETAL_MUSCLE_TISSUE_DEVELOPMENT
GO_bp	GO_BODY_MORPHOGENESIS	51	6	0.000370809	0.0131031	SKI:MMP2:ANKRD11:IHH:DAG1:MSX1	http://www.gsea-msigdb.org/gsea/msigdb/cards/GO_BODY_MORPHOGENESIS
GO_bp	GO_POSITIVE_REGULATION_OF_CELL_POPULATION_PROLIFERATION	965	34	0.000376848	0.0132528	FOXE3:AKT3:ZMIZ1:ADM:YAP1:NOP2:PDX1:PGF:BNC1:MMP2:IL34:MED1:ERBB2:CSF3:CBX8:BCL2:SOX11:LBH:FN1:IHH:HDAC4:FOXP1:SHOX2:FGF5:OSMR:PGGT1B:DDR1:DDX39B:LTA:RUNX2:TFAP2B:HEY2:SRPK2:CYP7B1	http://www.gsea-msigdb.org/gsea/msigdb/cards/GO_POSITIVE_REGULATION_OF_CELL_POPULATION_PROLIFERATION
GO_bp	GO_NEGATIVE_REGULATION_OF_SIGNALING	1369	44	0.000405513	0.014193	SKI:PRKACB:PSMA5:ADM:NR1H3:PTPRJ:CTNND1:PDE2A:YAP1:PDX1:RB1:MARK3:SPRED1:SMAD6:CSK:PSMA4:MGRN1:NDRG4:WWP2:NCOR1:ERBB2:SKOR2:BCL2:NFATC1:MEGF8:LBH:NR4A2:TANK:GPC1:HMGXB4:GPX1:DAG1:FOXP1:PLK2:IRF4:RUNX2:HEY2:EZR:PARK2:SNAI2:CYP7B1:FOXH1:LRRC14:KANK1	http://www.gsea-msigdb.org/gsea/msigdb/cards/GO_NEGATIVE_REGULATION_OF_SIGNALING
GO_bp	GO_CHONDROCYTE_DIFFERENTIATION	119	9	0.000416906	0.0145226	ZNF219:ADAMTS7:EFEMP1:IHH:GDF5:SHOX2:RUNX2:SNAI2:TRPS1	http://www.gsea-msigdb.org/gsea/msigdb/cards/GO_CHONDROCYTE_DIFFERENTIATION
GO_bp	GO_CARBOHYDRATE_METABOLIC_PROCESS	559	23	0.000420965	0.0145948	CHST15:PHLDA2:PC:B3GAT1:PDX1:CBFA2T3:NCOR1:B3GNT8:POMC:PPP1CB:RPIA:HDAC4:PYGB:PMM1:PPARA:HRH1:ZBTB20:PIK3CA:TFAP2B:COQ3:PARK2:SLC25A13:PPP1R3B	http://www.gsea-msigdb.org/gsea/msigdb/cards/GO_CARBOHYDRATE_METABOLIC_PROCESS
GO_bp	GO_ION_TRANSPORT	1663	51	0.000426707	0.0147244	SLC6A9:SLC35D1:AMIGO1:SLC39A1:ATP8B2:CD84:SLC22A12:ANO1:PDE2A:GRIK4:TESC:ATP11A:ERO1L:IREB2:CHRNA3:SLC5A11:WWP2:SPG7:VPS9D1:NCOR1:RALBP1:BCL2:KCNG2:PQLC1:ANO8:CPT1C:COX7A2L:BIN1:PLA2R1:ASIC4:KCNE4:AGXT:SLC24A3:COX4I2:TRPC4AP:MCHR1:PPARA:ATP11B:SLC10A4:SLC6A3:SLC22A5:STC2:CLIC1:SLC44A4:PARK2:RAMP3:SLC25A13:NEFL:ATP6V0D2:MFSD3:SLC28A3	http://www.gsea-msigdb.org/gsea/msigdb/cards/GO_ION_TRANSPORT
GO_bp	GO_CELLULAR_RESPONSE_TO_NITROGEN_COMPOUND	632	25	0.000430754	0.0147946	FOXO6:PRKACB:BGLAP:PDE2A:RAB8B:CYP11A1:CSK:CHRNA3:MMP2:DPEP1:DNMT3A:RALB:NR4A2:HRH1:ATG7:KLF15:PIK3CA:RAPGEF2:FLOT1:EZR:PARK2:NOD1:ATP6V0D2:LY6H:KANK1	http://www.gsea-msigdb.org/gsea/msigdb/cards/GO_CELLULAR_RESPONSE_TO_NITROGEN_COMPOUND
GO_bp	GO_NEGATIVE_REGULATION_OF_CELL_MORPHOGENESIS_INVOLVED_IN_DIFFERENTIATION	96	8	0.000452371	0.0154648	SEMA6C:DNM3:SEMA4B:SEMA4C:NGEF:RAPGEF2:KANK1:SEMA4D	http://www.gsea-msigdb.org/gsea/msigdb/cards/GO_NEGATIVE_REGULATION_OF_CELL_MORPHOGENESIS_INVOLVED_IN_DIFFERENTIATION
GO_bp	GO_NEGATIVE_REGULATION_OF_INTRACELLULAR_STEROID_HORMONE_RECEPTOR_SIGNALING_PATHWAY	35	5	0.000462276	0.0156577	NCOR1:LBH:FOXP1:CYP7B1:FOXH1	http://www.gsea-msigdb.org/gsea/msigdb/cards/GO_NEGATIVE_REGULATION_OF_INTRACELLULAR_STEROID_HORMONE_RECEPTOR_SIGNALING_PATHWAY
GO_bp	GO_MYOTUBE_CELL_DEVELOPMENT	35	5	0.000462276	0.0156577	SKI:BCL2:HDAC4:GPX1:SHOX2	http://www.gsea-msigdb.org/gsea/msigdb/cards/GO_MYOTUBE_CELL_DEVELOPMENT
GO_bp	GO_NEGATIVE_REGULATION_OF_CHONDROCYTE_DIFFERENTIATION	20	4	0.000464822	0.0156718	ADAMTS7:EFEMP1:GDF5:SNAI2	http://www.gsea-msigdb.org/gsea/msigdb/cards/GO_NEGATIVE_REGULATION_OF_CHONDROCYTE_DIFFERENTIATION
GO_bp	GO_REGULATION_OF_INTRACELLULAR_STEROID_HORMONE_RECEPTOR_SIGNALING_PATHWAY	74	7	0.000475115	0.0159456	YAP1:NCOR1:MED1:LBH:FOXP1:CYP7B1:FOXH1	http://www.gsea-msigdb.org/gsea/msigdb/cards/GO_REGULATION_OF_INTRACELLULAR_STEROID_HORMONE_RECEPTOR_SIGNALING_PATHWAY
GO_bp	GO_CELLULAR_RESPONSE_TO_LIPID	601	24	0.000487276	0.0162794	BGLAP:NR1H3:YAP1:CALCOCO1:TESC:RB1:IREB2:AKAP13:NCOR1:MED1:CSF3:LBH:NR4A2:XRCC5:WNT6:PPARA:DAG1:FOXP1:NR2F1:RAMP3:SNAI2:CYP7B1:FOXH1:NR5A1	http://www.gsea-msigdb.org/gsea/msigdb/cards/GO_CELLULAR_RESPONSE_TO_LIPID
GO_bp	GO_PEPTIDYL_AMINO_ACID_MODIFICATION	1219	40	0.000494183	0.0164355	KDM4A:TESK2:ROR1:PRMT6:DSTYK:GALNT2:AKT3:SPI1:PTPRJ:FKBP2:UGGT2:MARK3:SPRED1:LOXL1:CSK:SMG1:ERBB2:CSF3:CBX4:BCL2:ZNF274:FAM150B:EFEMP1:HDAC4:BRD1:SENP7:KLF15:PIK3CA:PLK2:LOX:PRDM6:P4HA2:IRF4:JARID2:DDR1:SUPT3H:RAMP3:BLK:SNAI2:SEMA4D	http://www.gsea-msigdb.org/gsea/msigdb/cards/GO_PEPTIDYL_AMINO_ACID_MODIFICATION
GO_bp	GO_CORNEA_DEVELOPMENT_IN_CAMERA_TYPE_EYE	9	3	0.000504624	0.0167071	FOXE3:SOX11:WNT6	http://www.gsea-msigdb.org/gsea/msigdb/cards/GO_CORNEA_DEVELOPMENT_IN_CAMERA_TYPE_EYE
GO_bp	GO_AORTA_DEVELOPMENT	54	6	0.00050718	0.0167165	SMAD6:LOXL1:LOX:TFAP2B:HEY2:FOXH1	http://www.gsea-msigdb.org/gsea/msigdb/cards/GO_AORTA_DEVELOPMENT
GO_bp	GO_METHYLATION	360	17	0.000512873	0.0168286	KDM4A:PRMT6:MGMT:SPI1:NOP2:METTL7A:CYP1A2:GTPBP3:ZNF274:DNMT3A:AMT:PIK3CA:SETD9:PRDM6:JARID2:COQ3:PCMTD1	http://www.gsea-msigdb.org/gsea/msigdb/cards/GO_METHYLATION
GO_bp	GO_ORGANONITROGEN_COMPOUND_CATABOLIC_PROCESS	1263	41	0.000521559	0.0169837	PSMA5:MDM4:BUB3:CTSW:PDE2A:UGGT2:PSMA4:ADAMTS7:PDE8A:WWP2:CBFA2T3:KCTD2:GCDH:BCKDHA:ATP5SL:AP2S1:RCN3:SDC1:GPC1:AGXT:HM13:CHMP4B:TP53INP2:TRPC4AP:ATG7:ARIH2:GPX1:AMT:TMEM129:SPATA18:SLC6A3:MARCH6:PLK2:PRSS16:DDAH2:EZR:PARK2:GNA12:TDH:NEIL2:GPT	http://www.gsea-msigdb.org/gsea/msigdb/cards/GO_ORGANONITROGEN_COMPOUND_CATABOLIC_PROCESS
GO_bp	GO_MUSCLE_SYSTEM_PROCESS	462	20	0.00052222	0.0169837	KDM4A:TPM3:TPM1:IREB2:CHRNA3:AKAP13:TCAP:SGCA:BIN1:KCNE4:HDAC4:PPARA:DAG1:KLF15:PIK3CA:JARID2:DDX39B:HEY2:GTF2IRD1:CALD1	http://www.gsea-msigdb.org/gsea/msigdb/cards/GO_MUSCLE_SYSTEM_PROCESS
GO_bp	GO_HINDLIMB_MORPHOGENESIS	36	5	0.000528634	0.0170415	MED1:GDF5:MSX1:TFAP2B:RSPO2	http://www.gsea-msigdb.org/gsea/msigdb/cards/GO_HINDLIMB_MORPHOGENESIS
GO_bp	GO_SEMI_LUNAR_VALVE_DEVELOPMENT	36	5	0.000528634	0.0170415	RB1:SMAD6:HEY2:ELN:SNAI2	http://www.gsea-msigdb.org/gsea/msigdb/cards/GO_SEMI_LUNAR_VALVE_DEVELOPMENT
GO_bp	GO_NEGATIVE_REGULATION_OF_NEURON_APOPTOTIC_PROCESS	150	10	0.000555048	0.0178149	AARS:BCL2:EN1:NR4A2:GDF5:PIK3CA:TFAP2B:PARK2:EN2:NEFL	http://www.gsea-msigdb.org/gsea/msigdb/cards/GO_NEGATIVE_REGULATION_OF_NEURON_APOPTOTIC_PROCESS
GO_bp	GO_POSITIVE_REGULATION_OF_DEFENSE_RESPONSE	501	21	0.000581283	0.0185758	PRKACB:PSMA5:NR1H3:PDE2A:CADM1:PSMA4:MED1:TANK:XRCC5:OSMR:MAP3K1:IRF1:F12:IRF4:HLA-F:TRIM15:FLOT1:LTA:GPSM3:NOD1:LRRC14	http://www.gsea-msigdb.org/gsea/msigdb/cards/GO_POSITIVE_REGULATION_OF_DEFENSE_RESPONSE
GO_bp	GO_CONNECTIVE_TISSUE_DEVELOPMENT	269	14	0.000611062	0.0194053	ZNF219:ADAMTS7:ZNF516:EFEMP1:IHH:GDF5:SHOX2:PIK3CA:MSX1:LOX:RUNX2:SNAI2:RSPO2:TRPS1	http://www.gsea-msigdb.org/gsea/msigdb/cards/GO_CONNECTIVE_TISSUE_DEVELOPMENT
GO_bp	GO_NEGATIVE_REGULATION_OF_NEURON_PROJECTION_DEVELOPMENT	152	10	0.00061554	0.0194053	SEMA6C:DNM3:SEMA4B:SEMA4C:NGEF:RAPGEF2:PLK2:NR2F1:KANK1:SEMA4D	http://www.gsea-msigdb.org/gsea/msigdb/cards/GO_NEGATIVE_REGULATION_OF_NEURON_PROJECTION_DEVELOPMENT
GO_bp	GO_CELLULAR_PROTEIN_CONTAINING_COMPLEX_ASSEMBLY	1112	37	0.000617647	0.0194053	USH1C:DDB2:CELF1:RAD52:NOP2:HIST4H4:RB1:ERCC5:SMAD6:CHRNA3:SPIRE2:CENPV:TCAP:CSF3:UBTF:ATP5SL:AP2S1:GRWD1:TAF1B:COX7A2L:RALB:BIN1:UQCC1:EIF3D:NHP2L1:CCDC37:ABT1:DDX39B:HLA-DMA:HEY2:PARK2:ELN:SRPK2:IMMP2L:NEFL:EIF3E:KANK1	http://www.gsea-msigdb.org/gsea/msigdb/cards/GO_CELLULAR_PROTEIN_CONTAINING_COMPLEX_ASSEMBLY
GO_bp	GO_HEART_VALVE_DEVELOPMENT	56	6	0.000617803	0.0194053	RB1:SMAD6:SHOX2:HEY2:ELN:SNAI2	http://www.gsea-msigdb.org/gsea/msigdb/cards/GO_HEART_VALVE_DEVELOPMENT
GO_bp	GO_CELL_SURFACE_RECEPTOR_SIGNALING_PATHWAY_INVOLVED_IN_CELL_CELL_SIGNALING	612	24	0.00062785	0.019637	SKI:ROR1:PSMA5:CTNND1:YAP1:DIXDC1:CALCOCO1:PSMA4:CHRNA3:TNRC6A:SALL1:NFATC1:AP2S1:SDC1:NR4A2:WNT6:WNT10A:HMGXB4:TNRC6B:GRK6:PARK2:SNAI2:RSPO2:KANK1	http://www.gsea-msigdb.org/gsea/msigdb/cards/GO_CELL_SURFACE_RECEPTOR_SIGNALING_PATHWAY_INVOLVED_IN_CELL_CELL_SIGNALING
GO_bp	GO_CELLULAR_RESPONSE_TO_EXTERNAL_STIMULUS	334	16	0.000635632	0.0196716	BGLAP:PIK3C2B:FADS1:PDE2A:IREB2:TNRC6A:MED1:BCL2:RALB:NR4A2:HDAC4:ATG7:DAG1:MAP3K1:IRF1:SNAI2	http://www.gsea-msigdb.org/gsea/msigdb/cards/GO_CELLULAR_RESPONSE_TO_EXTERNAL_STIMULUS
GO_bp	GO_REGULATION_OF_CELLULAR_COMPONENT_SIZE	367	17	0.000636031	0.0196716	SEMA6C:CNTN2:AKT3:USH1C:SEMA4B:SPIRE2:CSF3:MEGF8:SEMA4C:BIN1:FN1:EZR:ELN:LIMK1:NEFL:KANK1:SEMA4D	http://www.gsea-msigdb.org/gsea/msigdb/cards/GO_REGULATION_OF_CELLULAR_COMPONENT_SIZE
GO_bp	GO_ENZYME_LINKED_RECEPTOR_PROTEIN_SIGNALING_PATHWAY	1034	35	0.000636987	0.0196716	SKI:FOXO6:PTPRF:EFNA4:DSTYK:PTPRJ:FIBP:LTBP2:PGF:SPRED1:SMAD6:CHRNA3:MMP2:NDRG4:ERBB2:SKOR2:MEGF8:AP2S1:SOX11:EFEMP1:NGEF:GPC1:GDF5:PIK3CA:MSX1:FGF5:RAPGEF2:LOX:DDR1:RUNX2:TFAP2B:BLK:ATP6V0D2:FOXH1:KANK1	http://www.gsea-msigdb.org/gsea/msigdb/cards/GO_ENZYME_LINKED_RECEPTOR_PROTEIN_SIGNALING_PATHWAY
GO_bp	GO_MONOSACCHARIDE_METABOLIC_PROCESS	153	10	0.000647768	0.0199209	PHLDA2:PDX1:POMC:PPP1CB:RPIA:PMM1:PIK3CA:TFAP2B:PARK2:PPP1R3B	http://www.gsea-msigdb.org/gsea/msigdb/cards/GO_MONOSACCHARIDE_METABOLIC_PROCESS
GO_bp	GO_POSITIVE_REGULATION_OF_DEVELOPMENTAL_GROWTH	181	11	0.000652115	0.019971	YAP1:BCL2:MEGF8:FN1:SLC6A3:DDX39B:HEY2:EZR:PARK2:LIMK1:SEMA4D	http://www.gsea-msigdb.org/gsea/msigdb/cards/GO_POSITIVE_REGULATION_OF_DEVELOPMENTAL_GROWTH
GO_bp	GO_LEUKOCYTE_DIFFERENTIATION	507	21	0.000676549	0.0206334	EFNA4:BGLAP:ZMIZ1:SPI1:PTPRJ:TESC:RB1:IREB2:IL34:CBFA2T3:MED1:ERBB2:CSF3:BCL2:IHH:HDAC4:TOB2:FOXP1:IRF1:IRF4:RUNX2	http://www.gsea-msigdb.org/gsea/msigdb/cards/GO_LEUKOCYTE_DIFFERENTIATION
GO_bp	GO_HEAD_MORPHOGENESIS	38	5	0.000682514	0.0207292	SKI:MMP2:ANKRD11:IHH:MSX1	http://www.gsea-msigdb.org/gsea/msigdb/cards/GO_HEAD_MORPHOGENESIS
GO_bp	GO_LIPID_METABOLIC_PROCESS	1241	40	0.000696071	0.021054	PIGC:PIK3C2B:GGPS1:ADM:HSD17B12:NR1H3:FADS1:PC:RB1:CYP11A1:CYP1A1:CYP1A2:SMG1:ACSF3:CPNE7:NCOR1:MED1:STARD3:PGAP3:ORMDL3:GCDH:CPT1C:SDC1:SGPP2:GPC1:PPARA:ALG12:CCDC71:GPX1:ZBTB20:PIK3CA:CWH43:HSD17B13:ACSL6:AGPAT4:PTPRN2:SNAI2:CYP7B1:GPIHBP1:NR5A1	http://www.gsea-msigdb.org/gsea/msigdb/cards/GO_LIPID_METABOLIC_PROCESS
GO_bp	GO_SYNAPSE_ORGANIZATION	404	18	0.000701247	0.0211106	PTPRF:AMIGO1:DNM3:CNTN2:SLIT1:CTBP2:RAPSN:NRXN2:ERBB2:NGEF:LAMB2:DAG1:TUBB:THBS2:NEFL:LRRC24:ARHGAP39:SEMA4D	http://www.gsea-msigdb.org/gsea/msigdb/cards/GO_SYNAPSE_ORGANIZATION
GO_bp	GO_SUPRAMOLECULAR_FIBER_ORGANIZATION	654	25	0.000703686	0.0211106	TPM3:PKP1:OBSCN:USH1C:RB1:LTBP2:TPM1:AKAP13:SPIRE2:TCAP:CSF3:KIF18B:BCL2:BIN1:RND3:ESPNL:GPX1:LOX:TNXB:EZR:PARK2:ELN:LIMK1:NEFL:KANK1	http://www.gsea-msigdb.org/gsea/msigdb/cards/GO_SUPRAMOLECULAR_FIBER_ORGANIZATION
GO_bp	GO_INTRACELLULAR_STEROID_HORMONE_RECEPTOR_SIGNALING_PATHWAY	129	9	0.000749457	0.0223441	YAP1:CALCOCO1:RB1:NCOR1:MED1:LBH:FOXP1:CYP7B1:FOXH1	http://www.gsea-msigdb.org/gsea/msigdb/cards/GO_INTRACELLULAR_STEROID_HORMONE_RECEPTOR_SIGNALING_PATHWAY
GO_bp	GO_INTERSPECIES_INTERACTION_BETWEEN_ORGANISMS	925	32	0.000750885	0.0223441	KDM4A:PRMT6:CTBP2:CTNND1:PC:CADM1:RB1:PSMA4:WWP2:BCL2:AP2S1:RPS11:BIN1:TANK:FN1:XRCC5:CHMP4B:EIF3D:ATG7:GPX1:DAG1:SLC22A5:EXOC2:TRIM31:TRIM10:TRIM15:DDX39B:LTA:PARK2:SRPK2:SND1:CHMP7	http://www.gsea-msigdb.org/gsea/msigdb/cards/GO_INTERSPECIES_INTERACTION_BETWEEN_ORGANISMS
GO_bp	GO_REGULATION_OF_INTRACELLULAR_ESTROGEN_RECEPTOR_SIGNALING_PATHWAY	39	5	0.000770938	0.0228484	YAP1:MED1:LBH:CYP7B1:FOXH1	http://www.gsea-msigdb.org/gsea/msigdb/cards/GO_REGULATION_OF_INTRACELLULAR_ESTROGEN_RECEPTOR_SIGNALING_PATHWAY
GO_bp	GO_REGULATION_OF_HORMONE_LEVELS	513	21	0.00078505	0.0231732	ADM:HSD17B12:ANO1:PDX1:RAB8B:CYP11A1:CYP1A1:CHRNA3:MED1:STARD3:GRP:KCNG2:SOX11:POMC:STC2:SLC44A4:TFAP2B:PARK2:PTPRN2:BLK:NR5A1	http://www.gsea-msigdb.org/gsea/msigdb/cards/GO_REGULATION_OF_HORMONE_LEVELS
GO_bp	GO_FEMALE_GAMETE_GENERATION	130	9	0.000792096	0.0232876	ZMIZ1:MLH3:SPIRE2:BCL2:IHH:TOB2:CCDC36:POMZP3:IMMP2L	http://www.gsea-msigdb.org/gsea/msigdb/cards/GO_FEMALE_GAMETE_GENERATION
GO_bp	GO_MESENCHYMAL_CELL_DIFFERENTIATION	215	12	0.000802073	0.023487	SEMA6C:SEMA4B:BCL2:SOX11:SEMA4C:FN1:WNT10A:DAG1:MSX1:HEY2:SNAI2:SEMA4D	http://www.gsea-msigdb.org/gsea/msigdb/cards/GO_MESENCHYMAL_CELL_DIFFERENTIATION
GO_bp	GO_NEURON_PROJECTION_REGENERATION	59	6	0.000817767	0.0238376	PTPRF:ADM:BCL2:LAMB2:DAG1:NEFL	http://www.gsea-msigdb.org/gsea/msigdb/cards/GO_NEURON_PROJECTION_REGENERATION
GO_bp	GO_REGULATION_OF_CARBOHYDRATE_CATABOLIC_PROCESS	81	7	0.000820533	0.0238376	CBFA2T3:NCOR1:PPP1CB:HDAC4:PPARA:ZBTB20:PPP1R3B	http://www.gsea-msigdb.org/gsea/msigdb/cards/GO_REGULATION_OF_CARBOHYDRATE_CATABOLIC_PROCESS
GO_bp	GO_CELLULAR_MACROMOLECULE_LOCALIZATION	1886	55	0.000837075	0.0242224	KLHL21:DNM3:CNTN2:RASSF5:OBSCN:BUB3:RAPSN:NRXN2:HEPACAM:NABP2:TESC:RB1:DZIP1:LTBP2:TMED10:RAB8B:TBC1D21:CSK:SMG1:GAS8:ERBB2:HID1:ASPSCR1:BCL2:AP2S1:RPS11:RALB:WDR33:XRCC5:AGXT:SEC23B:HM13:CHMP4B:TP53INP2:SPAG4:PMM1:ARIH2:DAG1:TMEM129:MSX1:RAPGEF2:FLOT1:CCHCR1:DDX39B:HEY2:AKAP12:EZR:PARK2:RAMP3:POM121L12:IMMP2L:CHMP7:TSNARE1:GPIHBP1:NR5A1	http://www.gsea-msigdb.org/gsea/msigdb/cards/GO_CELLULAR_MACROMOLECULE_LOCALIZATION
GO_bp	GO_REGULATION_OF_ORGANELLE_ORGANIZATION	1254	40	0.000847069	0.0244155	SKI:KDM4A:PRMT6:BUB3:SPI1:ATL3:OTUB1:PDE2A:DIXDC1:NABP2:RB1:DZIP1:JDP2:TPM1:AKAP13:SMG1:SPIRE2:CENPV:CSF3:BCL2:ZNF274:SDC1:RALB:BIN1:RND3:XRCC5:CHMP4B:ARIH2:CCDC36:GPX1:STAG1:MSX1:PLK2:JARID2:EZR:PARK2:ELN:LIMK1:SNAI2:KANK1	http://www.gsea-msigdb.org/gsea/msigdb/cards/GO_REGULATION_OF_ORGANELLE_ORGANIZATION
GO_bp	GO_SEMAPHORIN_PLEXIN_SIGNALING_PATHWAY	40	5	0.000867636	0.0248626	SEMA6C:SEMA4B:SEMA4C:PLXNA1:SEMA4D	http://www.gsea-msigdb.org/gsea/msigdb/cards/GO_SEMAPHORIN_PLEXIN_SIGNALING_PATHWAY
GO_bp	GO_FAT_CELL_DIFFERENTIATION	217	12	0.000869345	0.0248626	CTBP2:CCDC85B:ERO1L:JDP2:SMAD6:MED1:ZNF516:NR4A2:CCDC71:GPX1:TFAP2B:SNAI2	http://www.gsea-msigdb.org/gsea/msigdb/cards/GO_FAT_CELL_DIFFERENTIATION
GO_bp	GO_PROTEIN_CONTAINING_COMPLEX_ASSEMBLY	1891	55	0.00088897	0.0253253	SKI:PRKACB:MDM4:USH1C:CD59:DDB2:CELF1:ATL3:YAP1:RAD52:NOP2:HIST4H4:RB1:CLYBL:ERCC5:ATL1:TMED10:SMAD6:CHRNA3:SPIRE2:CENPV:TCAP:CSF3:UBTF:KCTD2:KCNG2:FARSA:ATP5SL:AP2S1:GRWD1:TAF1B:COX7A2L:RALB:BIN1:FN1:HM13:CHMP4B:UQCC1:EIF3D:NHP2L1:CCDC37:ABT1:FLOT1:DDX39B:HLA-DMA:HEY2:PARK2:NOD1:ELN:SRPK2:IMMP2L:NEFL:EIF3E:TRPS1:KANK1	http://www.gsea-msigdb.org/gsea/msigdb/cards/GO_PROTEIN_CONTAINING_COMPLEX_ASSEMBLY
GO_bp	GO_BEHAVIOR	592	23	0.000913828	0.025933	FOXO6:LHX8:CNTN2:NRXN2:RIN1:CHRNA3:NDRG4:ZFHX3:PPP1R1B:GRP:BCL2:CIC:EN1:NR4A2:ASIC4:HDAC4:ASIP:MCHR1:PPARA:HRH1:SLC6A3:PLK2:PARK2	http://www.gsea-msigdb.org/gsea/msigdb/cards/GO_BEHAVIOR
GO_bp	GO_NEPHRON_EPITHELIUM_DEVELOPMENT	107	8	0.000929956	0.0262892	YAP1:PGF:SALL1:BCL2:WNT6:LAMB2:KLF15:TFAP2B	http://www.gsea-msigdb.org/gsea/msigdb/cards/GO_NEPHRON_EPITHELIUM_DEVELOPMENT
GO_bp	GO_RESPONSE_TO_EXTRACELLULAR_STIMULUS	521	21	0.000952879	0.026834	KDM4A:BGLAP:PIK3C2B:MGMT:ADM:FADS1:PDX1:CYP1A1:IREB2:TNRC6A:MED1:BCL2:POMC:DNMT3A:RALB:NR4A2:PPARA:ATG7:STC2:LTA:SNAI2	http://www.gsea-msigdb.org/gsea/msigdb/cards/GO_RESPONSE_TO_EXTRACELLULAR_STIMULUS
GO_bp	GO_REGULATION_OF_SKELETAL_MUSCLE_FIBER_DEVELOPMENT	11	3	0.000963868	0.026937	BCL2:HDAC4:SHOX2	http://www.gsea-msigdb.org/gsea/msigdb/cards/GO_REGULATION_OF_SKELETAL_MUSCLE_FIBER_DEVELOPMENT
GO_bp	GO_RESPONSE_TO_MUSCLE_INACTIVITY	11	3	0.000963868	0.026937	SGCA:HDAC4:DAG1	http://www.gsea-msigdb.org/gsea/msigdb/cards/GO_RESPONSE_TO_MUSCLE_INACTIVITY
GO_bp	GO_REGULATION_OF_OSSIFICATION	190	11	0.000971697	0.0270529	SKI:BGLAP:SMAD6:BCL2:SOX11:HDAC4:TOB2:CLIC1:RUNX2:SNAI2:SEMA4D	http://www.gsea-msigdb.org/gsea/msigdb/cards/GO_REGULATION_OF_OSSIFICATION
GO_bp	GO_ORGANIC_ACID_METABOLIC_PROCESS	901	31	0.000984199	0.0272907	PSMA5:HSD17B12:NR1H3:FADS1:SLC22A12:PC:ERO1L:CYP1A1:CYP1A2:IREB2:PSMA4:AARS:ACSF3:DPEP1:GCDH:FARSA:BCKDHA:CPT1C:AGXT:PPARA:GPX1:AMT:ACSL6:P4HA2:VARS2:DDAH2:VARS:MSRA:TDH:CYP7B1:GPT	http://www.gsea-msigdb.org/gsea/msigdb/cards/GO_ORGANIC_ACID_METABOLIC_PROCESS
GO_bp	GO_MULTICELLULAR_ORGANISM_REPRODUCTION	823	29	0.000987663	0.0272907	TESK2:ZMIZ1:CELF1:CADM1:SPATA19:DZIP1:MLH3:TBC1D21:CYP1A1:BNC1:SPIRE2:MED1:PPP1R1B:ZPBP2:BCL2:DNMT3A:WDR33:IHH:HDAC4:SPAG4:TOB2:CCDC36:TXNRD3:STC2:CDYL:POMZP3:IMMP2L:ZFP41:ZFP41:NR5A1	http://www.gsea-msigdb.org/gsea/msigdb/cards/GO_MULTICELLULAR_ORGANISM_REPRODUCTION
GO_bp	GO_EXTRACELLULAR_STRUCTURE_ORGANIZATION	417	18	0.00100494	0.0276641	PRKACB:HSD17B12:RB1:ERO1L:LOXL1:MMP2:SDC1:FN1:IHH:LAMB2:DAG1:COL8A1:LOX:FLOT1:DDR1:TNXB:ELN:GPIHBP1	http://www.gsea-msigdb.org/gsea/msigdb/cards/GO_EXTRACELLULAR_STRUCTURE_ORGANIZATION
GO_bp	GO_MULTI_ORGANISM_REPRODUCTIVE_PROCESS	984	33	0.001049	0.0286704	TESK2:ZMIZ1:ADM:CELF1:CADM1:SPATA19:DZIP1:PGF:MLH3:TBC1D21:CYP1A1:BNC1:MMP2:SPIRE2:MED1:PPP1R1B:ZPBP2:BCL2:DNMT3A:WDR33:IHH:HDAC4:SPAG4:TOB2:NHP2L1:CCDC36:TXNRD3:STC2:CDYL:DDR1:POMZP3:IMMP2L:ZFP41:ZFP41	http://www.gsea-msigdb.org/gsea/msigdb/cards/GO_MULTI_ORGANISM_REPRODUCTIVE_PROCESS
GO_bp	GO_CELLULAR_COMPONENT_ASSEMBLY_INVOLVED_IN_MORPHOGENESIS	109	8	0.0010493	0.0286704	OBSCN:TPM1:AKAP13:TCAP:ZPBP2:IHH:GPC1:DAG1	http://www.gsea-msigdb.org/gsea/msigdb/cards/GO_CELLULAR_COMPONENT_ASSEMBLY_INVOLVED_IN_MORPHOGENESIS
GO_bp	GO_HOMEOSTATIC_PROCESS	1906	55	0.00106225	0.0288651	FOXO6:PRDX1:PRKACB:SYPL2:BGLAP:AKT3:ADM:USH1C:NR1H3:SPI1:PRDX5:SLC22A12:ANO1:YAP1:HIST4H4:NABP2:PDX1:RB1:ERO1L:KLF13:CSK:IREB2:NARFL:SMG1:ANKRD11:MED1:ORMDL3:ASPSCR1:BCL2:ZNF516:RCN3:POMC:XRCC5:IHH:SLC24A3:CHMP4B:TP53INP2:MCHR1:GPX1:ZBTB20:KLF15:TXNRD3:PIK3CA:LOX:SLC22A5:STC2:IRF4:TRIM10:TFAP2B:PARK2:RAMP3:PTPRN2:CYP7B1:ATP6V0D2:GPIHBP1	http://www.gsea-msigdb.org/gsea/msigdb/cards/GO_HOMEOSTATIC_PROCESS
GO_bp	GO_NEGATIVE_REGULATION_OF_CHROMATIN_ORGANIZATION	62	6	0.00106428	0.0288651	SKI:KDM4A:PRMT6:SPI1:OTUB1:JARID2	http://www.gsea-msigdb.org/gsea/msigdb/cards/GO_NEGATIVE_REGULATION_OF_CHROMATIN_ORGANIZATION
GO_bp	GO_NEGATIVE_CHEMOTAXIS	42	5	0.00108775	0.0293932	SEMA6C:SLIT1:SEMA4B:SEMA4C:SEMA4D	http://www.gsea-msigdb.org/gsea/msigdb/cards/GO_NEGATIVE_CHEMOTAXIS
GO_bp	GO_MEMBRANE_ORGANIZATION	869	30	0.00111996	0.0301527	DNAJC11:ATP8B2:DNM3:CNTN2:CD59:RAPSN:MYRF:NRXN2:ATP11A:ATL1:NEK9:TMED10:RAB8B:SPG7:SPIRE2:BCL2:PQLC1:AP2S1:BIN1:SEC23B:CHMP4B:SPAG4:ATG7:CHCHD6:ATP11B:MEGF10:FLOT1:PARK2:CHMP7:TSNARE1	http://www.gsea-msigdb.org/gsea/msigdb/cards/GO_MEMBRANE_ORGANIZATION
GO_bp	GO_RESPONSE_TO_BMP	165	10	0.00115564	0.030949	SKI:SMAD6:ADAMTS7:SKOR2:MEGF8:SOX11:GDF5:MSX1:RUNX2:TFAP2B	http://www.gsea-msigdb.org/gsea/msigdb/cards/GO_RESPONSE_TO_BMP
GO_bp	GO_NEGATIVE_REGULATION_OF_MUSCLE_CELL_DIFFERENTIATION	63	6	0.00115796	0.030949	NFATC1:HDAC4:PPARA:MSX1:PRDM6:HEY2	http://www.gsea-msigdb.org/gsea/msigdb/cards/GO_NEGATIVE_REGULATION_OF_MUSCLE_CELL_DIFFERENTIATION
GO_bp	GO_POSITIVE_REGULATION_OF_MUSCLE_TISSUE_DEVELOPMENT	86	7	0.00117039	0.0310555	YAP1:BCL2:GPC1:SHOX2:FLOT1:DDX39B:HEY2	http://www.gsea-msigdb.org/gsea/msigdb/cards/GO_POSITIVE_REGULATION_OF_MUSCLE_TISSUE_DEVELOPMENT
GO_bp	GO_HORMONE_BIOSYNTHETIC_PROCESS	86	7	0.00117039	0.0310555	ADM:HSD17B12:CYP11A1:MED1:STARD3:STC2:SLC44A4	http://www.gsea-msigdb.org/gsea/msigdb/cards/GO_HORMONE_BIOSYNTHETIC_PROCESS
GO_bp	GO_REGULATION_OF_STRIATED_MUSCLE_CELL_DIFFERENTIATION	111	8	0.00118057	0.031213	AKAP13:BCL2:HDAC4:PPARA:SHOX2:MSX1:FLOT1:DDX39B	http://www.gsea-msigdb.org/gsea/msigdb/cards/GO_REGULATION_OF_STRIATED_MUSCLE_CELL_DIFFERENTIATION
GO_bp	GO_REGULATION_OF_CELLULAR_RESPONSE_TO_STRESS	718	26	0.00120883	0.0318455	PTPRF:PRDX1:AKT3:MGMT:OTUB1:RAD52:PDX1:SPRED1:PDE8A:SMG1:SPIRE2:NCOR1:CBX8:BCL2:SEMA4C:PLA2R1:ATG7:GPX1:PPP4R2:MSX1:PLK2:DDX39B:EZR:PARK2:NOD1:SNAI2	http://www.gsea-msigdb.org/gsea/msigdb/cards/GO_REGULATION_OF_CELLULAR_RESPONSE_TO_STRESS
GO_bp	GO_TRANSMEMBRANE_TRANSPORT	1574	47	0.00123121	0.0323192	SLC6A9:SLC35D1:SLC44A5:PSMA5:AMIGO1:SLC39A1:ATP8B2:SLC22A12:ANO1:PDE2A:GRIK4:TESC:ERO1L:PSMA4:CHRNA3:SLC5A11:WWP2:SPG7:VPS9D1:ASPSCR1:RALBP1:BCL2:KCNG2:MFSD12:ANO8:COX7A2L:BIN1:SLC23A3:ASIC4:KCNE4:SLC24A3:COX4I2:TRPC4AP:KLF15:ATP11B:SLC10A4:SLC6A3:SLC22A5:CLIC1:SLC44A4:RAMP3:SLC25A13:NEFL:ATP6V0D2:GPIHBP1:MFSD3:SLC28A3	http://www.gsea-msigdb.org/gsea/msigdb/cards/GO_TRANSMEMBRANE_TRANSPORT
GO_bp	GO_REGULATION_OF_BMP_SIGNALING_PATHWAY	87	7	0.0012526	0.0326836	SKI:SMAD6:SKOR2:SOX11:GDF5:MSX1:TFAP2B	http://www.gsea-msigdb.org/gsea/msigdb/cards/GO_REGULATION_OF_BMP_SIGNALING_PATHWAY
GO_bp	GO_ALPHA_AMINO_ACID_METABOLIC_PROCESS	167	10	0.00126554	0.0326836	ERO1L:DPEP1:GCDH:AGXT:AMT:P4HA2:DDAH2:MSRA:TDH:GPT	http://www.gsea-msigdb.org/gsea/msigdb/cards/GO_ALPHA_AMINO_ACID_METABOLIC_PROCESS
GO_bp	GO_NEGATIVE_REGULATION_OF_DENDRITIC_SPINE_DEVELOPMENT	12	3	0.00126732	0.0326836	DNM3:NGEF:PLK2	http://www.gsea-msigdb.org/gsea/msigdb/cards/GO_NEGATIVE_REGULATION_OF_DENDRITIC_SPINE_DEVELOPMENT
GO_bp	GO_NEGATIVE_REGULATION_OF_VASCULAR_PERMEABILITY	12	3	0.00126732	0.0326836	ADM:PTPRJ:PDE2A	http://www.gsea-msigdb.org/gsea/msigdb/cards/GO_NEGATIVE_REGULATION_OF_VASCULAR_PERMEABILITY
GO_bp	GO_NEGATIVE_REGULATION_OF_GLYCOLYTIC_PROCESS	12	3	0.00126732	0.0326836	CBFA2T3:HDAC4:PPARA	http://www.gsea-msigdb.org/gsea/msigdb/cards/GO_NEGATIVE_REGULATION_OF_GLYCOLYTIC_PROCESS
GO_bp	GO_NEGATIVE_REGULATION_OF_DENDRITE_DEVELOPMENT	26	4	0.00131219	0.0337224	DNM3:NGEF:RAPGEF2:PLK2	http://www.gsea-msigdb.org/gsea/msigdb/cards/GO_NEGATIVE_REGULATION_OF_DENDRITE_DEVELOPMENT
GO_bp	GO_REGULATION_OF_ANATOMICAL_STRUCTURE_SIZE	499	20	0.00133223	0.0341182	SEMA6C:CNTN2:AKT3:ADM:USH1C:SEMA4B:SPIRE2:CSF3:MEGF8:SEMA4C:BIN1:FN1:HRH1:GPX1:EZR:ELN:LIMK1:NEFL:KANK1:SEMA4D	http://www.gsea-msigdb.org/gsea/msigdb/cards/GO_REGULATION_OF_ANATOMICAL_STRUCTURE_SIZE
GO_bp	GO_REGULATION_OF_HISTONE_MODIFICATION	140	9	0.00133729	0.0341288	SKI:KDM4A:PRMT6:SPI1:OTUB1:JDP2:ZNF274:JARID2:SNAI2	http://www.gsea-msigdb.org/gsea/msigdb/cards/GO_REGULATION_OF_HISTONE_MODIFICATION
GO_bp	GO_LEARNING	141	9	0.00140527	0.0356164	CNTN2:NRXN2:RIN1:NDRG4:PPP1R1B:CIC:EN1:HRH1:PARK2	http://www.gsea-msigdb.org/gsea/msigdb/cards/GO_LEARNING
GO_bp	GO_REGULATION_OF_DENDRITE_DEVELOPMENT	141	9	0.00140527	0.0356164	FOXO6:DNM3:CAMK1D:CHRNA3:NGEF:RAPGEF2:PLK2:CUX1:SEMA4D	http://www.gsea-msigdb.org/gsea/msigdb/cards/GO_REGULATION_OF_DENDRITE_DEVELOPMENT
GO_bp	GO_REGULATION_OF_CARBOHYDRATE_METABOLIC_PROCESS	199	11	0.00141093	0.0356368	PHLDA2:CBFA2T3:NCOR1:POMC:PPP1CB:HDAC4:PPARA:HRH1:ZBTB20:PARK2:PPP1R3B	http://www.gsea-msigdb.org/gsea/msigdb/cards/GO_REGULATION_OF_CARBOHYDRATE_METABOLIC_PROCESS
GO_bp	GO_SENSORY_SYSTEM_DEVELOPMENT	361	16	0.00143195	0.0360438	SKI:FOXE3:USH1C:PROX2:CYP1A1:MED1:BCL2:SOX11:EFEMP1:WNT6:IHH:LAMB2:COL8A1:SLC44A4:TFAP2B:ZHX2	http://www.gsea-msigdb.org/gsea/msigdb/cards/GO_SENSORY_SYSTEM_DEVELOPMENT
GO_bp	GO_RHO_PROTEIN_SIGNAL_TRANSDUCTION	200	11	0.00146843	0.0368361	OBSCN:ARHGEF12:RP11-307N16.6:SPATA13:AKAP13:RND3:NGEF:RASGRF2:FLOT1:GNA12:LIMK1:KANK1	http://www.gsea-msigdb.org/gsea/msigdb/cards/GO_RHO_PROTEIN_SIGNAL_TRANSDUCTION
GO_bp	GO_DIGESTIVE_SYSTEM_DEVELOPMENT	142	9	0.00147601	0.0369003	PDX1:RB1:CYP1A1:SALL1:BCL2:MEGF8:SOX11:IHH:SHOX2	http://www.gsea-msigdb.org/gsea/msigdb/cards/GO_DIGESTIVE_SYSTEM_DEVELOPMENT
GO_bp	GO_CYTOSKELETON_ORGANIZATION	1293	40	0.00148736	0.0370579	TESK2:TPM3:PKP1:CNTN2:OBSCN:USH1C:DIXDC1:MARK3:TPM1:AKAP13:PPL:SPIRE2:GAS8:NCOR1:TCAP:CSF3:KIF18B:BCL2:EML4:BIN1:RND3:ESPNL:NINL:CHMP4B:SPAG4:MKL1:DAG1:CCDC37:STAG1:PLK2:PDLIM4:TUBB:TNXB:EZR:PARK2:ELN:LIMK1:MKLN1:NEFL:KANK1	http://www.gsea-msigdb.org/gsea/msigdb/cards/GO_CYTOSKELETON_ORGANIZATION
GO_bp	GO_POSITIVE_REGULATION_OF_SKELETAL_MUSCLE_TISSUE_DEVELOPMENT	27	4	0.00151778	0.0375612	BCL2:GPC1:SHOX2:FLOT1	http://www.gsea-msigdb.org/gsea/msigdb/cards/GO_POSITIVE_REGULATION_OF_SKELETAL_MUSCLE_TISSUE_DEVELOPMENT
GO_bp	GO_NEGATIVE_REGULATION_OF_CARTILAGE_DEVELOPMENT	27	4	0.00151778	0.0375612	ADAMTS7:EFEMP1:GDF5:SNAI2	http://www.gsea-msigdb.org/gsea/msigdb/cards/GO_NEGATIVE_REGULATION_OF_CARTILAGE_DEVELOPMENT
GO_bp	GO_NEGATIVE_REGULATION_OF_INTRACELLULAR_ESTROGEN_RECEPTOR_SIGNALING_PATHWAY	13	3	0.00162468	0.0399719	LBH:CYP7B1:FOXH1	http://www.gsea-msigdb.org/gsea/msigdb/cards/GO_NEGATIVE_REGULATION_OF_INTRACELLULAR_ESTROGEN_RECEPTOR_SIGNALING_PATHWAY
GO_bp	GO_ADULT_BEHAVIOR	144	9	0.00162607	0.0399719	CNTN2:NRXN2:CHRNA3:PPP1R1B:EN1:NR4A2:ASIP:PPARA:PARK2	http://www.gsea-msigdb.org/gsea/msigdb/cards/GO_ADULT_BEHAVIOR
GO_bp	GO_POSITIVE_REGULATION_OF_GROWTH	266	13	0.0016607	0.040687	YAP1:ERBB2:BCL2:MEGF8:FN1:SLC6A3:DDX39B:SLC44A4:HEY2:EZR:PARK2:LIMK1:SEMA4D	http://www.gsea-msigdb.org/gsea/msigdb/cards/GO_POSITIVE_REGULATION_OF_GROWTH
GO_bp	GO_ANTIBIOTIC_METABOLIC_PROCESS	92	7	0.00173373	0.0420834	PRDX1:PRDX5:CYP1A1:CYP1A2:DPEP1:GPX1:PXDNL	http://www.gsea-msigdb.org/gsea/msigdb/cards/GO_ANTIBIOTIC_METABOLIC_PROCESS
GO_bp	GO_NEGATIVE_REGULATION_OF_AXON_GUIDANCE	28	4	0.00174476	0.0420834	SEMA6C:SEMA4B:SEMA4C:SEMA4D	http://www.gsea-msigdb.org/gsea/msigdb/cards/GO_NEGATIVE_REGULATION_OF_AXON_GUIDANCE
GO_bp	GO_AORTIC_VALVE_DEVELOPMENT	28	4	0.00174476	0.0420834	RB1:SMAD6:ELN:SNAI2	http://www.gsea-msigdb.org/gsea/msigdb/cards/GO_AORTIC_VALVE_DEVELOPMENT
GO_bp	GO_REGULATION_OF_OSTEOBLAST_DIFFERENTIATION	118	8	0.00174632	0.0420834	SKI:SMAD6:SOX11:HDAC4:CLIC1:RUNX2:SNAI2:SEMA4D	http://www.gsea-msigdb.org/gsea/msigdb/cards/GO_REGULATION_OF_OSTEOBLAST_DIFFERENTIATION
GO_bp	GO_GLUCOSE_METABOLIC_PROCESS	118	8	0.00174632	0.0420834	PHLDA2:PDX1:POMC:PPP1CB:PIK3CA:TFAP2B:PARK2:PPP1R3B	http://www.gsea-msigdb.org/gsea/msigdb/cards/GO_GLUCOSE_METABOLIC_PROCESS
GO_bp	GO_RESPONSE_TO_CYTOKINE	1182	37	0.00180718	0.0434078	PSMA5:CTBP2:NR1H3:SPI1:OTUB1:PDE2A:PDX1:PSMA4:ADAMTS7:MMP2:IL34:MED1:CSF3:BCL2:PLVAP:SDC1:POMC:PTPN4:TANK:FN1:XRCC5:HDAC4:PMM1:PIK3CA:OSMR:PGGT1B:LOX:IRF1:IRF4:JARID2:HLA-F:TRIM31:LTA:LTB:PARK2:NOD1:FOXH1	http://www.gsea-msigdb.org/gsea/msigdb/cards/GO_RESPONSE_TO_CYTOKINE
GO_bp	GO_RESPONSE_TO_EPIDERMAL_GROWTH_FACTOR	47	5	0.00181671	0.0434946	IREB2:PDE8A:MED1:ERBB2:SNAI2	http://www.gsea-msigdb.org/gsea/msigdb/cards/GO_RESPONSE_TO_EPIDERMAL_GROWTH_FACTOR
GO_bp	GO_ENERGY_DERIVATION_BY_OXIDATION_OF_ORGANIC_COMPOUNDS	269	13	0.00183317	0.0436611	PHLDA2:CYP1A2:IREB2:CBFA2T3:POMC:PPP1CB:COX7A2L:PYGB:COX4I2:PIK3CA:SLC25A13:IMMP2L:PPP1R3B	http://www.gsea-msigdb.org/gsea/msigdb/cards/GO_ENERGY_DERIVATION_BY_OXIDATION_OF_ORGANIC_COMPOUNDS
GO_bp	GO_GLAND_MORPHOGENESIS	119	8	0.00184213	0.0436611	MED1:BCL2:LIMS2:DAG1:PLXNA1:DDR1:SNAI2:CYP7B1	http://www.gsea-msigdb.org/gsea/msigdb/cards/GO_GLAND_MORPHOGENESIS
GO_bp	GO_POSITIVE_REGULATION_OF_PROTEIN_BINDING	93	7	0.00184515	0.0436611	MARK3:CSF3:RALB:RAPGEF2:PLK2:FLOT1:PARK2	http://www.gsea-msigdb.org/gsea/msigdb/cards/GO_POSITIVE_REGULATION_OF_PROTEIN_BINDING
GO_bp	GO_REGULATION_OF_CHROMOSOME_ORGANIZATION	336	15	0.0018551	0.0436611	SKI:KDM4A:PRMT6:BUB3:SPI1:OTUB1:NABP2:RB1:JDP2:SMG1:CENPV:ZNF274:XRCC5:JARID2:SNAI2	http://www.gsea-msigdb.org/gsea/msigdb/cards/GO_REGULATION_OF_CHROMOSOME_ORGANIZATION
GO_bp	GO_REGULATION_OF_MULTICELLULAR_ORGANISM_GROWTH	69	6	0.00185931	0.0436611	BCL2:GDF5:PIK3CA:SLC6A3:STC2:EZR	http://www.gsea-msigdb.org/gsea/msigdb/cards/GO_REGULATION_OF_MULTICELLULAR_ORGANISM_GROWTH
GO_bp	GO_SKELETAL_MUSCLE_CELL_DIFFERENTIATION	69	6	0.00185931	0.0436611	HIVEP3:RB1:SOX11:GPC1:MEGF10:MED20	http://www.gsea-msigdb.org/gsea/msigdb/cards/GO_SKELETAL_MUSCLE_CELL_DIFFERENTIATION
GO_bp	GO_REGULATION_OF_CELL_SHAPE	147	9	0.00187384	0.0438622	TPM1:RND3:FN1:DAG1:PLXNA1:EZR:GNA12:MKLN1:SEMA4D	http://www.gsea-msigdb.org/gsea/msigdb/cards/GO_REGULATION_OF_CELL_SHAPE
GO_bp	GO_COFACTOR_METABOLIC_PROCESS	442	18	0.00191021	0.044527	PPCS:MMACHC:PRDX1:HSD17B12:PRDX5:PC:CLYBL:CYP1A1:CYP1A2:IREB2:ACSF3:DPEP1:GCDH:GPX1:MOCS2:ACSL6:COQ3:PXDNL	http://www.gsea-msigdb.org/gsea/msigdb/cards/GO_COFACTOR_METABOLIC_PROCESS
GO_bp	GO_CATION_TRANSPORT	1145	36	0.00192546	0.044527	SLC6A9:AMIGO1:SLC39A1:CD84:ANO1:PDE2A:TESC:ERO1L:IREB2:CHRNA3:SLC5A11:WWP2:SPG7:VPS9D1:RALBP1:BCL2:KCNG2:COX7A2L:BIN1:ASIC4:KCNE4:SLC24A3:COX4I2:TRPC4AP:MCHR1:SLC10A4:SLC6A3:SLC22A5:STC2:SLC44A4:PARK2:RAMP3:NEFL:ATP6V0D2:MFSD3:SLC28A3	http://www.gsea-msigdb.org/gsea/msigdb/cards/GO_CATION_TRANSPORT
GO_bp	GO_RESPONSE_TO_MECHANICAL_STIMULUS	207	11	0.00192703	0.044527	BGLAP:NRXN2:PDE2A:PPL:TCAP:IHH:HDAC4:GDF5:DAG1:MAP3K1:IRF1	http://www.gsea-msigdb.org/gsea/msigdb/cards/GO_RESPONSE_TO_MECHANICAL_STIMULUS
GO_bp	GO_CARTILAGE_DEVELOPMENT	207	11	0.00192703	0.044527	ZNF219:ADAMTS7:EFEMP1:IHH:GDF5:SHOX2:MSX1:RUNX2:SNAI2:RSPO2:TRPS1	http://www.gsea-msigdb.org/gsea/msigdb/cards/GO_CARTILAGE_DEVELOPMENT
GO_bp	GO_SMALL_MOLECULE_BIOSYNTHETIC_PROCESS	666	24	0.00195156	0.044527	MMACHC:GGPS1:CHST15:ADM:HSD17B12:NR1H3:FADS1:PC:PDE2A:CYP1A1:CYP1A2:PDE8A:ACSF3:STARD3:AGXT:PPARA:HRH1:GPX1:COQ3:SLC25A13:NEIL2:SNAI2:CYP7B1:GPT	http://www.gsea-msigdb.org/gsea/msigdb/cards/GO_SMALL_MOLECULE_BIOSYNTHETIC_PROCESS
GO_bp	GO_CAMERA_TYPE_EYE_DEVELOPMENT	304	14	0.00195235	0.044527	SKI:FOXE3:USH1C:PROX2:CYP1A1:MED1:SOX11:EFEMP1:WNT6:IHH:LAMB2:COL8A1:TFAP2B:ZHX2	http://www.gsea-msigdb.org/gsea/msigdb/cards/GO_CAMERA_TYPE_EYE_DEVELOPMENT
GO_bp	GO_MEGAKARYOCYTE_DIFFERENTIATION	94	7	0.00196204	0.044527	PRMT6:HIST4H4:TESC:TNRC6A:MED1:TNRC6B:LOX	http://www.gsea-msigdb.org/gsea/msigdb/cards/GO_MEGAKARYOCYTE_DIFFERENTIATION
GO_bp	GO_RESPONSE_TO_IONIZING_RADIATION	148	9	0.00196282	0.044527	MGMT:YAP1:NABP2:BCL2:DNMT3A:TANK:XRCC5:GPX1:SNAI2	http://www.gsea-msigdb.org/gsea/msigdb/cards/GO_RESPONSE_TO_IONIZING_RADIATION
GO_bp	GO_MULTICELLULAR_ORGANISM_GROWTH	148	9	0.00196282	0.044527	ANKRD11:BCL2:EN1:IHH:GDF5:PIK3CA:SLC6A3:STC2:EZR	http://www.gsea-msigdb.org/gsea/msigdb/cards/GO_MULTICELLULAR_ORGANISM_GROWTH
GO_bp	GO_POSITIVE_REGULATION_OF_CELL_MORPHOGENESIS_INVOLVED_IN_DIFFERENTIATION	148	9	0.00196282	0.044527	AMIGO1:MEGF8:FN1:PLXNA1:SHOX2:LIMK1:CUX1:NEFL:SEMA4D	http://www.gsea-msigdb.org/gsea/msigdb/cards/GO_POSITIVE_REGULATION_OF_CELL_MORPHOGENESIS_INVOLVED_IN_DIFFERENTIATION
GO_bp	GO_COFACTOR_BIOSYNTHETIC_PROCESS	208	11	0.00200113	0.0452564	PPCS:MMACHC:HSD17B12:CYP1A1:CYP1A2:IREB2:ACSF3:GCDH:MOCS2:ACSL6:COQ3	http://www.gsea-msigdb.org/gsea/msigdb/cards/GO_COFACTOR_BIOSYNTHETIC_PROCESS
GO_bp	GO_REGULATION_OF_SIGNAL_TRANSDUCTION_BY_P53_CLASS_MEDIATOR	178	10	0.0020324	0.0454172	PRMT6:MDM4:NOP2:SPRED1:BCL2:PLA2R1:MSX1:SETD9:PARK2:SNAI2	http://www.gsea-msigdb.org/gsea/msigdb/cards/GO_REGULATION_OF_SIGNAL_TRANSDUCTION_BY_P53_CLASS_MEDIATOR
GO_bp	GO_CELL_DIVISION	592	22	0.00203321	0.0454172	KLHL21:PMF1:BUB3:DIXDC1:RB1:PGF:NEK9:SPIRE2:CENPV:KIF18B:SYCE2:PPP1CB:LBH:RALB:CHMP4B:KLHDC8B:STAG1:FGF5:PLK2:TUBB:POU5F1:CHMP7	http://www.gsea-msigdb.org/gsea/msigdb/cards/GO_CELL_DIVISION
GO_bp	GO_REGULATION_OF_VASCULOGENESIS	14	3	0.00203914	0.0454172	ADM:RAPGEF2:HEY2	http://www.gsea-msigdb.org/gsea/msigdb/cards/GO_REGULATION_OF_VASCULOGENESIS
GO_bp	GO_POSITIVE_REGULATION_OF_DNA_DAMAGE_RESPONSE_SIGNAL_TRANSDUCTION_BY_P53_CLASS_MEDIATOR	14	3	0.00203914	0.0454172	SPRED1:PLA2R1:MSX1	http://www.gsea-msigdb.org/gsea/msigdb/cards/GO_POSITIVE_REGULATION_OF_DNA_DAMAGE_RESPONSE_SIGNAL_TRANSDUCTION_BY_P53_CLASS_MEDIATOR
GO_bp	GO_RESPONSE_TO_INACTIVITY	14	3	0.00203914	0.0454172	SGCA:HDAC4:DAG1	http://www.gsea-msigdb.org/gsea/msigdb/cards/GO_RESPONSE_TO_INACTIVITY
GO_bp	GO_MAMMARY_GLAND_EPITHELIUM_DEVELOPMENT	71	6	0.00215276	0.0478031	MGMT:MED1:LBH:GPX1:MSX1:DDR1	http://www.gsea-msigdb.org/gsea/msigdb/cards/GO_MAMMARY_GLAND_EPITHELIUM_DEVELOPMENT
GO_bp	GO_TRABECULA_MORPHOGENESIS	49	5	0.00219033	0.0484909	MMP2:MED1:HEY2:FOXH1:SEMA4D	http://www.gsea-msigdb.org/gsea/msigdb/cards/GO_TRABECULA_MORPHOGENESIS
GO_bp	GO_REGULATION_OF_SMALL_MOLECULE_METABOLIC_PROCESS	343	15	0.00226009	0.0498849	PSMA5:GGPS1:PHLDA2:ADM:NR1H3:CLYBL:PSMA4:POMC:PPP1CB:PPARA:HRH1:COQ3:PARK2:PPP1R3B:SNAI2	http://www.gsea-msigdb.org/gsea/msigdb/cards/GO_REGULATION_OF_SMALL_MOLECULE_METABOLIC_PROCESS
GO_bp	GO_TETRAPYRROLE_METABOLIC_PROCESS	30	4	0.00226732	0.0498946	MMACHC:CLYBL:CYP1A1:CYP1A2	http://www.gsea-msigdb.org/gsea/msigdb/cards/GO_TETRAPYRROLE_METABOLIC_PROCESS
GO_cc	GO_ENDOPLASMIC_RETICULUM_PART	1344	54	1.5223e-07	0.000152382	SLC35D1:SLC39A1:ATP8B2:BGLAP:PIGC:TMCC2:GALNT2:MRVI1:CD59:HSD17B12:MYRF:FADS1:ATL3:FKBP2:B3GAT1:UGGT2:ATL1:ERO1L:TMED10:CYP1A1:CYP1A2:ADAMTS7:NDRG4:STARD3:PGAP3:ORMDL3:IER3IP1:IER3IP1:BCL2:ANO8:RCN3:CPT1C:FN1:WNT6:SGPP2:SEC23B:HM13:ALG12:LAMB2:DAG1:COL8A1:TMEM129:ANTXR2:MARCH6:RASGRF2:ACSL6:P4HA2:STC2:HLA-F:NOTCH4:AGPAT4:SLC37A3:PTPRN2:CYP7B1:SLC28A3	http://www.gsea-msigdb.org/gsea/msigdb/cards/GO_ENDOPLASMIC_RETICULUM_PART
GO_cc	GO_CHROMATIN	557	29	9.66958e-07	0.000483963	KDM4A:GATAD2B:NR1H3:SPI1:HIST4H4:CALCOCO1:RB1:SALL1:NCOR1:MED1:CDK12:CBX8:NFATC1:DNMT3A:EN1:HMGXB4:STAG1:PLK2:IRF1:IRF4:HMGN4:RUNX2:HEY2:EN2:CHMP7:SNAI2:EIF3E:TRPS1:FOXH1	http://www.gsea-msigdb.org/gsea/msigdb/cards/GO_CHROMATIN
GO_cc	GO_ENDOPLASMIC_RETICULUM	1884	65	1.78355e-06	0.000595111	SLC35D1:SLC39A1:ATP8B2:BGLAP:PIGC:PIK3C2B:TMCC2:GALNT2:MRVI1:CD59:HSD17B12:MYRF:FADS1:ATL3:FKBP2:PDE2A:B3GAT1:TMTC1:METTL7A:UGGT2:ATP11A:ATL1:ERO1L:TMED10:CYP1A1:CYP1A2:ADAMTS7:NDRG4:STARD3:PGAP3:ORMDL3:IER3IP1:IER3IP1:BCL2:ANO8:B3GNT8:RCN3:CPT1C:FN1:WNT6:SGPP2:SEC23B:HM13:ALG12:CRELD2:LAMB2:DAG1:COL8A1:TXNRD3:ATP11B:TMEM129:ANTXR2:MARCH6:RASGRF2:ACSL6:P4HA2:STC2:F12:HLA-F:NOTCH4:AGPAT4:PARK2:SLC…	http://www.gsea-msigdb.org/gsea/msigdb/cards/GO_ENDOPLASMIC_RETICULUM
GO_cc	GO_NUCLEAR_CHROMOSOME	599	29	4.03126e-06	0.000839136	GATAD2B:PMF1:NR1H3:SPI1:HIST4H4:CALCOCO1:NABP2:RB1:ERCC5:MLH3:NCOR1:CDK12:CBX8:NFATC1:SYCE2:DNMT3A:PPP1CB:EN1:XRCC5:HMGXB4:CCDC36:IRF1:IRF4:RUNX2:HEY2:EN2:SNAI2:TRPS1:FOXH1	http://www.gsea-msigdb.org/gsea/msigdb/cards/GO_NUCLEAR_CHROMOSOME
GO_cc	GO_TRANSCRIPTION_FACTOR_COMPLEX	354	21	4.19149e-06	0.000839136	SKI:FOXE3:PMF1:NR1H3:SPI1:YAP1:RB1:SMAD6:ZFHX3:NFATC1:SOX11:TAF1B:NR4A2:PPARA:ABT1:PBX2:SUPT3H:RUNX2:FOXH1:NR5A1:MED27	http://www.gsea-msigdb.org/gsea/msigdb/cards/GO_TRANSCRIPTION_FACTOR_COMPLEX
GO_cc	GO_CHROMOSOME	1059	42	5.21021e-06	0.000869237	KDM4A:GATAD2B:PMF1:BUB3:NR1H3:SPI1:HIST4H4:CALCOCO1:NABP2:RB1:ERCC5:MLH3:SALL1:NCOR1:CENPV:MED1:CDK12:CBX8:NFATC1:SYCE2:GRWD1:DNMT3A:PPP1CB:EN1:XRCC5:HMGXB4:CCDC36:STAG1:PLK2:IRF1:IRF4:CDYL:HMGN4:MDC1:RUNX2:HEY2:EN2:CHMP7:SNAI2:EIF3E:TRPS1:FOXH1	http://www.gsea-msigdb.org/gsea/msigdb/cards/GO_CHROMOSOME
GO_cc	GO_NUCLEOPLASM_PART	1113	43	7.66629e-06	0.000991155	SKI:RERE:KDM4A:TESK2:RPRD2:GATAD2B:OBSCN:ZMIZ1:FIBP:PDX1:RB1:YLPM1:RAB8B:SMAD6:ZFHX3:NCOR1:MED1:CDK12:MED24:KIF18B:CBX4:NFATC1:WDR33:NR4A2:HDAC4:TP53INP2:SIM2:BRD1:ZBTB20:STAG1:MOCS2:CDYL:JARID2:MDC1:DDX39B:STK19:MED20:SUPT3H:HEY2:PARK2:LIMK1:EIF3E:MED27	http://www.gsea-msigdb.org/gsea/msigdb/cards/GO_NUCLEOPLASM_PART
GO_cc	GO_NUCLEAR_CHROMATIN	369	21	7.92132e-06	0.000991155	GATAD2B:NR1H3:SPI1:HIST4H4:CALCOCO1:RB1:NCOR1:CDK12:CBX8:NFATC1:DNMT3A:EN1:HMGXB4:IRF1:IRF4:RUNX2:HEY2:EN2:SNAI2:TRPS1:FOXH1	http://www.gsea-msigdb.org/gsea/msigdb/cards/GO_NUCLEAR_CHROMATIN
GO_cc	GO_CATALYTIC_COMPLEX	1351	49	9.72905e-06	0.00108209	KLHL21:RERE:KDM4A:ZSWIM5:PSMA5:RPRD2:GATAD2B:PIGC:PIK3C2B:DDB2:PPP2R1B:RB1:PSMA4:WWP2:SPG7:NCOR1:MED1:CDK12:ORMDL3:KCTD2:CBX8:CBX4:FARSA:BCKDHA:ATP5SL:PPP1CB:EN1:HDAC4:TRPC4AP:HMGXB4:BRD1:ARIH2:PPP4R2:PIK3CA:DCAF16:MARCH6:PGGT1B:JARID2:ZNRD1:RPP21:MED20:SUPT3H:HEY2:PARK2:GNA12:MKLN1:EN2:PPP1R3B:MED27	http://www.gsea-msigdb.org/gsea/msigdb/cards/GO_CATALYTIC_COMPLEX
GO_cc	GO_UBIQUITIN_LIGASE_COMPLEX	281	17	2.63719e-05	0.00263983	KLHL21:ZSWIM5:DDB2:WWP2:MED1:KCTD2:CBX8:CBX4:ATP5SL:TRPC4AP:ARIH2:DCAF16:MARCH6:MED20:PARK2:MKLN1:MED27	http://www.gsea-msigdb.org/gsea/msigdb/cards/GO_UBIQUITIN_LIGASE_COMPLEX
GO_cc	GO_NUCLEAR_OUTER_MEMBRANE_ENDOPLASMIC_RETICULUM_MEMBRANE_NETWORK	1080	40	4.07311e-05	0.00370653	SLC35D1:SLC39A1:ATP8B2:PIGC:TMCC2:GALNT2:MRVI1:CD59:HSD17B12:MYRF:FADS1:FKBP2:B3GAT1:ATL1:ERO1L:TMED10:CYP1A1:CYP1A2:NDRG4:STARD3:PGAP3:ORMDL3:IER3IP1:IER3IP1:BCL2:CPT1C:SGPP2:SEC23B:HM13:ALG12:TMEM129:ANTXR2:MARCH6:RASGRF2:ACSL6:HLA-F:NOTCH4:AGPAT4:SLC37A3:CYP7B1:SLC28A3	http://www.gsea-msigdb.org/gsea/msigdb/cards/GO_NUCLEAR_OUTER_MEMBRANE_ENDOPLASMIC_RETICULUM_MEMBRANE_NETWORK
GO_cc	GO_PLASMA_MEMBRANE_REGION	1185	41	0.000143126	0.0108772	SLC6A9:DNM3:CNTN2:DSTYK:RAPSN:PTPRJ:SLC22A12:ANO1:PDE2A:CADM1:GRIK4:TESC:RP11-307N16.6:SPATA13:SPRED1:TPM1:CHRNA3:NDRG4:DPEP1:SPIRE2:ERBB2:PLVAP:SEMA4C:FN1:KCNE4:MCHR1:KLHDC8B:DAG1:RAPGEF2:SLC6A3:OSMR:PDLIM4:SLC22A5:FLOT1:SLC44A4:PRRT1:EZR:GNA12:NOD1:ATP6V0D2:GPIHBP1:KANK1	http://www.gsea-msigdb.org/gsea/msigdb/cards/GO_PLASMA_MEMBRANE_REGION
GO_cc	GO_NUCLEAR_BODY	769	30	0.000152463	0.0108772	SKI:TESK2:GATAD2B:OBSCN:ZMIZ1:FIBP:PDX1:RB1:YLPM1:RAB8B:SMAD6:ZFHX3:CDK12:KIF18B:CBX4:NFATC1:NR4A2:TP53INP2:SIM2:BRD1:ZBTB20:STAG1:MOCS2:CDYL:MDC1:DDX39B:STK19:PARK2:LIMK1:EIF3E	http://www.gsea-msigdb.org/gsea/msigdb/cards/GO_NUCLEAR_BODY
GO_cc	GO_MEMBRANE_PROTEIN_COMPLEX	1153	40	0.000162871	0.0108772	DNAJC11:AMIGO1:PIGC:PIK3C2B:CNTN2:CTNND1:ANO1:GRIK4:TMED10:CHRNA3:SPG7:ORMDL3:SGCA:BCL2:KCNG2:ATP5SL:AP2S1:CPT1C:KCNE4:SEC23B:HM13:COX4I2:CHMP4B:SPAG4:DAG1:CHCHD6:PIK3CA:SLC6A3:MARCH6:OSMR:HLA-F:FLOT1:CLIC1:HLA-DMA:GNA12:RAMP3:IMMP2L:CHMP7:ATP6V0D2:TSNARE1	http://www.gsea-msigdb.org/gsea/msigdb/cards/GO_MEMBRANE_PROTEIN_COMPLEX
GO_cc	GO_TRANSFERASE_COMPLEX	772	30	0.000162995	0.0108772	KLHL21:KDM4A:ZSWIM5:RPRD2:PIGC:PIK3C2B:DDB2:RB1:WWP2:MED1:CDK12:ORMDL3:KCTD2:CBX8:CBX4:ATP5SL:TRPC4AP:BRD1:ARIH2:PIK3CA:DCAF16:MARCH6:PGGT1B:JARID2:ZNRD1:MED20:SUPT3H:PARK2:MKLN1:MED27	http://www.gsea-msigdb.org/gsea/msigdb/cards/GO_TRANSFERASE_COMPLEX
GO_cc	GO_MITOCHONDRION	1552	48	0.000522679	0.0327001	DNAJC11:FADS1:PRDX5:FIBP:KLC2:PC:PDE2A:SPATA19:CLYBL:CYP11A1:CYP1A1:IREB2:PPL:MMP2:NDRG4:ACSF3:SPG7:STARD3:BCL2:GCDH:GTPBP3:BCKDHA:ATP5SL:CPT1C:COX7A2L:AGXT:COX4I2:UQCC1:GDF5OS:GPX1:AMT:TXNRD3:CHCHD6:SPATA18:ACSL6:JARID2:TRIM31:VARS2:POU5F1:DDAH2:CLIC1:COQ3:AGPAT4:PARK2:SLC25A13:IMMP2L:MSRA:TDH	http://www.gsea-msigdb.org/gsea/msigdb/cards/GO_MITOCHONDRION
GO_cc	GO_NUCLEOLAR_PART	179	11	0.000594554	0.0350087	KDM4A:CDK12:UBTF:NFIC:TAF1B:WDR33:NHP2L1:ZNRD1:RPP21:EZR:EN2	http://www.gsea-msigdb.org/gsea/msigdb/cards/GO_NUCLEOLAR_PART
GO_cc	GO_ENDOPLASMIC_RETICULUM_LUMEN	307	15	0.00075954	0.0422389	BGLAP:UGGT2:ERO1L:ADAMTS7:ANO8:RCN3:FN1:WNT6:ALG12:LAMB2:DAG1:COL8A1:P4HA2:STC2:PTPRN2	http://www.gsea-msigdb.org/gsea/msigdb/cards/GO_ENDOPLASMIC_RETICULUM_LUMEN
GO_cc	GO_APICAL_PLASMA_MEMBRANE	313	15	0.00092336	0.0486465	DSTYK:SLC22A12:ANO1:DPEP1:ERBB2:FN1:KCNE4:RAPGEF2:OSMR:SLC22A5:SLC44A4:EZR:NOD1:ATP6V0D2:GPIHBP1	http://www.gsea-msigdb.org/gsea/msigdb/cards/GO_APICAL_PLASMA_MEMBRANE
GO_cc	GO_EXTRACELLULAR_MATRIX	522	21	0.000975885	0.0488431	LAD1:HSD17B12:LTBP2:LOXL1:MMP2:LRRC3C:SSC5D:EFEMP1:FN1:WNT6:IHH:GPC1:LAMB2:DAG1:COL8A1:LOX:F12:TNXB:THBS2:ELN:LRRC24	http://www.gsea-msigdb.org/gsea/msigdb/cards/GO_EXTRACELLULAR_MATRIX
GO_mf	GO_DNA_BINDING_TRANSCRIPTION_FACTOR_ACTIVITY	1691	94	3.32633e-21	5.47182e-18	SKI:THAP3:RERE:FOXO6:HIVEP3:FOXE3:FOXD2:LHX8:GATAD2B:MLLT10:NR1H3:SPI1:MYRF:PKNOX2:PDX1:RB1:ZNF219:PROX2:JDP2:KLF13:SMAD6:BNC1:MESP2:ZNF710:ZNF500:SALL1:ZFHX3:CBFA2T3:TCF25:NCOR1:UBTF:SP6:SKOR2:ZNF516:NFATC1:NFIC:ZFP30:CIC:ZC3H4:ZNF549:ZIK1:ZNF551:ZNF154:ZNF814:ZNF256:ZSCAN18:ZNF274:SOX11:DNMT3A:EN1:NR4A2:SP9:PAX3:SIM2:TEF:PPARA:ZBED4:FOXP1:BBX:ZBTB20:KLF15:STAG1:SHOX2:ZNF732:MSX1:LCORL:NR2F1:PRD…	http://www.gsea-msigdb.org/gsea/msigdb/cards/GO_DNA_BINDING_TRANSCRIPTION_FACTOR_ACTIVITY
GO_mf	GO_SEQUENCE_SPECIFIC_DNA_BINDING	1114	66	2.08533e-16	1.71518e-13	RERE:FOXO6:FOXE3:FOXD2:LHX8:GATAD2B:NR1H3:SPI1:MYRF:YAP1:PKNOX2:CALCOCO1:NABP2:PDX1:RB1:ZNF219:MLH3:JDP2:KLF13:SMAD6:MESP2:SMG1:SALL1:ZFHX3:NCOR1:MED1:UBTF:BCL2:ZNF516:NFATC1:NFIC:ZC3H4:GRWD1:ZNF274:SOX11:TAF1B:DNMT3A:EN1:NR4A2:XRCC5:PAX3:HDAC4:TEF:PPARA:FOXP1:KLF15:SHOX2:MSX1:NR2F1:PRDM6:IRF1:IRF4:JARID2:POU5F1:PBX2:RUNX2:TFAP2B:HEY2:PARK2:CUX1:EN2:SNAI2:TRPS1:FOXH1:NR5A1:LMX1B	http://www.gsea-msigdb.org/gsea/msigdb/cards/GO_SEQUENCE_SPECIFIC_DNA_BINDING
GO_mf	GO_REGULATORY_REGION_NUCLEIC_ACID_BINDING	934	57	7.53705e-15	4.13282e-12	LHX8:GATAD2B:NR1H3:SPI1:PRDX5:YAP1:PKNOX2:CALCOCO1:PDX1:RB1:ZNF219:JDP2:KLF13:SMAD6:IREB2:MESP2:SALL1:ZFHX3:NCOR1:MED1:CDK12:UBTF:CBX4:ZNF516:NFATC1:NFIC:ZC3H4:SOX11:TAF1B:DNMT3A:EN1:NR4A2:XRCC5:HDAC4:TEF:PPARA:ZBTB20:KLF15:MBNL1:MSX1:NR2F1:PRDM6:IRF1:IRF4:JARID2:POU5F1:PBX2:RUNX2:TFAP2B:HEY2:PARK2:CUX1:SNAI2:TRPS1:FOXH1:NR5A1:LMX1B	http://www.gsea-msigdb.org/gsea/msigdb/cards/GO_REGULATORY_REGION_NUCLEIC_ACID_BINDING
GO_mf	GO_SEQUENCE_SPECIFIC_DOUBLE_STRANDED_DNA_BINDING	860	50	2.19444e-12	9.02463e-10	LHX8:GATAD2B:NR1H3:SPI1:YAP1:PKNOX2:CALCOCO1:PDX1:RB1:ZNF219:MLH3:JDP2:KLF13:SMAD6:MESP2:SALL1:ZFHX3:MED1:UBTF:ZNF516:NFATC1:NFIC:ZC3H4:GRWD1:SOX11:TAF1B:DNMT3A:EN1:NR4A2:HDAC4:TEF:PPARA:KLF15:MSX1:NR2F1:PRDM6:IRF1:IRF4:JARID2:POU5F1:PBX2:RUNX2:TFAP2B:HEY2:PARK2:CUX1:SNAI2:TRPS1:NR5A1:LMX1B	http://www.gsea-msigdb.org/gsea/msigdb/cards/GO_SEQUENCE_SPECIFIC_DOUBLE_STRANDED_DNA_BINDING
GO_mf	GO_DOUBLE_STRANDED_DNA_BINDING	952	52	8.08118e-12	2.65871e-09	LHX8:GATAD2B:NR1H3:SPI1:YAP1:PKNOX2:CALCOCO1:PDX1:RB1:ERCC5:ZNF219:MLH3:JDP2:KLF13:SMAD6:MESP2:SALL1:ZFHX3:MED1:UBTF:ZNF516:NFATC1:NFIC:ZC3H4:GRWD1:SOX11:TAF1B:DNMT3A:EN1:NR4A2:XRCC5:HDAC4:TEF:PPARA:KLF15:MSX1:NR2F1:PRDM6:IRF1:IRF4:JARID2:POU5F1:PBX2:RUNX2:TFAP2B:HEY2:PARK2:CUX1:SNAI2:TRPS1:NR5A1:LMX1B	http://www.gsea-msigdb.org/gsea/msigdb/cards/GO_DOUBLE_STRANDED_DNA_BINDING
GO_mf	GO_TRANSCRIPTION_COREGULATOR_ACTIVITY	557	33	8.32467e-09	2.28235e-06	SKI:RERE:PMF1:CTBP2:NR1H3:YAP1:CALCOCO1:RB1:JDP2:CBFA2T3:NCOR1:MED1:MED24:CBX4:SKOR2:ZNF274:SOX11:DNMT3A:HDAC4:MKL1:TOB2:PPARA:NR2F1:CDYL:ABT1:MED20:SUPT3H:TFAP2B:HEY2:SND1:ZHX2:NR5A1:MED27	http://www.gsea-msigdb.org/gsea/msigdb/cards/GO_TRANSCRIPTION_COREGULATOR_ACTIVITY
GO_mf	GO_SIGNALING_RECEPTOR_BINDING	1619	64	1.84327e-08	4.33167e-06	ARTN:SEMA6C:SLC39A1:EFNA4:DNM3:SLIT1:CTBP2:ADM:RAPSN:PTPRJ:CTNND1:PRDX5:NRXN2:CADM1:ARHGEF12:RB1:PGF:SPRED1:RAB8B:SMAD6:SEMA4B:IL34:NCOR1:MED1:PPP1R1B:ERBB2:CSF3:MED24:GRP:FAM150B:POMC:EFEMP1:SEMA4C:NR4A2:FN1:WNT6:WNT10A:IHH:AGXT:ASIP:GDF5:MCHR1:TOB2:LAMB2:FOXP1:FGF5:RAPGEF2:SLC6A3:MEGF10:STC2:HLA-F:TUBB:FLOT1:LTA:LTB:TNXB:TRAF3IP2:PARK2:GNA12:BLK:RSPO2:LY6H:FOXH1:SEMA4D	http://www.gsea-msigdb.org/gsea/msigdb/cards/GO_SIGNALING_RECEPTOR_BINDING
GO_mf	GO_CHROMATIN_BINDING	535	31	3.90531e-08	8.03029e-06	RERE:PRMT6:GATAD2B:MLLT10:CTBP2:YAP1:CALCOCO1:PDX1:MLH3:JDP2:SMAD6:NCOR1:MED1:UBTF:CBX4:NFATC1:CIC:GRWD1:ZNF274:DNMT3A:HDAC4:STAG1:PRDM6:CDYL:JARID2:HMGN4:PBX2:RUNX2:TFAP2B:SNAI2:NR5A1	http://www.gsea-msigdb.org/gsea/msigdb/cards/GO_CHROMATIN_BINDING
GO_mf	GO_PROXIMAL_PROMOTER_SEQUENCE_SPECIFIC_DNA_BINDING	538	31	4.42937e-08	8.09591e-06	GATAD2B:NR1H3:SPI1:YAP1:PDX1:RB1:ZNF219:JDP2:KLF13:SMAD6:MESP2:SALL1:ZFHX3:MED1:UBTF:ZNF516:NFATC1:NFIC:SOX11:DNMT3A:EN1:NR4A2:HDAC4:PPARA:KLF15:NR2F1:IRF1:IRF4:RUNX2:TFAP2B:SNAI2	http://www.gsea-msigdb.org/gsea/msigdb/cards/GO_PROXIMAL_PROMOTER_SEQUENCE_SPECIFIC_DNA_BINDING
GO_mf	GO_TRANSCRIPTION_FACTOR_BINDING	639	32	6.25219e-07	0.000102849	SKI:RERE:FOXO6:CTBP2:NR1H3:SPI1:YAP1:PDX1:RB1:WWP2:NCOR1:MED1:CDK12:MED24:BCL2:ZNF516:NFATC1:TAF1B:DNMT3A:NR4A2:HDAC4:TOB2:CSDC2:PPARA:ATG7:FOXP1:IRF4:JARID2:PBX2:RUNX2:HEY2:FOXH1	http://www.gsea-msigdb.org/gsea/msigdb/cards/GO_TRANSCRIPTION_FACTOR_BINDING
GO_mf	GO_TRANSCRIPTION_COREPRESSOR_ACTIVITY	241	18	8.12308e-07	0.000121477	SKI:RERE:CTBP2:YAP1:JDP2:CBFA2T3:NCOR1:MED1:CBX4:SKOR2:ZNF274:DNMT3A:HDAC4:TOB2:CDYL:TFAP2B:HEY2:ZHX2	http://www.gsea-msigdb.org/gsea/msigdb/cards/GO_TRANSCRIPTION_COREPRESSOR_ACTIVITY
GO_mf	GO_TRANSITION_METAL_ION_BINDING	1072	44	1.28049e-06	0.000175533	SKI:RERE:KDM4A:ZSWIM5:GATAD2B:MDM4:GALNT2:ZMIZ1:NR1H3:PDE2A:LOXL1:CYP11A1:CYP1A1:CYP1A2:MMP2:AARS:ZFHX3:ZCCHC14:SPG7:DPEP1:ZSWIM7:NR4A2:HDAC4:GPC1:SEC23B:PPARA:ARIH2:MARCH6:MAP3K1:NR2F1:PGGT1B:LOX:P4HA2:ZNRD1:TRIM31:TRIM10:TRIM15:PARK2:ZNF282:NEIL2:CYP7B1:TRPS1:CYHR1:NR5A1	http://www.gsea-msigdb.org/gsea/msigdb/cards/GO_TRANSITION_METAL_ION_BINDING
GO_mf	GO_DRUG_BINDING	1718	60	3.12653e-06	0.000395627	TESK2:MMACHC:ROR1:PRKACB:ATP8B2:PIK3C2B:DSTYK:OBSCN:AKT3:CAMK1D:FKBP2:PC:PDE2A:ITM2B:ATP11A:RPS6KL1:MLH3:NEK9:MARK3:CYP1A1:CSK:CHRNA3:SMG1:AARS:ACSF3:SPG7:CDK12:ERBB2:KIF18B:NFATC1:FARSA:XRCC5:SPEG:UBE2F:AGXT:PYGB:MYH7B:PPARA:PIK3CA:ATP11B:SLC6A3:MAP3K1:PLK2:PGGT1B:ACSL6:SLC22A5:GRK6:DDR1:VARS2:DDX39B:VARS:STK19:RUNX2:NOD1:MYO1G:LIMK1:SRPK2:BLK:PSKH2:GPT	http://www.gsea-msigdb.org/gsea/msigdb/cards/GO_DRUG_BINDING
GO_mf	GO_ZINC_ION_BINDING	806	35	4.73233e-06	0.000556049	SKI:RERE:KDM4A:ZSWIM5:GATAD2B:MDM4:ZMIZ1:NR1H3:PDE2A:MMP2:AARS:ZFHX3:ZCCHC14:SPG7:DPEP1:ZSWIM7:NR4A2:HDAC4:SEC23B:PPARA:ARIH2:MARCH6:MAP3K1:NR2F1:PGGT1B:ZNRD1:TRIM31:TRIM10:TRIM15:PARK2:ZNF282:NEIL2:TRPS1:CYHR1:NR5A1	http://www.gsea-msigdb.org/gsea/msigdb/cards/GO_ZINC_ION_BINDING
GO_mf	GO_RIBONUCLEOTIDE_BINDING	1885	63	7.10788e-06	0.000779498	TESK2:ROR1:PRKACB:ATP8B2:DNM3:PIK3C2B:DSTYK:OBSCN:AKT3:CAMK1D:CHST15:ATL3:PC:PDE2A:ITM2B:ATP11A:ATL1:RPS6KL1:MLH3:NEK9:MARK3:RAB8B:CSK:SMG1:AARS:ACSF3:SPG7:CDK12:ERBB2:KIF18B:GCDH:FARSA:GTPBP3:RALB:RND3:XRCC5:SPEG:UBE2F:MYH7B:PIK3CA:ATP11B:RAPGEF2:ARL15:MAP3K1:PLK2:ACSL6:SLC22A5:GRK6:GNL1:TUBB:DDR1:VARS2:DDX39B:VARS:STK19:RUNX2:GNA12:NOD1:MYO1G:LIMK1:SRPK2:BLK:PSKH2	http://www.gsea-msigdb.org/gsea/msigdb/cards/GO_RIBONUCLEOTIDE_BINDING
GO_mf	GO_DNA_BINDING_TRANSCRIPTION_REPRESSOR_ACTIVITY_RNA_POLYMERASE_II_SPECIFIC	231	16	8.58795e-06	0.000882948	SPI1:ZNF219:JDP2:SALL1:ZFHX3:EN1:PPARA:ZBTB20:MSX1:NR2F1:JARID2:POU5F1:HEY2:PARK2:SNAI2:TRPS1	http://www.gsea-msigdb.org/gsea/msigdb/cards/GO_DNA_BINDING_TRANSCRIPTION_REPRESSOR_ACTIVITY_RNA_POLYMERASE_II_SPECIFIC
GO_mf	GO_TRANSCRIPTION_COACTIVATOR_ACTIVITY	315	19	9.40683e-06	0.000910249	RERE:PMF1:CTBP2:NR1H3:YAP1:CALCOCO1:RB1:MED1:MED24:SOX11:MKL1:PPARA:NR2F1:ABT1:MED20:SUPT3H:TFAP2B:NR5A1:MED27	http://www.gsea-msigdb.org/gsea/msigdb/cards/GO_TRANSCRIPTION_COACTIVATOR_ACTIVITY
GO_mf	GO_MOLECULAR_FUNCTION_REGULATOR	1787	60	1.03542e-05	0.000946257	SKI:ARTN:AMIGO1:SEMA6C:OBSCN:ADM:RAB3IL1:PRDX5:NRXN2:RIN1:PPP2R1B:ARHGEF12:TESC:RP11-307N16.6:SPATA13:PGF:SPRED1:TBC1D21:AKAP13:SEMA4B:IL34:DPEP1:VPS9D1:PPP1R1B:CSF3:CBX8:RALBP1:GRP:BCL2:DOCK6:FAM150B:POMC:EFEMP1:SEMA4C:TANK:FN1:XRCC5:WNT10A:KCNE4:NGEF:SEC23B:GDF5:PPP4R1L:PPP4R2:PIK3CA:FGF5:RAPGEF2:RASGRF2:TNFAIP8:STC2:LTA:LTB:GPSM3:TFAP2B:KIAA1244:NOD1:PPP1R3B:LY6H:PPP1R16A:ARHGAP39:SEMA4D	http://www.gsea-msigdb.org/gsea/msigdb/cards/GO_MOLECULAR_FUNCTION_REGULATOR
GO_mf	GO_PROTEIN_KINASE_ACTIVITY	588	27	2.19238e-05	0.00189814	TESK2:PRKACB:EFNA4:DSTYK:OBSCN:AKT3:CAMK1D:RPS6KL1:NEK9:MARK3:CSK:AKAP13:SMG1:CDK12:ERBB2:EFEMP1:SPEG:PIK3CA:MAP3K1:PLK2:GRK6:DDR1:STK19:LIMK1:SRPK2:BLK:PSKH2	http://www.gsea-msigdb.org/gsea/msigdb/cards/GO_PROTEIN_KINASE_ACTIVITY
GO_mf	GO_PROTEIN_DOMAIN_SPECIFIC_BINDING	698	30	2.7101e-05	0.00222905	SKI:PMF1:SLC22A12:PDE2A:DIXDC1:CADM1:HIST4H4:CALCOCO1:RB1:RAB8B:MED1:TCAP:BCL2:FN1:PAX3:MKL1:PPARA:GPX1:DAG1:RAPGEF2:SLC22A5:MDC1:TUBB:RUNX2:EZR:PARK2:NOD1:NEFL:TRPS1:FOXH1	http://www.gsea-msigdb.org/gsea/msigdb/cards/GO_PROTEIN_DOMAIN_SPECIFIC_BINDING
GO_mf	GO_ADENYL_NUCLEOTIDE_BINDING	1536	52	3.30871e-05	0.00259182	TESK2:ROR1:PRKACB:ATP8B2:PIK3C2B:DSTYK:OBSCN:AKT3:CAMK1D:CHST15:PC:PDE2A:ITM2B:ATP11A:RPS6KL1:MLH3:NEK9:MARK3:CSK:SMG1:AARS:ACSF3:SPG7:CDK12:ERBB2:KIF18B:GCDH:FARSA:XRCC5:SPEG:UBE2F:MYH7B:PIK3CA:ATP11B:RAPGEF2:MAP3K1:PLK2:ACSL6:SLC22A5:GRK6:DDR1:VARS2:DDX39B:VARS:STK19:RUNX2:NOD1:MYO1G:LIMK1:SRPK2:BLK:PSKH2	http://www.gsea-msigdb.org/gsea/msigdb/cards/GO_ADENYL_NUCLEOTIDE_BINDING
GO_mf	GO_AMINOACYL_TRNA_EDITING_ACTIVITY	12	4	5.34993e-05	0.00400029	AARS:DTD1:VARS2:VARS	http://www.gsea-msigdb.org/gsea/msigdb/cards/GO_AMINOACYL_TRNA_EDITING_ACTIVITY
GO_mf	GO_PROTEIN_SERINE_THREONINE_KINASE_ACTIVITY	435	21	8.7542e-05	0.00626115	TESK2:PRKACB:DSTYK:OBSCN:AKT3:CAMK1D:RPS6KL1:NEK9:MARK3:AKAP13:SMG1:CDK12:SPEG:PIK3CA:MAP3K1:PLK2:GRK6:STK19:LIMK1:SRPK2:PSKH2	http://www.gsea-msigdb.org/gsea/msigdb/cards/GO_PROTEIN_SERINE_THREONINE_KINASE_ACTIVITY
GO_mf	GO_PROTEIN_CONTAINING_COMPLEX_BINDING	1096	39	0.000117199	0.008033	PTPRF:GATAD2B:TPM3:PKP1:MLLT10:CTBP2:USH1C:HSD17B12:DDB2:PKNOX2:PDX1:ERCC5:TMED10:TPM1:MED1:KCTD2:FCGRT:BIN1:FN1:XRCC5:ESPNL:MYH7B:PPARA:LAMB2:CCDC37:SLC6A3:PLK2:HMGN4:TUBB:DDR1:DDX39B:TNXB:HLA-DMA:EZR:GNA12:NOD1:SND1:ERI1:GPIHBP1	http://www.gsea-msigdb.org/gsea/msigdb/cards/GO_PROTEIN_CONTAINING_COMPLEX_BINDING
GO_mf	GO_PROTEIN_C_TERMINUS_BINDING	187	12	0.000229314	0.0147238	YAP1:CALCOCO1:CSK:RBFOX1:ERBB2:SDC1:FN1:XRCC5:MCHR1:MDC1:EZR:NEFL	http://www.gsea-msigdb.org/gsea/msigdb/cards/GO_PROTEIN_C_TERMINUS_BINDING
GO_mf	GO_DNA_BINDING_TRANSCRIPTION_FACTOR_BINDING	336	17	0.000232716	0.0147238	SKI:CTBP2:SPI1:YAP1:RB1:NCOR1:MED1:MED24:ZNF516:NR4A2:HDAC4:TOB2:PPARA:FOXP1:RUNX2:HEY2:FOXH1	http://www.gsea-msigdb.org/gsea/msigdb/cards/GO_DNA_BINDING_TRANSCRIPTION_FACTOR_BINDING
GO_mf	GO_NEUROPILIN_BINDING	19	4	0.000377425	0.022995	SEMA6C:SEMA4B:SEMA4C:SEMA4D	http://www.gsea-msigdb.org/gsea/msigdb/cards/GO_NEUROPILIN_BINDING
GO_mf	GO_IDENTICAL_PROTEIN_BINDING	1706	52	0.000431969	0.0253782	MMACHC:PRDX1:CD84:CNTN2:GGPS1:ATL3:PC:PDE2A:CADM1:RAD52:CCDC91:TESC:RB1:ERCC5:ATL1:PGF:TPM1:SMAD6:CSK:STARD3:ERBB2:BCL2:PLVAP:SDC1:DNMT3A:RPIA:BIN1:NR4A2:FN1:HDAC4:AGXT:HM13:CHMP4B:GDF5:ATG7:FOXP1:PRDM6:ACSL6:PDLIM4:STC2:GMDS:MDC1:DDX39B:TFAP2B:HEY2:EZR:PARK2:NOD1:SLC25A13:MKLN1:NEFL:ZHX2	http://www.gsea-msigdb.org/gsea/msigdb/cards/GO_IDENTICAL_PROTEIN_BINDING
GO_mf	GO_DEMETHYLASE_ACTIVITY	35	5	0.000462276	0.0262222	KDM4A:MMACHC:CYP1A1:CYP1A2:JARID2	http://www.gsea-msigdb.org/gsea/msigdb/cards/GO_DEMETHYLASE_ACTIVITY
GO_mf	GO_KINASE_ACTIVITY	758	28	0.00058972	0.0323363	TESK2:PRKACB:EFNA4:PIK3C2B:DSTYK:OBSCN:AKT3:CAMK1D:RPS6KL1:NEK9:MARK3:CSK:AKAP13:SMG1:CDK12:ERBB2:EFEMP1:SPEG:PIK3CA:MAP3K1:PLK2:GRK6:DDR1:STK19:LIMK1:SRPK2:BLK:PSKH2	http://www.gsea-msigdb.org/gsea/msigdb/cards/GO_KINASE_ACTIVITY
GO_mf	GO_SEMAPHORIN_RECEPTOR_BINDING	23	4	0.000812539	0.043117	SEMA6C:SEMA4B:SEMA4C:SEMA4D	http://www.gsea-msigdb.org/gsea/msigdb/cards/GO_SEMAPHORIN_RECEPTOR_BINDING
GO_mf	GO_ENHANCER_BINDING	133	9	0.000932002	0.0470798	GATAD2B:SPI1:CALCOCO1:NFATC1:SOX11:MSX1:TFAP2B:FOXH1:NR5A1	http://www.gsea-msigdb.org/gsea/msigdb/cards/GO_ENHANCER_BINDING
GO_mf	GO_CYSTEINE_TYPE_ENDOPEPTIDASE_INHIBITOR_ACTIVITY_INVOLVED_IN_APOPTOTIC_PROCESS	24	4	0.0009607	0.0470798	PRDX5:DPEP1:TNFAIP8:TFAP2B	http://www.gsea-msigdb.org/gsea/msigdb/cards/GO_CYSTEINE_TYPE_ENDOPEPTIDASE_INHIBITOR_ACTIVITY_INVOLVED_IN_APOPTOTIC_PROCESS
GO_mf	GO_CYSTEINE_TYPE_ENDOPEPTIDASE_REGULATOR_ACTIVITY_INVOLVED_IN_APOPTOTIC_PROCESS	41	5	0.000973078	0.0470798	PRDX5:DPEP1:TNFAIP8:TFAP2B:NOD1	http://www.gsea-msigdb.org/gsea/msigdb/cards/GO_CYSTEINE_TYPE_ENDOPEPTIDASE_REGULATOR_ACTIVITY_INVOLVED_IN_APOPTOTIC_PROCESS
GWAScatalog	Neuroticism	149	26	6.70023e-18	3.04023e-15	ADM:DDB2:NR1H3:SPI1:RAPSN:CELF1:FAM180B:CTNND1:RBFOX1:ZCCHC14:TEF:TOB2:CSDC2:PMM1:NHP2L1:BBX:SHOX2:TRIM31:TRIM10:TRIM15:TRIM39-RPP21:RPP21:GNL1:GTF2IRD1:ERI1:PPP1R3B
GWAScatalog	Blood protein levels	1935	93	7.30777e-17	2.65272e-14	TESK2:CCDC163P:MMACHC:PRDX1:ROR1:RPRD2:CNTN2:DSTYK:TMCC2:GALNT2:CHST15:CD59:PTPRJ:PRDX5:RAD52:PGF:CSK:DPEP1:VPS9D1:B3GNT8:ATP5SL:FAM150B:EFEMP1:RPIA:SEMA4C:BIN1:PLA2R1:FN1:GPC1:AGXT:ASIP:MYH7B:TRPC4AP:UQCC1:GDF5OS:GDF5:SPAG4:ARIH2:LAMB2:CCDC71:KLHDC8B:CCDC36:GPX1:AMT:DAG1:PLXNA1:OSMR:P4HA2:PDLIM4:F12:GRK6:HMGN4:ABT1:ZSCAN12P1:TOB2P1:SCAND3:RPL13P:ZNF311:OR2I1P:ZNRD1-AS1:ZNRD1:RNF39:TRIM31:TRIM31-…
GWAScatalog	Height	898	58	3.58056e-16	1.08312e-13	DNM3:LAD1:AKT3:ZMIZ1:SLIT1:CTBP2:RAPSN:PTPRJ:FADS1:CCDC91:LTBP2:PGF:TMED10:LOXL1:NARFL:PPL:WWP2:SPATA33:NFIC:BCKDHA:ATP5SL:SSC5D:POMC:DNMT3A:LBH:EFEMP1:IHH:SLC23A3:AGXT:FAM83C:UQCC1:GDF5OS:GDF5:TNRC6B:MKL1:VGLL4:CCDC36:FOXP1:STAG1:SHOX2:FAM184B:DCAF16:LCORL:P4HA2:PDLIM4:SLC22A5:STC2:OR2I1P:HCG17:HLA-L:HCG22:PSORS1C1:SUPT3H:RUNX2:GNA12:SLC25A13:PPP1R16A:BNC2
GWAScatalog	Blond vs. brown/black hair color	152	24	1.3305e-15	3.44981e-13	DSTYK:ZMIZ1:MYRF:MARK3:BNC1:SPATA2L:TCF25:AFG3L1P:DBNDD1:SP6:EN1:PAX3:HDAC4:VGLL4:MBNL1:FGF5:MAP3K1:PLK2:IRF4:EXOC2:AKAP12:EZR:RSPO2:BNC2
GWAScatalog	Crohn's disease	630	46	5.64759e-15	1.2813e-12	SLC35D1:BCL2L15:ZMIZ1:MYRF:FADS1:FKBP2:PRDX5:SPRED1:ZPBP2:GSDMB:ORMDL3:LRRC3C:GSDMA:NFATC1:SOX11:POMC:DNMT3A:PLA2R1:TEF:PMM1:NHP2L1:ARIH2:LAMB2:CCDC71:KLHDC8B:CCDC36:GPX1:AMT:DAG1:FOXP1:SENP7:SLC10A4:OSMR:ACSL6:P4HA2:PDLIM4:SLC22A5:IRF1:IRF4:HLA-F:PSORS1C1:LTA:LTB:PBX2:NOTCH4:PXDNL
GWAScatalog	Systolic blood pressure	793	52	7.13916e-15	1.43973e-12	SKI:RERE:FOXO6:HIVEP3:CCDC30:DNM3:MDM4:ADM:RAPSN:CTNND1:ANO1:RAD52:FBRSL1:LTBP2:MARK3:CCDC33:CYP1A1:CSK:PDE8A:AKAP13:PPL:RBFOX1:TNRC6A:DPEP1:SP6:BCL2:FN1:HDAC4:AGXT:PPP4R1L:TNRC6B:HRH1:ATG7:ARIH2:FOXP1:ZBTB20:PLXNA1:LCORL:CWH43:FGF5:ARL15:PRDM6:TNXB:PRRT1:LINC00473:MKLN1:MSRA:BLK:PXDNL:TSNARE1:KANK1:SLC28A3
GWAScatalog	Heel bone mineral density	834	53	1.38314e-14	2.51041e-12	RERE:HIVEP3:DNM3:MGMT:PTPRJ:MYRF:YAP1:CADM1:PKNOX2:CCDC91:METTL7A:RP11-307N16.6:SPATA13:CLYBL:ERO1L:LTBP2:TMED10:MARK3:PDE8A:SMG1:SLC5A11:SALL1:MMP2:ZFHX3:SPG7:SGCA:BCL2:NFATC1:NFIC:DNMT3A:PPP1CB:EN1:TEX41:LINC01117:NGEF:HDAC4:COX4I2:TRPC4AP:ZBED4:HRH1:ATG7:MBNL1:LINC00886:LCORL:RASGRF2:GMDS:SUPT3H:AKAP12:MKLN1:RSPO2:EIF3E:TRPS1:BNC2:LMX1B
GWAScatalog	Estimated glomerular filtration rate	534	40	1.54296e-13	2.54588e-11	FOXD2:SYPL2:PMF1:BGLAP:DNM3:OBSCN:SPI1:CELF1:TBC1D21:CYP1A1:BTBD1:SALL1:WWP2:ZFHX3:ACSF3:DPEP1:SPATA2L:MED1:CDK12:PPP1R1B:MED24:NFATC1:FARSA:SPEG:TP53INP2:MYH7B:TNRC6B:MKL1:DAG1:SLC35G2:CWH43:FGF5:ARL15:GPSM3:SUPT3H:SND1:FAM86B3P:PPP1R3B:MSRA:BLK
GWAScatalog	Intraocular pressure	399	34	2.88385e-13	4.36182e-11	HIVEP3:MROH9:MGMT:NR1H3:SPI1:RAPSN:PTPRJ:TMEM136:ARHGEF12:LTBP2:CYP1A1:AKAP13:RBFOX1:IL34:ZNF516:SOX11:EFEMP1:RALB:TEX41:FOXP1:STAG1:MOCS2:LOX:ZNF474:P4HA2:EXOC2:GMDS:TNXB:PRRT1:SUPT3H:RUNX2:TFAP2B:TRAF3IP2:LMX1B
GWAScatalog	Male-pattern baldness	254	25	1.88288e-11	2.62879e-09	FOXD2:MYRF:FADS1:BCL2:FAM136A:WNT6:WNT10A:PAX3:LINC01107:HDAC4:HRH1:ATG7:VGLL4:BBX:KLF15:MBNL1:FGF5:PRDM6:IRF4:EXOC2:SUPT3H:MKLN1:RSPO2:EIF3E:TRPS1
GWAScatalog	Schizophrenia	827	46	7.48934e-11	9.70939e-09	RERE:PTPRF:KDM4A:MIR137HG:RPRD2:CNTN2:AKT3:CTNND1:PKNOX2:TMTC1:IREB2:PSMA4:CHRNA3:NDRG4:KCNG2:ATP5SL:RCN3:CPT1C:TEX41:NGEF:DTD1:MKL1:MCHR1:CSDC2:BRD1:FOXP1:STAG1:SLC35G2:EXOC2:PRSS16:ZNF311:FLOT1:DDR1:PSORS1C1:STK19:TNXB:NOTCH4:CALN1:LINC01004:SRPK2:PUS7:IMMP2L:FAM86B3P:ERI1:MSRA:TSNARE1
GWAScatalog	Diastolic blood pressure	650	39	2.51564e-10	2.68581e-08	RERE:HIVEP3:DNM3:MDM4:CTBP2:ADM:RAPSN:MYEOV:ANO1:CCDC33:CYP1A1:CYP1A2:CSK:ADAMTS7:PPL:WWP2:DPEP1:EFEMP1:TEX41:FN1:HDAC4:AGXT:SLC24A3:TNRC6B:HRH1:SENP7:PLXNA1:CWH43:FGF5:PLK2:PRDM6:SLC22A5:IRF1:VARS:AGPAT4:LINC00473:PTPRN2:BLK:PXDNL
GWAScatalog	General cognitive ability	256	23	7.36131e-10	7.42265e-08	FOXO6:HYI-AS1:PTPRF:PSMA5:GATAD2B:RBFOX1:TNRC6A:TANK:FOXP1:HMGN4:ABT1:RNF39:TRIM31-AS1:HCG17:HLA-L:FLOT1:CALN1:LINC01004:SRPK2:SND1:TSNARE1:CYHR1:FOXH1
GWAScatalog	Brown vs. black hair color	36	10	8.11559e-10	7.75252e-08	ZMIZ1:TCF25:SP6:ARL15:MAP3K1:IRF4:EXOC2:AKAP12:EZR:BNC2
GWAScatalog	Mood instability	61	12	1.26875e-09	1.15139e-07	NR1H3:RAPSN:LTBP2:YLPM1:PROX2:RPS6KL1:PGF:MLH3:LAMB2:CCDC36:GPX1:DAG1
GWAScatalog	Monobrow	77	13	1.89561e-09	1.63835e-07	ANO1:CCER1:TCF25:EN1:PAX3:SHOX2:ATP11B:FGF5:ARL15:IRF4:GMDS:SUPT3H:LMX1B
GWAScatalog	Pulse pressure	690	38	4.54105e-09	3.43417e-07	HIVEP3:CCDC30:ADM:CTNND1:MYEOV:YAP1:LTBP2:TPM1:ADAMTS7:AKAP13:SEMA4B:TNRC6A:WWP2:ZNF516:B9D2:EFEMP1:FN1:SLC24A3:GDF5:TNRC6B:BRD1:HRH1:ATG7:FOXP1:PPP4R2:CMSS1:PLXNA1:SHOX2:FGF5:ARL15:PRDM6:GMDS:THBS2:LIMK1:MSRA:BLK:PXDNL:BNC2
GWAScatalog	Body mass index	1365	58	7.37462e-09	5.35397e-07	SKI:MORN1:PRDX1:SYPL2:SEMA6C:CAMK1D:SLIT1:BUB3:CTBP2:USH1C:HSD17B12:CELF1:MACROD1:NRXN2:MYEOV:CADM1:RAD52:GALNT9:FBRSL1:PDX1:UGGT2:HS6ST3:MARK3:RBFOX1:WWP2:ZFHX3:CPNE7:LRRC46:SP6:GRP:BCL2:ZC3H4:FAM150B:SDC1:POMC:DNMT3A:PPP1CB:KCNE4:TNRC6B:MKL1:MCHR1:VGLL4:DAG1:STAG1:SLC35G2:SHOX2:DTHD1:MARCH6:PRDM6:CDYL:TFAP2B:PARK2:MSRA:BHLHE22:CYP7B1:SLC28A3:SEMA4D:LMX1B
GWAScatalog	Mean platelet volume	256	21	2.00546e-08	1.25514e-06	TESK2:DNM3:CNTN2:DSTYK:TMCC2:RASSF5:MRVI1:FADS1:TESC:TPM1:CBFA2T3:BCL2:NFATC1:RALB:KCNE4:SLC24A3:BRD1:TUBB:DDX39B:CLIC1:CUX1
GWAScatalog	Neurociticism	99	13	4.38035e-08	2.56462e-06	DDB2:NR1H3:ZC2HC1C:RBFOX1:ZPBP2:MCHR1:BBX:SLC35G2:SHOX2:TRIM15:RPP21:MSRA:BHLHE22
GWAScatalog	Low tan response	24	7	2.05114e-07	1.03412e-05	SPIRE2:AFG3L1P:DBNDD1:ASIP:IRF4:TRPS1:BNC2
GWAScatalog	Waist-to-hip ratio adjusted for body mass index	114	13	2.37493e-07	1.165e-05	DNM3:PIGC:MACROD1:KLF13:SMAD6:SP6:BCL2:UQCC1:GDF5:HMGXB4:MAP3K1:TNFAIP8:NOTCH4
GWAScatalog	Body fat distribution (leg fat ratio)	225	18	2.96624e-07	1.38993e-05	EFNA4:RAPSN:CELF1:CCDC91:ATL1:LOXL1:WWP2:UBTF:EFEMP1:FAM83C:UQCC1:GDF5:ARIH2:DCAF16:LCORL:THBS2:GNA12:BNC2
GWAScatalog	Chronotype	556	30	2.98662e-07	1.38993e-05	GATAD2B:DIP2C:CTBP2:MGMT:CD59:HSD17B12:CADM1:CCER1:RBFOX1:ZFHX3:SKOR2:TANK:HDAC4:TNRC6B:CCDC12:FOXP1:SHOX2:ATP11B:LCORL:NR2F1:JARID2:ZNRD1-AS1:TFAP2B:LINC00473:CALN1:CUX1:MSRA:BHLHE22:TRPS1:NR5A1
GWAScatalog	Adventurousness	141	14	4.62337e-07	2.09786e-05	PTPRF:EFNA4:CNTN2:AKT3:SALL1:CENPV:FOXP1:ZBTB20:SLC35G2:RASGRF2:NR2F1:BHLHE22:TSNARE1:BNC2
GWAScatalog	Hematology traits	28	7	6.57488e-07	2.86068e-05	GALNT2:FADS1:IRF4:HCG22:PSORS1C1:CCHCR1:STK19
GWAScatalog	Body fat distribution (trunk fat ratio)	238	18	6.77123e-07	2.86068e-05	EFNA4:RAPSN:CELF1:CCDC91:ATL1:LOXL1:UBTF:EFEMP1:FAM83C:UQCC1:GDF5:ARIH2:DCAF16:LCORL:THBS2:GNA12:PPP1R3B:BNC2
GWAScatalog	Smoking status (ever vs never smokers)	190	16	6.77736e-07	2.86068e-05	RERE:FOXO6:KDM4A:CHST15:HS6ST3:ZFHX3:CBX8:KCNG2:TANK:ZBTB20:RASGRF2:TFAP2B:TRAF3IP2:POM121L12:PRSS55:SLC28A3
GWAScatalog	Asthma or allergic disease (pleiotropy)	170	15	8.33437e-07	3.36153e-05	RERE:PPP2R1B:STARD3:TCAP:PGAP3:ERBB2:ZPBP2:GSDMB:ORMDL3:LRRC3C:GSDMA:P4HA2:PDLIM4:SLC22A5:IRF1
GWAScatalog	HDL cholesterol	242	18	8.62544e-07	3.4033e-05	GALNT2:ADM:NR1H3:MYRF:FADS1:STARD3:SP6:NFIC:DOCK6:SLC24A3:ATG7:STAG1:MBNL1:ARL15:TNFAIP8:PPP1R3B:TRPS1:GPIHBP1
GWAScatalog	Acne (severe)	196	16	1.02595e-06	3.9619e-05	DDB2:MUS81:CTSW:FIBP:CCDC85B:LTBP2:SEMA4B:FAM136A:WNT10A:BRD1:ZBED4:ALG12:CRELD2:MOCS2:ERI1:PPP1R3B
GWAScatalog	White blood cell count	221	17	1.08825e-06	4.11493e-05	RERE:VSTM4:ARHGAP19-SLIT1:RAPSN:FADS1:GSDMB:ORMDL3:GSDMA:CSF3:MED24:CCDC12:HCG22:PSORS1C1:CCHCR1:LTA:TNXB:MYO1G
GWAScatalog	General risk tolerance (MTAG)	248	18	1.22795e-06	4.52602e-05	HIVEP3:PTPRF:DSTYK:RBFOX1:ZFHX3:CENPV:CBX8:FOXP1:ZBTB20:STAG1:LCORL:RASGRF2:SND1:PPP1R3B:MSRA:BLK:BHLHE22:TSNARE1
GWAScatalog	Red vs. brown/black hair color	20	6	1.30565e-06	4.64657e-05	CBFA2T3:DPEP1:SPIRE2:TCF25:AFG3L1P:POMC
GWAScatalog	Birth weight	278	19	1.53995e-06	5.37502e-05	SLC35D1:ADM:ANO1:PDX1:RB1:SPRED1:AKAP13:SP6:MYADML2:ASPSCR1:MYH7B:NHP2L1:DCAF16:LCORL:NR2F1:STC2:JARID2:GNA12:SND1
GWAScatalog	Hand grip strength	156	14	1.5735e-06	5.38849e-05	MLLT10:MGMT:HSD17B12:CELF1:LOXL1:WWP2:FAM150B:TNRC6B:FOXP1:LCORL:ANTXR2:JARID2:TFAP2B:TRPS1
GWAScatalog	Anger	24	6	4.25363e-06	0.00014037	HCG9:ZNRD1:RNF39:TRIM31:TRIM10:TRIM15
GWAScatalog	Coffee consumption	105	11	4.62848e-06	0.000150012	PTPRF:CADM1:CYP1A1:CYP1A2:ZC3H4:FAM150B:TEX41:CCDC36:ARL15:SND1:EIF3E
GWAScatalog	Cognitive ability, years of educational attainment or schizophrenia (pleiotropy)	197	15	5.23435e-06	0.000166673	FOXO6:MIR137HG:CAMK1D:CHRNA3:MKL1:FOXP1:BBX:STAG1:CALN1:LINC01004:IMMP2L:PTPRN2:MSRA:TSNARE1:CYHR1
GWAScatalog	Waist-to-hip ratio adjusted for BMI (adjusted for smoking behaviour)	70	9	6.30002e-06	0.000197147	DNM3:PIGC:MACROD1:KLF13:SMAD6:BCL2:BBX:MAP3K1:TNFAIP8
GWAScatalog	Feeling nervous	40	7	8.51972e-06	0.00026209	LTBP2:CHMP4B:IRF4:ZNF391:PSORS1C1:CCHCR1:TSNARE1
GWAScatalog	Platelet count	348	20	1.12285e-05	0.000334095	TESK2:TPM3:DNM3:TMCC2:RASSF5:GALNT2:VSTM4:FADS1:YLPM1:TPM1:ANKDD1A:BCL2:RALB:RND3:SPATA18:HSD17B13:IRF1:TUBB:GNA12:TRPS1
GWAScatalog	Hip circumference adjusted for BMI	218	15	1.76187e-05	0.000515774	DNM3:MACROD1:CCDC91:SPATA33:SP6:NFIC:EFEMP1:GDF5:HMGXB4:LCORL:SPATA18:GMDS:GNA12:PXDNL:RSPO2
GWAScatalog	Intelligence (MTAG)	313	18	3.01971e-05	0.00085637	FOXO6:PTPRF:MIR137HG:PSMA5:AMIGO1:RNU7-160P:RBFOX1:TNRC6A:GPX1:DAG1:FOXP1:GRK6:ABT1:CALN1:CUX1:PTPRN2:TSNARE1:LRRC14
GWAScatalog	Body fat distribution (arm fat ratio)	129	11	3.30009e-05	0.000921487	RAPSN:CELF1:CCDC91:LOXL1:WWP2:ZC3H4:EFEMP1:DCAF16:LCORL:TFAP2B:PPP1R3B
GWAScatalog	Basal cell carcinoma	49	7	3.39313e-05	0.00093311	SP6:LINC00111:FOXP1:IRF4:EXOC2:CUX1:BNC2
GWAScatalog	Mean corpuscular hemoglobin	318	18	3.71477e-05	0.000977147	TPM3:TMCC2:RAPSN:MARK3:KLF13:TEX9:CBFA2T3:BCL2:GCDH:TNRC6B:CCDC36:FOXP1:SENP7:PIK3CA:TRIM31:TRIM31-AS1:MED20:ERI1
GWAScatalog	Diverticular disease	155	12	3.83159e-05	0.000992424	SLC35D1:TPM1:LOXL1:WWP2:UBTF:EFEMP1:TEX41:TNRC6B:PLXNA1:LCORL:ELN:TRPS1
GWAScatalog	Red blood cell count	234	15	4.01345e-05	0.00101172	CNTN2:MYRF:FBRSL1:CYP1A2:BCL2:GCDH:FARSA:ZC3H4:SIM2:FOXP1:FGF5:GMDS:TOB2P1:MED20:TRPS1
GWAScatalog	Waist circumference adjusted for BMI in smokers	12	4	5.34993e-05	0.00131218	LOXL1:DNMT3A:EFEMP1:LCORL
GWAScatalog	Freckles	12	4	5.34993e-05	0.00131218	ASIP:IRF4:EXOC2:BNC2
GWAScatalog	Blood metabolite levels	162	12	5.89744e-05	0.00142718	DIP2C:FADS1:SLC5A11:GCDH:AGXT:NAT2:SNAI2:CYHR1:FOXH1:PPP1R16A:MFSD3:LRRC14
GWAScatalog	Lymphocyte counts	163	12	6.25961e-05	0.00149174	RERE:SLC35D1:VSTM4:ANKRD11:BCL2:DNMT3A:FOXP1:ANTXR2:IRF4:POU5F1:LTA:MYO1G
GWAScatalog	Vitiligo	115	10	6.32859e-05	0.00149174	RERE:ZMIZ1:PRDX5:CBFA2T3:ASIP:TEF:TOB2:FOXP1:IRF4:HCG9
GWAScatalog	Reticulocyte count	165	12	7.04187e-05	0.00163859	DSTYK:MYRF:TCF25:BCL2:GCDH:ARL15:TRIM10:HCG17:TUBB:CUX1:TRPS1:SEMA4D
GWAScatalog	Squamous cell carcinoma	24	5	7.17311e-05	0.001648	SPATA33:FOXP1:IRF4:PARK2:BNC2
GWAScatalog	Metabolite levels	117	10	7.32464e-05	0.00166178	GALNT2:FADS1:RBFOX1:ZFHX3:RPS11:KLF15:F12:GRK6:PARK2:PPP1R3B
GWAScatalog	Cutaneous squamous cell carcinoma	13	4	7.61318e-05	0.00170592	CADM1:IRF4:TRPS1:BNC2
GWAScatalog	Asthma	337	18	7.83112e-05	0.00173335	RERE:GGPS1:MRVI1:MYRF:SMAD6:PGAP3:ERBB2:ZPBP2:GSDMB:ORMDL3:GSDMA:TEX41:SLC22A5:IRF1:PBX2:NOTCH4:PREP:TRPS1
GWAScatalog	Triglyceride levels	145	11	9.59449e-05	0.00209807	LAD1:GALNT2:FADS1:CDK12:STARD3:PGAP3:SP6:SGPP2:MAP3K1:SLC44A4:NAT2
GWAScatalog	Hair color	59	7	0.000114659	0.0024483	DSTYK:CBFA2T3:SP6:ASIP:IRF4:EZR:BNC2
GWAScatalog	Hip circumference	149	11	0.000122337	0.0025464	FOXO6:MYEOV:SP6:NFIC:ZC3H4:SOX11:GDF5:ARIH2:TFAP2B:GNA12:ZNF282
GWAScatalog	FEV1	175	12	0.000123462	0.0025464	PIK3C2B:HSD17B12:CCDC91:WWP2:NCOR1:ASPSCR1:EFEMP1:LINC01107:UQCC1:FOXP1:ARL15:PPP1R3B
GWAScatalog	Reticulocyte fraction of red cells	175	12	0.000123462	0.0025464	TMCC2:ATP11A:TCF25:GCDH:ARL15:TRIM10:HCG17:TUBB:NOTCH4:CUX1:TRPS1:SEMA4D
GWAScatalog	General factor of neuroticism	104	9	0.000151617	0.00308072	RAPSN:YLPM1:GTF2IRD1:FAM86B3P:ERI1:PPP1R3B:MSRA:PRSS55:BLK
GWAScatalog	Waist circumference adjusted for BMI (adjusted for smoking behaviour)	82	8	0.000152763	0.00308072	CCDC91:LOXL1:DNMT3A:EFEMP1:LCORL:MAP3K1:GNA12:SRPK2
GWAScatalog	Subcutaneous adipose tissue	62	7	0.000157487	0.00314109	MLLT10:SMAD6:ZPBP2:GSDMB:TANK:FOXP1:POMZP3
GWAScatalog	Platelet distribution width	154	11	0.000163806	0.0032316	SKI:TESK2:DNM3:TMCC2:ZMIZ1:TPM1:CYP1A1:TUBB:VWA7:CUX1:ERI1
GWAScatalog	Triglycerides	184	12	0.000197449	0.00377232	DSTYK:GALNT2:NR1H3:MYRF:FADS1:WWP2:BCL2:ARL15:MAP3K1:SETD9:TNFAIP8:NAT2
GWAScatalog	Creatinine levels	132	10	0.000199649	0.00377462	NR1H3:OR4A16:SALL1:DPEP1:MED1:NFATC1:MYH7B:MKL1:FGF5:PSORS1C1
GWAScatalog	Central corneal thickness	65	7	0.000212423	0.00393227	PDE8A:AKAP13:WNT10A:STAG1:LINC00886:RUNX2:THBS2
GWAScatalog	Medication use (diuretics)	86	8	0.000213049	0.00393227	SPI1:CSK:PDE8A:AKAP13:FGF5:GMDS:ERI1:MSRA
GWAScatalog	Facial pigmentation	7	3	0.000216239	0.00393227	SPATA33:ASIP:IRF4
GWAScatalog	Glomerular filtration rate	109	9	0.000216654	0.00393227	CELF1:OR4A16:SALL1:DPEP1:MED1:CDK12:NFATC1:MKL1:FGF5
GWAScatalog	Adult asthma	31	5	0.000257343	0.00449112	ERBB2:ZPBP2:GSDMB:ORMDL3:PSORS1C1
GWAScatalog	Sarcoidosis (non-Lofgren's syndrome without extrapulmonary manifestations)	31	5	0.000257343	0.00449112	LTA:TNXB:PRRT1:GPSM3:NOTCH4
GWAScatalog	Mitochondrial DNA copy number	31	5	0.000257343	0.00449112	CSF3:MED24:ANO8:GTPBP3:PLVAP
GWAScatalog	Waist circumference adjusted for BMI in non-smokers	70	7	0.000337502	0.00583396	CCDC91:LOXL1:DNMT3A:EFEMP1:LCORL:MAP3K1:GNA12
GWAScatalog	Feeling miserable	34	5	0.000402388	0.00676235	RERE:DDB2:NR1H3:GSDMB:PSORS1C1
GWAScatalog	Waist circumference adjusted for body mass index	230	13	0.000438327	0.00729875	DNM3:ZMIZ1:CCDC91:LOXL1:DNMT3A:EFEMP1:IHH:LCORL:ARL15:MAP3K1:GNA12:SRPK2:BNC2
GWAScatalog	Plasma omega-3 polyunsaturated fatty acid levels (docosapentaenoic acid)	20	4	0.000464822	0.00760047	MYRF:FADS1:RAB3IL1:TNXB
GWAScatalog	Waist-to-hip ratio adjusted for BMI (age >50)	232	13	0.000475716	0.00764092	CALCOCO1:SP6:TP53INP2:MYH7B:TRPC4AP:FAM83C:UQCC1:GDF5:SPAG4:HMGXB4:TNFAIP8:MKLN1:CHMP7
GWAScatalog	Hemoglobin concentration	122	9	0.000500408	0.00789562	DNM3:MYRF:SPATA33:ZC3H4:RCN3:TEX41:SIM2:GMDS:TRPS1
GWAScatalog	Lymphocyte percentage of white cells	122	9	0.000500408	0.00789562	ZMIZ1:ARHGAP19-SLIT1:NR1H3:CSF3:DNMT3A:TEF:FOXP1:ANTXR2:LTA
GWAScatalog	Skin pigmentation traits	9	3	0.000504624	0.00789562	SPATA33:IRF4:BNC2
GWAScatalog	Sleep duration (short sleep)	99	8	0.000556236	0.00862879	RAPSN:CELF1:PTPRJ:GPX1:AMT:DAG1:PXDNL:PCMTD1
GWAScatalog	Obesity-related traits	756	28	0.000566262	0.00870988	FOXD2:DSTYK:CAMK1D:SLIT1:CADM1:PKNOX2:CCDC91:CLYBL:JDP2:CCDC33:IREB2:CHRNA3:RBFOX1:ZC3H4:SOX11:GREB1:GTDC1:TANK:OSMR:GMDS:GPSM3:NOTCH4:SUPT3H:THBS2:PTPRN2:PRSS55:PXDNL:SLC28A3
GWAScatalog	Waist-to-hip ratio adjusted for BMI (joint analysis for main effect and physical activity interaction)	56	6	0.000617803	0.00926704	DNM3:PIGC:KLF13:GDF5:MAP3K1:NOTCH4
GWAScatalog	Asthma (adult onset)	101	8	0.000635607	0.00945595	RERE:MYRF:FADS1:SMAD6:TEX41:SLC22A5:IRF1:TRIM15
GWAScatalog	Migraine	78	7	0.000654135	0.00957463	MRVI1:YAP1:ZCCHC14:SLC24A3:NOTCH4:HEY2:IMMP2L
GWAScatalog	Bitter non-alcoholic beverage consumption	22	4	0.000681258	0.00967783	RPRD2:CYP1A1:RBFOX1:CSDC2
GWAScatalog	HDL cholesterol levels	154	10	0.000681377	0.00967783	GALNT2:FADS1:STARD3:SP6:ATG7:ARL15:PPP1R3B:TRPS1:GPIHBP1:ZFP41:ZFP41
GWAScatalog	Waist-to-hip ratio adjusted for BMI	403	18	0.000681571	0.00967783	CALCOCO1:SP6:COX7A2L:TP53INP2:MYH7B:TRPC4AP:FAM83C:UQCC1:GDF5:SPAG4:HMGXB4:BBX:MAP3K1:SETD9:TNFAIP8:F12:GRK6:CHMP7
GWAScatalog	Serum albumin level	38	5	0.000682514	0.00967783	CYP1A2:CSK:CHRNA3:RPS11:FCGRT
GWAScatalog	Plasma omega-3 polyunsaturated fatty acid levels (alphalinolenic acid)	10	3	0.000710869	0.00984906	MYRF:FADS1:RAB3IL1
GWAScatalog	Waist circumference adjusted for BMI (joint analysis main effects and smoking interaction)	80	7	0.000761733	0.0103951	CCDC91:LOXL1:DNMT3A:EFEMP1:LCORL:MAP3K1:GNA12
GWAScatalog	Non-melanoma skin cancer	23	4	0.000812539	0.0108076	ASIP:FOXP1:IRF4:EXOC2
GWAScatalog	Plasma omega-6 polyunsaturated fatty acid levels (arachidonic acid)	23	4	0.000812539	0.0108076	MYRF:FADS1:RAB3IL1:SLC22A5
GWAScatalog	Neutrophil percentage of white cells	105	8	0.000821739	0.0108076	SLC35D1:ZMIZ1:ARHGAP19-SLIT1:CSF3:DNMT3A:TNRC6B:FOXP1:ANTXR2
GWAScatalog	Pubertal anthropometrics	40	5	0.000867636	0.0111905	YAP1:HIST4H4:POMC:VARS2:VARS
GWAScatalog	Experiencing mood swings	40	5	0.000867636	0.0111905	SPI1:PTPRJ:LTBP2:TNRC6A:BBX
GWAScatalog	Menarche (age at onset)	217	12	0.000869345	0.0111905	KDM4A:AKT3:SLIT1:CTBP2:CADM1:WWP2:SKOR2:FAM150B:NR4A2:KLHDC8B:PTPRN2:SLC28A3
GWAScatalog	Waist circumference adjusted for BMI in active individuals	83	7	0.000948856	0.0119823	DNM3:ZMIZ1:CCDC91:LOXL1:DNMT3A:EFEMP1:MAP3K1
GWAScatalog	Very long-chain saturated fatty acid levels (fatty acid 22:0)	11	3	0.000963868	0.0119823	DNM3:ZNF516:NR2F1
GWAScatalog	Tanning	11	3	0.000963868	0.0119823	ASIP:IRF4:EXOC2
GWAScatalog	Mean corpuscular volume	349	16	0.00101042	0.0124755	SLC6A9:TPM3:TMCC2:MYRF:ATP11A:KLF13:TEX9:AKAP13:SPATA2L:BCL2:GCDH:TNRC6B:CCDC36:FOXP1:TNXB:MED20
GWAScatalog	Psoriasis	137	9	0.00114907	0.0138117	ZMIZ1:PRDX5:FIBP:KLF13:AKAP13:IRF4:EXOC2:CCHCR1:TRAF3IP2
GWAScatalog	Resting heart rate	139	9	0.00127198	0.0147047	RASSF5:MYRF:FADS1:ZNF219:SPEG:LAMB2:KLHDC8B:DAG1:MKLN1
GWAScatalog	Cognitive ability (MTAG)	65	6	0.00136413	0.0153782	PTPRF:SYPL2:RNU7-160P:FOXP1:LRRC14:MED27
GWAScatalog	Rosacea symptom severity	141	9	0.00140527	0.0157443	DNAJC11:TCF25:HSD17B13:IRF4:TRIM39-RPP21:GNL1:DDR1:PSORS1C1:PSKH2
GWAScatalog	Melanoma	45	5	0.001492	0.016412	AFG3L1P:ASIP:MYH7B:IRF4:EXOC2
GWAScatalog	Dentures	45	5	0.001492	0.016412	CHRNA3:SALL1:FAM150B:WNT10A:STAG1
GWAScatalog	Number of decayed, missing and filled tooth surfaces or use of dentures	45	5	0.001492	0.016412	CHRNA3:SALL1:FAM150B:WNT10A:STAG1
GWAScatalog	Chronic obstructive pulmonary disease	144	9	0.00162607	0.017779	TESK2:CCDC91:IREB2:CHRNA3:BTBD1:EML4:NR4A2:VGLL4:PPP1R3B
GWAScatalog	Asthma (childhood onset)	266	13	0.0016607	0.0180489	MRVI1:PRDX5:SMAD6:ZPBP2:GSDMB:ORMDL3:GSDMA:SLC22A5:IRF1:IRF4:EXOC2:TRIM15:MKLN1
GWAScatalog	Waist-to-hip ratio adjusted for BMI in active individuals	47	5	0.00181671	0.0193961	DNM3:PIGC:KLF13:GDF5:MAP3K1
GWAScatalog	Feeling worry	48	5	0.00199715	0.0208827	LTBP2:RBFOX1:MCHR1:BBX:MSRA
GWAScatalog	Cholesterol, total	121	8	0.00204618	0.0210068	FADS1:DOCK6:ZNF274:FN1:PPARA:PPP1R3B:NAT2:TRPS1
GWAScatalog	Systolic blood pressure x smoking status (ever vs never) interaction (2df test)	95	7	0.00208459	0.0212558	SLC44A4:STK19:TNXB:ERI1:PPP1R3B:MSRA:BLK
GWAScatalog	Caffeine consumption	15	3	0.00251366	0.025346	CYP1A1:CYP1A2:CSK
GWAScatalog	Mosquito bite size	101	7	0.0029488	0.0290874	EN1:PDLIM4:SLC22A5:DDX39B:VARS:RUNX2:PARK2
GWAScatalog	Normal facial asymmetry (angle of surface orientation score)	16	3	0.00305097	0.0294583	ROR1:ZNF500:NFATC1
GWAScatalog	Plasma omega-3 polyunsaturated fatty acid level (eicosapentaenoic acid)	16	3	0.00305097	0.0294583	MYRF:FADS1:RAB3IL1
GWAScatalog	Monocyte percentage of white cells	158	9	0.00305133	0.0294583	NR1H3:FADS1:AKAP13:GSDMB:BCL2:ZNF516:DDX39B:MYO1G:TRPS1
GWAScatalog	Red blood cell fatty acid levels	17	3	53583659	0.0340064	MYRF:FADS1:RAB3IL1
GWAScatalog	Plasma omega-6 polyunsaturated fatty acid levels (adrenic acid)	17	3	53583659	0.0340064	MYRF:FADS1:RAB3IL1
GWAScatalog	Waist circumference	165	9	0.00406215	0.0374254	PRMT6:ZMIZ1:HSD17B12:CADM1:ZC3H4:KCNE4:MAP3K1:TFAP2B:MSRA
GWAScatalog	BMI (adjusted for smoking behaviour)	81	6	0.00417195	0.0380507	GRP:ZC3H4:SOX11:CCDC140:TFAP2B:PARK2
GWAScatalog	Extremely high intelligence	81	6	0.00417195	0.0380507	FOXO6:TANK:GPX1:AMT:DAG1:GRK6
GWAScatalog	Gut microbiota (functional units)	57	5	0.00425663	0.0386289	HIVEP3:SLIT1:MGMT:AMT:DAG1
GWAScatalog	Oleic acid (18:1n-9) levels	18	3	0.00432381	0.0386587	MYRF:FADS1:RAB3IL1
GWAScatalog	Eosinophil percentage of granulocytes	138	8	0.00458648	0.0402264	RERE:HIVEP3:RAD52:BCL2:RSPH6A:EXOC2:TRIM31-AS1:MSRA
GWAScatalog	Albumin-globulin ratio	58	5	0.0045878	0.0402264	ATP8B2:RBFOX1:BCL2:HLA-F:BLK
GWAScatalog	Glomerular filtration rate (creatinine)	83	6	0.004703	0.0408418	SYPL2:DPEP1:CDK12:NFATC1:TP53INP2:ARL15
GWAScatalog	Glycine levels	38	4	0.00542864	0.0441838	ARL15:F12:GRK6:PPP1R3B
GWAScatalog	Iron status biomarkers (total iron binding capacity)	39	4	0.00596095	0.0476614	MYRF:PRSS16:SLC44A4:PPP1R3B
Hallmark_gene_sets	HALLMARK_EPITHELIAL_MESENCHYMAL_TRANSITION	199	15	5.91877e-06	0.000295938	CD59:CADM1:TPM1:LOXL1:MMP2:SDC1:FN1:GPC1:MSX1:LOX:PDLIM4:THBS2:ELN:CALD1:SNAI2	http://www.gsea-msigdb.org/gsea/msigdb/cards/HALLMARK_EPITHELIAL_MESENCHYMAL_TRANSITION
Hallmark_gene_sets	HALLMARK_HYPOXIA	200	13	0.000112177	0.00280441	PKP1:ADM:PRDX5:ERO1L:PGF:BCL2:GPC1:TMEM45A:MAP3K1:LOX:P4HA2:STC2:AKAP12	http://www.gsea-msigdb.org/gsea/msigdb/cards/HALLMARK_HYPOXIA
Hallmark_gene_sets	HALLMARK_GLYCOLYSIS	200	12	0.000422855	0.00704758	ARTN:PC:B3GAT1:ERO1L:MED24:SDC1:GPC1:PYGB:SPAG4:P4HA2:STC2:SLC25A13	http://www.gsea-msigdb.org/gsea/msigdb/cards/HALLMARK_GLYCOLYSIS
Hallmark_gene_sets	HALLMARK_HEME_METABOLISM	200	11	0.00146843	0.0146843	SLC6A9:TMCC2:PC:ARHGEF12:MARK3:PQLC1:TNRC6B:ACSL6:P4HA2:TRIM10:AGPAT4	http://www.gsea-msigdb.org/gsea/msigdb/cards/HALLMARK_HEME_METABOLISM
Hallmark_gene_sets	HALLMARK_KRAS_SIGNALING_DN	200	11	0.00146843	0.0146843	PKP1:CAMK1D:PTPRJ:ZC2HC1C:NR4A2:PAX3:SHOX2:SLC6A3:PCDHB1:TFAP2B:PARK2	http://www.gsea-msigdb.org/gsea/msigdb/cards/HALLMARK_KRAS_SIGNALING_DN
KEGG	KEGG_AXON_GUIDANCE	129	11	3.30009e-05	0.00458113	SEMA6C:EFNA4:SLIT1:ARHGEF12:SEMA4B:NFATC1:SEMA4C:NGEF:PLXNA1:LIMK1:SEMA4D	http://www.gsea-msigdb.org/gsea/msigdb/cards/KEGG_AXON_GUIDANCE
Positional_gene_sets	chr16q24	109	17	2.30228e-11	3.44191e-09	ZCCHC14:CBFA2T3:ACSF3:LINC00304:ANKRD11:SPG7:CPNE7:DPEP1:SPATA33:SPATA2L:VPS9D1:SPIRE2:TCF25:AFG3L1P:DBNDD1:GAS8:URAHP	http://www.gsea-msigdb.org/gsea/msigdb/cards/chr16q24
Positional_gene_sets	chr6p21	429	30	9.03984e-10	9.00971e-08	GNL1:PPP1R18:MDC1:TUBB:FLOT1:DDR1:VARS2:HCG22:RNU6-1133P:PSORS1C1:CCHCR1:POU5F1:DDX39B:LTA:LTB:DDAH2:CLIC1:VWA7:VARS:SLC44A4:STK19:TNXB:PRRT1:PBX2:GPSM3:NOTCH4:HLA-DMA:MED20:SUPT3H:RUNX2	http://www.gsea-msigdb.org/gsea/msigdb/cards/chr6p21
Positional_gene_sets	chr20q11	205	16	1.8542e-06	0.000138602	LINC00028:HM13:RNU6-384P:MIR3193:COX4I2:BPIFB4:CHMP4B:ASIP:TP53INP2:MYH7B:TRPC4AP:FAM83C:UQCC1:GDF5OS:GDF5:SPAG4	http://www.gsea-msigdb.org/gsea/msigdb/cards/chr20q11
Positional_gene_sets	chr1p34	239	16	1.31439e-05	0.000786005	FOXO6:HIVEP3:PPCS:CCDC30:FAM183A:HYI-AS1:PTPRF:KDM4A:ARTN:SLC6A9:ERI3:ZSWIM5:TESK2:CCDC163P:MMACHC:PRDX1	http://www.gsea-msigdb.org/gsea/msigdb/cards/chr1p34
Positional_gene_sets	chr2q35	103	9	0.0001408	0.00555461	FN1:XRCC5:WNT6:WNT10A:CCDC108:IHH:SLC23A3:SPEG:ASIC4	http://www.gsea-msigdb.org/gsea/msigdb/cards/chr2q35
Positional_gene_sets	chr3q12	43	6	0.000142454	0.00555461	ACTG1P13:COL8A1:CMSS1:FILIP1L:TMEM45A:SENP7	http://www.gsea-msigdb.org/gsea/msigdb/cards/chr3q12
Positional_gene_sets	chr8q24	263	15	0.000148618	0.00555461	ZHX2:TSNARE1:LY6H:GPIHBP1:ZFP41:ZFP41:GLI4:ZNF696:CYHR1:FOXH1:PPP1R16A:GPT:MFSD3:LRRC14:LRRC24:ARHGAP39	http://www.gsea-msigdb.org/gsea/msigdb/cards/chr8q24
Positional_gene_sets	chr18q23	29	5	0.000185503	0.00616283	ZNF516:RNU6-655P:NFATC1:KCNG2:PQLC1	http://www.gsea-msigdb.org/gsea/msigdb/cards/chr18q23
Positional_gene_sets	chr11q13	365	18	0.000211098	0.00631184	ATL3:OTUB1:MACROD1:FKBP2:PRDX5:SLC22A12:NRXN2:MUS81:CTSW:FIBP:CCDC85B:KLC2:RIN1:RBM14-RBM4:PC:MYEOV:ANO1:PDE2A	http://www.gsea-msigdb.org/gsea/msigdb/cards/chr11q13
Positional_gene_sets	chr22q13	270	14	0.000633666	0.0172242	TNRC6B:MKL1:MCHR1:TEF:TOB2:CSDC2:PMM1:NHP2L1:PPARA:RPL5P35:BRD1:ZBED4:ALG12:CRELD2	http://www.gsea-msigdb.org/gsea/msigdb/cards/chr22q13
Positional_gene_sets	chr15q24	103	8	0.00072387	0.0180364	TBC1D21:LOXL1-AS1:LOXL1:CCDC33:CYP11A1:CYP1A1:CYP1A2:CSK	http://www.gsea-msigdb.org/gsea/msigdb/cards/chr15q24
Positional_gene_sets	chr14q24	168	10	0.0013236	0.0304428	LTBP2:YLPM1:PROX2:RPS6KL1:PGF:MLH3:ZC2HC1C:NEK9:TMED10:JDP2	http://www.gsea-msigdb.org/gsea/msigdb/cards/chr14q24
Positional_gene_sets	chr11p11	115	8	0.00148229	0.0316574	HSD17B12:DDB2:NR1H3:SPI1:RAPSN:CELF1:FAM180B:PTPRJ	http://www.gsea-msigdb.org/gsea/msigdb/cards/chr11p11
Reactome	REACTOME_GENE_EXPRESSION_TRANSCRIPTION	1478	77	6.54389e-16	9.80929e-13	SKI:FOXO6:HIVEP3:PRDX1:PRMT6:PSMA5:RPRD2:GATAD2B:BGLAP:MDM4:AKT3:DDB2:NR1H3:SPI1:PRDX5:YAP1:PPP2R1B:NOP2:HIST4H4:NABP2:RB1:SMAD6:PSMA4:ZNF710:ZNF500:RBFOX1:TNRC6A:ZFHX3:NCOR1:MED1:CDK12:ERBB2:MED24:UBTF:CBX8:CBX4:NFIC:ZFP30:ZNF573:ZNF549:ZIK1:ZNF551:ZNF154:ZNF256:ZNF274:TAF1B:POMC:DNMT3A:COX7A2L:PTPN4:WDR33:NR4A2:IHH:HDAC4:TNRC6B:PPARA:BRD1:PCBP4:ZNF732:SETD9:PLK2:NR2F1:JARID2:ZNF311:ZNRD1:MDC1:D…	http://www.gsea-msigdb.org/gsea/msigdb/cards/REACTOME_GENE_EXPRESSION_TRANSCRIPTION
Reactome	REACTOME_GENERIC_TRANSCRIPTION_PATHWAY	1211	67	3.43801e-15	2.57679e-12	SKI:FOXO6:HIVEP3:PRDX1:PRMT6:PSMA5:GATAD2B:BGLAP:MDM4:AKT3:DDB2:NR1H3:SPI1:PRDX5:YAP1:PPP2R1B:NOP2:HIST4H4:RB1:SMAD6:PSMA4:ZNF710:ZNF500:RBFOX1:TNRC6A:ZFHX3:NCOR1:MED1:CDK12:ERBB2:MED24:CBX8:CBX4:ZFP30:ZNF573:ZNF549:ZIK1:ZNF551:ZNF154:ZNF256:ZNF274:POMC:COX7A2L:PTPN4:NR4A2:IHH:HDAC4:TNRC6B:PPARA:BRD1:PCBP4:ZNF732:SETD9:PLK2:NR2F1:ZNF311:MDC1:NOTCH4:MED20:RUNX2:TFAP2B:HEY2:ZNF282:BLK:ZNF696:NR5A1:…	http://www.gsea-msigdb.org/gsea/msigdb/cards/REACTOME_GENERIC_TRANSCRIPTION_PATHWAY
Reactome	REACTOME_RUNX2_REGULATES_BONE_DEVELOPMENT	31	8	7.81277e-08	3.90378e-05	BGLAP:YAP1:RB1:SMAD6:IHH:HDAC4:RUNX2:HEY2	http://www.gsea-msigdb.org/gsea/msigdb/cards/REACTOME_RUNX2_REGULATES_BONE_DEVELOPMENT
Reactome	REACTOME_DISEASE	1072	45	5.28155e-07	0.000197926	FOXO6:MMACHC:PRDX1:SLC35D1:PSMA5:AKT3:CTBP2:CTNND1:SLC22A12:PC:PPP2R1B:MARK3:SPRED1:CYP11A1:CSK:PSMA4:ADAMTS7:NCOR1:ERBB2:AP2S1:RPS11:SDC1:POMC:RPIA:FN1:XRCC5:IHH:HDAC4:GPC1:CHMP4B:ALG12:ATG7:DAG1:PIK3CA:ANTXR2:FGF5:SLC6A3:SLC22A5:NOTCH4:HEY2:THBS2:CUX1:SND1:CHMP7:CYP7B1	http://www.gsea-msigdb.org/gsea/msigdb/cards/REACTOME_DISEASE
Reactome	REACTOME_METABOLISM_OF_LIPIDS	738	34	1.81462e-06	0.000544024	SLC44A5:PRKACB:PIK3C2B:GGPS1:HSD17B12:NR1H3:FADS1:CYP11A1:CYP1A1:CYP1A2:ACSF3:CPNE7:DPEP1:NCOR1:MED1:STARD3:ORMDL3:MED24:POMC:PPP1CB:PLA2R1:SGPP2:PPARA:GPX1:PIK3CA:HSD17B13:TNFAIP8:ACSL6:SLC22A5:SLC44A4:MED20:AGPAT4:CYP7B1:MED27	http://www.gsea-msigdb.org/gsea/msigdb/cards/REACTOME_METABOLISM_OF_LIPIDS
Reactome	REACTOME_TRANSCRIPTIONAL_REGULATION_BY_RUNX2	120	12	2.8156e-06	0.00070343	HIVEP3:PSMA5:BGLAP:AKT3:YAP1:RB1:SMAD6:PSMA4:IHH:HDAC4:RUNX2:HEY2	http://www.gsea-msigdb.org/gsea/msigdb/cards/REACTOME_TRANSCRIPTIONAL_REGULATION_BY_RUNX2
Reactome	REACTOME_SUMOYLATION	187	14	1.29808e-05	0.00277975	NR1H3:RAD52:HIST4H4:CBX8:CBX4:DNMT3A:NR4A2:HDAC4:MKL1:PPARA:STAG1:MDC1:TFAP2B:NR5A1	http://www.gsea-msigdb.org/gsea/msigdb/cards/REACTOME_SUMOYLATION
Reactome	REACTOME_ELASTIC_FIBRE_FORMATION	45	7	1.91239e-05	0.00358333	LTBP2:LOXL1:EFEMP1:FN1:GDF5:LOX:ELN	http://www.gsea-msigdb.org/gsea/msigdb/cards/REACTOME_ELASTIC_FIBRE_FORMATION
Reactome	REACTOME_OTHER_INTERLEUKIN_SIGNALING	288	17	3.59654e-05	0.00599023	ARTN:PSMA5:PPP2R1B:MARK3:SPRED1:CSK:PSMA4:IL34:ERBB2:CSF3:SDC1:FN1:PIK3CA:FGF5:RAPGEF2:RASGRF2:NEFL	http://www.gsea-msigdb.org/gsea/msigdb/cards/REACTOME_OTHER_INTERLEUKIN_SIGNALING
Reactome	REACTOME_DISEASES_OF_SIGNAL_TRANSDUCTION	386	20	4.89102e-05	0.00689716	FOXO6:PSMA5:AKT3:CTBP2:PPP2R1B:MARK3:SPRED1:CSK:PSMA4:NCOR1:ERBB2:FN1:IHH:HDAC4:ATG7:PIK3CA:FGF5:HEY2:CUX1:SND1	http://www.gsea-msigdb.org/gsea/msigdb/cards/REACTOME_DISEASES_OF_SIGNAL_TRANSDUCTION
Reactome	REACTOME_MAPK_FAMILY_SIGNALING_CASCADES	296	17	5.06129e-05	0.00689716	ARTN:PRKACB:PSMA5:PPP2R1B:MARK3:SPRED1:CSK:PSMA4:TNRC6A:MMP2:ERBB2:FN1:TNRC6B:FGF5:RAPGEF2:RASGRF2:NEFL	http://www.gsea-msigdb.org/gsea/msigdb/cards/REACTOME_MAPK_FAMILY_SIGNALING_CASCADES
Reactome	REACTOME_NUCLEAR_RECEPTOR_TRANSCRIPTION_PATHWAY	53	7	5.70753e-05	0.00712966	NR1H3:NCOR1:MED1:NR4A2:PPARA:NR2F1:NR5A1	http://www.gsea-msigdb.org/gsea/msigdb/cards/REACTOME_NUCLEAR_RECEPTOR_TRANSCRIPTION_PATHWAY
Reactome	REACTOME_RUNX2_REGULATES_CHONDROCYTE_MATURATION	5	3	6.35428e-05	0.00732698	IHH:HDAC4:RUNX2	http://www.gsea-msigdb.org/gsea/msigdb/cards/REACTOME_RUNX2_REGULATES_CHONDROCYTE_MATURATION
Reactome	REACTOME_RUNX2_REGULATES_OSTEOBLAST_DIFFERENTIATION	24	5	7.17311e-05	0.00768035	BGLAP:YAP1:RB1:RUNX2:HEY2	http://www.gsea-msigdb.org/gsea/msigdb/cards/REACTOME_RUNX2_REGULATES_OSTEOBLAST_DIFFERENTIATION
Reactome	REACTOME_POST_TRANSLATIONAL_PROTEIN_MODIFICATION	1427	48	7.76411e-05	0.00775894	KLHL21:PSMA5:BGLAP:PIGC:MDM4:GALNT2:CD59:DDB2:NR1H3:OTUB1:RAD52:HIST4H4:GALNT9:UGGT2:TMED10:RAB8B:PSMA4:ADAMTS7:BTBD1:CBX8:CBX4:ANO8:B3GNT8:DNMT3A:NR4A2:FN1:UBE2F:HDAC4:MKL1:PMM1:PPARA:ALG12:LAMB2:DAG1:STAG1:TMEM129:DCAF16:MARCH6:STC2:GMDS:MDC1:TFAP2B:PARK2:THBS2:NOD1:LY6H:GPIHBP1:NR5A1	http://www.gsea-msigdb.org/gsea/msigdb/cards/REACTOME_POST_TRANSLATIONAL_PROTEIN_MODIFICATION
Reactome	REACTOME_DEVELOPMENTAL_BIOLOGY	1100	39	0.000126281	0.011831	ARTN:PRKACB:PSMA5:EFNA4:DNM3:PKP1:CNTN2:AKT3:SLIT1:SPI1:ARHGEF12:HIST4H4:PDX1:PSMA4:PPL:SALL1:MMP2:NCOR1:MED1:ERBB2:MED24:AP2S1:RPS11:NGEF:GPC1:PPARA:DAG1:FOXP1:PLXNA1:PIK3CA:POU5F1:MED20:EZR:LIMK1:FOXH1:ARHGAP39:SEMA4D:NR5A1:MED27	http://www.gsea-msigdb.org/gsea/msigdb/cards/REACTOME_DEVELOPMENTAL_BIOLOGY
Reactome	REACTOME_INTRACELLULAR_SIGNALING_BY_SECOND_MESSENGERS	302	16	0.000210538	0.0172932	FOXO6:PRKACB:PSMA5:GATAD2B:AKT3:PPP2R1B:PSMA4:TNRC6A:WWP2:ERBB2:CBX8:CBX4:TNRC6B:PIK3CA:FGF5:SNAI2	http://www.gsea-msigdb.org/gsea/msigdb/cards/REACTOME_INTRACELLULAR_SIGNALING_BY_SECOND_MESSENGERS
Reactome	REACTOME_TRANSPORT_OF_BILE_SALTS_AND_ORGANIC_ACIDS_METAL_IONS_AND_AMINE_COMPOUNDS	86	8	0.000213049	0.0172932	SLC6A9:SLC44A5:SLC39A1:SLC22A12:SLC5A11:SLC6A3:SLC22A5:SLC44A4	http://www.gsea-msigdb.org/gsea/msigdb/cards/REACTOME_TRANSPORT_OF_BILE_SALTS_AND_ORGANIC_ACIDS_METAL_IONS_AND_AMINE_COMPOUNDS
Reactome	REACTOME_SUMOYLATION_OF_INTRACELLULAR_RECEPTORS	30	5	0.000219193	0.0172932	NR1H3:NR4A2:HDAC4:PPARA:NR5A1	http://www.gsea-msigdb.org/gsea/msigdb/cards/REACTOME_SUMOYLATION_OF_INTRACELLULAR_RECEPTORS
Reactome	REACTOME_PTEN_REGULATION	138	10	0.000286279	0.0214566	PSMA5:GATAD2B:AKT3:PSMA4:TNRC6A:WWP2:CBX8:CBX4:TNRC6B:SNAI2	http://www.gsea-msigdb.org/gsea/msigdb/cards/REACTOME_PTEN_REGULATION
Reactome	REACTOME_REGULATION_OF_LIPID_METABOLISM_BY_PEROXISOME_PROLIFERATOR_ACTIVATED_RECEPTOR_ALPHA_PPARALPHA	119	9	0.000416906	0.0297592	NR1H3:FADS1:CYP1A1:NCOR1:MED1:MED24:PPARA:MED20:MED27	http://www.gsea-msigdb.org/gsea/msigdb/cards/REACTOME_REGULATION_OF_LIPID_METABOLISM_BY_PEROXISOME_PROLIFERATOR_ACTIVATED_RECEPTOR_ALPHA_PPARALPHA
Reactome	REACTOME_SEMA4D_INDUCED_CELL_MIGRATION_AND_GROWTH_CONE_COLLAPSE	20	4	0.000464822	0.0316713	ARHGEF12:ERBB2:LIMK1:SEMA4D	http://www.gsea-msigdb.org/gsea/msigdb/cards/REACTOME_SEMA4D_INDUCED_CELL_MIGRATION_AND_GROWTH_CONE_COLLAPSE
Reactome	REACTOME_EXTRACELLULAR_MATRIX_ORGANIZATION	299	15	0.000579995	0.0378005	LTBP2:LOXL1:MMP2:SDC1:EFEMP1:FN1:GDF5:LAMB2:DAG1:COL8A1:LOX:P4HA2:DDR1:TNXB:ELN	http://www.gsea-msigdb.org/gsea/msigdb/cards/REACTOME_EXTRACELLULAR_MATRIX_ORGANIZATION
Reactome	REACTOME_SIGNALING_BY_RECEPTOR_TYROSINE_KINASES	468	20	0.000613023	0.0382884	PRKACB:DNM3:AKT3:PTPRJ:CTNND1:YAP1:PPP2R1B:PGF:SPRED1:CSK:NCOR1:ERBB2:AP2S1:RALB:FN1:LAMB2:PIK3CA:FGF5:THBS2:ATP6V0D2	http://www.gsea-msigdb.org/gsea/msigdb/cards/REACTOME_SIGNALING_BY_RECEPTOR_TYROSINE_KINASES
Reactome	REACTOME_MOLECULES_ASSOCIATED_WITH_ELASTIC_FIBRES	38	5	0.000682514	0.0398353	LTBP2:EFEMP1:FN1:GDF5:ELN	http://www.gsea-msigdb.org/gsea/msigdb/cards/REACTOME_MOLECULES_ASSOCIATED_WITH_ELASTIC_FIBRES
Reactome	REACTOME_TRANSPORT_OF_SMALL_MOLECULES	728	27	0.00069094	0.0398353	SLC6A9:SLC35D1:SLC44A5:PRKACB:PSMA5:SLC39A1:ATP8B2:NR1H3:SLC22A12:ANO1:ATP11A:IREB2:PSMA4:SLC5A11:SPG7:ANO8:AP2S1:ASIC4:SLC24A3:TRPC4AP:ATP11B:SLC6A3:SLC22A5:SLC44A4:ATP6V0D2:GPIHBP1:SLC28A3	http://www.gsea-msigdb.org/gsea/msigdb/cards/REACTOME_TRANSPORT_OF_SMALL_MOLECULES
Reactome	REACTOME_AXON_GUIDANCE	551	22	0.000824332	0.0457413	ARTN:PRKACB:PSMA5:EFNA4:DNM3:CNTN2:SLIT1:ARHGEF12:PSMA4:MMP2:ERBB2:AP2S1:RPS11:NGEF:GPC1:DAG1:PLXNA1:PIK3CA:EZR:LIMK1:ARHGAP39:SEMA4D	http://www.gsea-msigdb.org/gsea/msigdb/cards/REACTOME_AXON_GUIDANCE
Reactome	REACTOME_CYTOKINE_SIGNALING_IN_IMMUNE_SYSTEM	854	30	0.000854408	0.0457413	ARTN:PSMA5:PPP2R1B:MARK3:SPRED1:CSK:PSMA4:MMP2:IL34:ERBB2:CSF3:BCL2:SDC1:POMC:PTPN4:FN1:PIK3CA:FGF5:RAPGEF2:OSMR:RASGRF2:IRF1:IRF4:HLA-F:TRIM31:TRIM10:LTA:LTB:NOD1:NEFL	http://www.gsea-msigdb.org/gsea/msigdb/cards/REACTOME_CYTOKINE_SIGNALING_IN_IMMUNE_SYSTEM
Reactome	REACTOME_SIGNALING_BY_INTERLEUKINS	631	24	0.000954818	0.048003	ARTN:PSMA5:PPP2R1B:MARK3:SPRED1:CSK:PSMA4:MMP2:IL34:ERBB2:CSF3:BCL2:SDC1:POMC:PTPN4:FN1:PIK3CA:FGF5:RAPGEF2:OSMR:RASGRF2:IRF4:NOD1:NEFL	http://www.gsea-msigdb.org/gsea/msigdb/cards/REACTOME_SIGNALING_BY_INTERLEUKINS
Reactome	REACTOME_SEMA4D_IN_SEMAPHORIN_SIGNALING	24	4	0.0009607	0.048003	ARHGEF12:ERBB2:LIMK1:SEMA4D	http://www.gsea-msigdb.org/gsea/msigdb/cards/REACTOME_SEMA4D_IN_SEMAPHORIN_SIGNALING
Wikipathways	VEGFA-VEGFR2 Signaling Pathway	237	16	1.1839e-05	0.00463039	PTPRJ:CTNND1:PGF:CSK:MMP2:BCL2:NFATC1:BIN1:NR4A2:HDAC4:GPC1:PIK3CA:TNXB:NOTCH4:EZR:LIMK1	http://www.wikipathways.org/instance/WP3888_r106441
Wikipathways	Dopaminergic Neurogenesis	30	6	1.70548e-05	0.00463039	EN1:NR4A2:MSX1:SLC6A3:EN2:LMX1B	http://www.wikipathways.org/instance/WP2855_r106728
Wikipathways	Nuclear Receptors	39	6	8.12268e-05	0.014702	ROR1:NR1H3:NR4A2:PPARA:NR2F1:NR5A1	http://www.wikipathways.org/instance/WP170_r106664
Wikipathways	Ciliary landscape	218	13	0.000262315	0.0328015	CTBP2:USH1C:RAB3IL1:YAP1:RB1:ANKS3:RALB:NINL:UQCC1:EXOC2:TFAP2B:MKLN1:NEFL	http://www.wikipathways.org/instance/WP4352_r102218
Wikipathways	miR-509-3p alteration of YAP1/ECM axis	18	4	0.000302432	0.0328015	YAP1:FN1:THBS2:SNAI2	http://www.wikipathways.org/instance/WP3967_r105859
Wikipathways	Focal Adhesion	200	12	0.000422855	0.0328015	TESK2:AKT3:PGF:ERBB2:BCL2:PPP1CB:FN1:LAMB2:PIK3CA:TNXB:THBS2:BLK	http://www.wikipathways.org/instance/WP306_r106731
Wikipathways	Neural Crest Differentiation	101	8	0.000635607	0.0430108	CTBP2:PAX3:HDAC4:MSX1:NOTCH4:TFAP2B:HEY2:SNAI2	http://www.wikipathways.org/instance/WP2064_r106662
Wikipathways	Adipogenesis	130	9	0.000792096	0.0430108	NR1H3:CELF1:RB1:NCOR1:ASIP:PPARA:KLF15:MBNL1:NR2F1	http://www.wikipathways.org/instance/WP236_r105873

## Sheet: S3B FUMA analysis of damaging g
Table S3B: Functional analysis for damaging genes
Category	GeneSet	N_genes	N_overlap	p	adjP	genes	link
GO_bp	GO_NEUROGENESIS	1594	34	1.30263e-07	0.000593535	RERE:DNM3:CAMK1D:ADM:MYRF:YAP1:ATL1:CHRNA3:BTBD1:SALL1:NDRG4:IL34:ZFHX3:MED1:ERBB2:MEGF8:SEMA4C:XRCC5:WNT10A:IHH:NGEF:GPC1:KLF15:SHOX2:PIK3CA:PRDM6:FLOT1:SLC44A4:EZR:EN2:NEFL:RSPO2:KANK1:SEMA4D	http://www.gsea-msigdb.org/gsea/msigdb/cards/GO_NEUROGENESIS
GO_bp	GO_RESPONSE_TO_ENDOGENOUS_STIMULUS	1634	34	2.31537e-07	0.000593535	BGLAP:DSTYK:ADM:NR1H3:FIBP:YAP1:CALCOCO1:PDX1:SPRED1:RAB8B:CYP1A2:IREB2:CHRNA3:ZFHX3:MED1:ERBB2:MEGF8:SDC1:WNT10A:IHH:HDAC4:GPC1:AGXT:HRH1:KLF15:PIK3CA:MSX1:STC2:EZR:RAMP3:NEFL:CYP7B1:KANK1:NR5A1	http://www.gsea-msigdb.org/gsea/msigdb/cards/GO_RESPONSE_TO_ENDOGENOUS_STIMULUS
GO_bp	GO_MUSCLE_STRUCTURE_DEVELOPMENT	648	20	2.42259e-07	0.000593535	OBSCN:ADM:YAP1:BTBD1:ZFHX3:MED1:TCAP:SDC1:SEMA4C:PAX3:HDAC4:GPC1:MKL1:MBNL1:SHOX2:MSX1:PRDM6:MEGF10:FLOT1:DDX39B	http://www.gsea-msigdb.org/gsea/msigdb/cards/GO_MUSCLE_STRUCTURE_DEVELOPMENT
GO_bp	GO_REGULATION_OF_CELL_DIFFERENTIATION	1844	35	1.27213e-06	0.00233755	PRMT6:PSMA5:BGLAP:DNM3:CAMK1D:ADM:NR1H3:YAP1:HIST4H4:PSMA4:CHRNA3:NDRG4:IL34:ZFHX3:MED1:CDK12:ERBB2:CSF3:MEGF8:SEMA4C:XRCC5:IHH:NGEF:HDAC4:GPC1:SHOX2:MSX1:PRDM6:MEGF10:FLOT1:DDX39B:PUS7:NEFL:KANK1:SEMA4D	http://www.gsea-msigdb.org/gsea/msigdb/cards/GO_REGULATION_OF_CELL_DIFFERENTIATION
GO_bp	GO_APPENDAGE_MORPHOGENESIS	147	9	2.59311e-06	0.00381187	SALL1:MED1:MEGF8:SP9:IHH:MBNL1:SHOX2:MSX1:RSPO2	http://www.gsea-msigdb.org/gsea/msigdb/cards/GO_APPENDAGE_MORPHOGENESIS
GO_bp	GO_STEM_CELL_DIFFERENTIATION	248	11	4.70154e-06	0.00494646	PSMA5:YAP1:PDX1:PSMA4:CDK12:SEMA4C:XRCC5:WNT10A:MSX1:PUS7:SEMA4D	http://www.gsea-msigdb.org/gsea/msigdb/cards/GO_STEM_CELL_DIFFERENTIATION
GO_bp	GO_MORPHOGENESIS_OF_AN_EPITHELIUM	526	16	4.7604e-06	0.00494646	PSMA5:ADM:YAP1:PDX1:PSMA4:SALL1:NDRG4:MED1:TCAP:MEGF8:AP2S1:SEMA4C:WNT10A:IHH:CYP7B1:RSPO2	http://www.gsea-msigdb.org/gsea/msigdb/cards/GO_MORPHOGENESIS_OF_AN_EPITHELIUM
GO_bp	GO_TISSUE_MORPHOGENESIS	659	18	5.38391e-06	0.00494646	PSMA5:ADM:YAP1:PDX1:PSMA4:SALL1:NDRG4:MED1:TCAP:MEGF8:AP2S1:SEMA4C:WNT10A:IHH:SHOX2:MSX1:CYP7B1:RSPO2	http://www.gsea-msigdb.org/gsea/msigdb/cards/GO_TISSUE_MORPHOGENESIS
GO_bp	GO_MUSCLE_CELL_DIFFERENTIATION	367	13	7.56332e-06	0.00509875	OBSCN:ADM:TCAP:SDC1:SEMA4C:HDAC4:MKL1:SHOX2:MSX1:PRDM6:MEGF10:FLOT1:DDX39B	http://www.gsea-msigdb.org/gsea/msigdb/cards/GO_MUSCLE_CELL_DIFFERENTIATION
GO_bp	GO_ANIMAL_ORGAN_MORPHOGENESIS	1030	23	7.6145e-06	0.00509875	PSMA5:BGLAP:PHLDA2:ADM:YAP1:PDX1:PROX2:PSMA4:SALL1:NDRG4:MED1:TCAP:MEGF8:AP2S1:SDC1:WNT10A:IHH:PAX3:SHOX2:MSX1:SLC44A4:CYP7B1:RSPO2	http://www.gsea-msigdb.org/gsea/msigdb/cards/GO_ANIMAL_ORGAN_MORPHOGENESIS
GO_bp	GO_NEURON_DIFFERENTIATION	1343	27	8.22464e-06	0.00509875	RERE:DNM3:CAMK1D:ADM:ATL1:CHRNA3:SALL1:NDRG4:ZFHX3:MED1:ERBB2:MEGF8:SEMA4C:WNT10A:IHH:NGEF:GPC1:SHOX2:PIK3CA:FLOT1:SLC44A4:EZR:EN2:NEFL:RSPO2:KANK1:SEMA4D	http://www.gsea-msigdb.org/gsea/msigdb/cards/GO_NEURON_DIFFERENTIATION
GO_bp	GO_CELLULAR_COMPONENT_MORPHOGENESIS	1111	24	8.32449e-06	0.00509875	RERE:DNM3:OBSCN:YAP1:ATL1:PROX2:CHRNA3:MED1:TCAP:ERBB2:MEGF8:SEMA4C:IHH:NGEF:GPC1:SHOX2:PIK3CA:MSX1:FLOT1:EZR:MKLN1:NEFL:KANK1:SEMA4D	http://www.gsea-msigdb.org/gsea/msigdb/cards/GO_CELLULAR_COMPONENT_MORPHOGENESIS
GO_bp	GO_RESPONSE_TO_HORMONE	973	22	9.96449e-06	0.00558637	BGLAP:ADM:NR1H3:YAP1:CALCOCO1:PDX1:RAB8B:CYP1A2:CHRNA3:MED1:SDC1:IHH:HDAC4:AGXT:KLF15:PIK3CA:STC2:RAMP3:NEFL:CYP7B1:KANK1:NR5A1	http://www.gsea-msigdb.org/gsea/msigdb/cards/GO_RESPONSE_TO_HORMONE
GO_bp	GO_NEGATIVE_REGULATION_OF_BIOSYNTHETIC_PROCESS	1612	30	1.13174e-05	0.00558637	RERE:PRMT6:MDM4:NR1H3:PRDX5:YAP1:HIST4H4:PDX1:ITM2B:PROX2:IREB2:SALL1:ZFHX3:MED1:ORMDL3:CBX4:CIC:ZNF256:ZNF274:XRCC5:HDAC4:SIM2:ZBTB20:MSX1:PGGT1B:PRDM6:CDYL:EZR:PUS7:SEMA4D	http://www.gsea-msigdb.org/gsea/msigdb/cards/GO_NEGATIVE_REGULATION_OF_BIOSYNTHETIC_PROCESS
GO_bp	GO_APPENDAGE_DEVELOPMENT	177	9	1.17491e-05	0.00558637	SALL1:MED1:MEGF8:SP9:IHH:MBNL1:SHOX2:MSX1:RSPO2	http://www.gsea-msigdb.org/gsea/msigdb/cards/GO_APPENDAGE_DEVELOPMENT
GO_bp	GO_RESPONSE_TO_ORGANIC_CYCLIC_COMPOUND	912	21	1.21608e-05	0.00558637	BGLAP:ADM:NR1H3:YAP1:CALCOCO1:PDX1:CYP1A2:IREB2:MED1:SDC1:RALB:IHH:AGXT:HRH1:STC2:FLOT1:EZR:RAMP3:NEFL:CYP7B1:NR5A1	http://www.gsea-msigdb.org/gsea/msigdb/cards/GO_RESPONSE_TO_ORGANIC_CYCLIC_COMPOUND
GO_bp	GO_SECRETION	1628	30	1.36532e-05	0.00590301	SLC6A9:PSMA5:CD84:ADM:CD59:NR1H3:NRXN2:CTSW:ANO1:CADM1:PDX1:TMED10:RAB8B:CHRNA3:MED1:ORMDL3:GRP:SDC1:RALB:XRCC5:AGXT:PYGB:ATP11B:HLA-F:TUBB:SLC44A4:EZR:MYO1G:PTPRN2:BLK	http://www.gsea-msigdb.org/gsea/msigdb/cards/GO_SECRETION
GO_bp	GO_EMBRYONIC_MORPHOGENESIS	577	16	1.49852e-05	0.00611894	ADM:YAP1:PDX1:SALL1:NDRG4:MED1:TCAP:MEGF8:SEMA4C:SP9:IHH:MBNL1:SHOX2:MSX1:SLC44A4:RSPO2	http://www.gsea-msigdb.org/gsea/msigdb/cards/GO_EMBRYONIC_MORPHOGENESIS
GO_bp	GO_NEGATIVE_REGULATION_OF_RNA_BIOSYNTHETIC_PROCESS	1238	25	1.67573e-05	0.00648243	RERE:PRMT6:MDM4:NR1H3:PRDX5:YAP1:HIST4H4:PDX1:PROX2:SALL1:ZFHX3:MED1:CBX4:CIC:ZNF256:ZNF274:XRCC5:HDAC4:SIM2:ZBTB20:MSX1:PRDM6:CDYL:EZR:SEMA4D	http://www.gsea-msigdb.org/gsea/msigdb/cards/GO_NEGATIVE_REGULATION_OF_RNA_BIOSYNTHETIC_PROCESS
GO_bp	GO_CELL_MORPHOGENESIS_INVOLVED_IN_DIFFERENTIATION	725	18	1.93625e-05	0.0071157	RERE:DNM3:ATL1:PROX2:CHRNA3:ERBB2:MEGF8:SEMA4C:IHH:NGEF:GPC1:SHOX2:PIK3CA:FLOT1:EZR:NEFL:KANK1:SEMA4D	http://www.gsea-msigdb.org/gsea/msigdb/cards/GO_CELL_MORPHOGENESIS_INVOLVED_IN_DIFFERENTIATION
GO_bp	GO_MUSCLE_ORGAN_DEVELOPMENT	406	13	2.19261e-05	0.00767413	YAP1:BTBD1:ZFHX3:MED1:TCAP:PAX3:HDAC4:GPC1:SHOX2:MSX1:MEGF10:FLOT1:DDX39B	http://www.gsea-msigdb.org/gsea/msigdb/cards/GO_MUSCLE_ORGAN_DEVELOPMENT
GO_bp	GO_LIPID_BIOSYNTHETIC_PROCESS	668	17	2.42285e-05	0.00809451	SLC44A5:PIGC:GGPS1:ADM:HSD17B12:NR1H3:CYP1A2:ACSF3:CPNE7:MED1:STARD3:ORMDL3:ZBTB20:PIK3CA:SLC44A4:CYP7B1:NR5A1	http://www.gsea-msigdb.org/gsea/msigdb/cards/GO_LIPID_BIOSYNTHETIC_PROCESS
GO_bp	GO_EMBRYONIC_ORGAN_DEVELOPMENT	423	13	3.34972e-05	0.0107045	PHLDA2:ADM:YAP1:SALL1:NDRG4:MED1:TCAP:MEGF8:IHH:SHOX2:MSX1:SLC44A4:EN2	http://www.gsea-msigdb.org/gsea/msigdb/cards/GO_EMBRYONIC_ORGAN_DEVELOPMENT
GO_bp	GO_CELLULAR_RESPONSE_TO_DNA_DAMAGE_STIMULUS	841	19	4.10606e-05	0.0125748	PRMT6:MDM4:YAP1:RAD52:HIST4H4:NABP2:ERCC5:MLH3:SPRED1:ZSWIM7:WDR33:XRCC5:PCBP4:CHCHD6:MSX1:SPATA18:GNL1:DDX39B:NEIL2	http://www.gsea-msigdb.org/gsea/msigdb/cards/GO_CELLULAR_RESPONSE_TO_DNA_DAMAGE_STIMULUS
GO_bp	GO_REGULATION_OF_SKELETAL_MUSCLE_TISSUE_DEVELOPMENT	51	5	4.95295e-05	0.0145617	HDAC4:GPC1:SHOX2:MEGF10:FLOT1	http://www.gsea-msigdb.org/gsea/msigdb/cards/GO_REGULATION_OF_SKELETAL_MUSCLE_TISSUE_DEVELOPMENT
GO_bp	GO_CELL_MORPHOGENESIS_INVOLVED_IN_NEURON_DIFFERENTIATION	575	15	5.53205e-05	0.0148761	RERE:DNM3:ATL1:CHRNA3:ERBB2:MEGF8:SEMA4C:NGEF:GPC1:SHOX2:PIK3CA:FLOT1:EZR:NEFL:SEMA4D	http://www.gsea-msigdb.org/gsea/msigdb/cards/GO_CELL_MORPHOGENESIS_INVOLVED_IN_NEURON_DIFFERENTIATION
GO_bp	GO_NEURON_DEVELOPMENT	1094	22	5.79908e-05	0.0148761	RERE:DNM3:CAMK1D:ADM:ATL1:CHRNA3:NDRG4:ERBB2:MEGF8:SEMA4C:IHH:NGEF:GPC1:SHOX2:PIK3CA:FLOT1:SLC44A4:EZR:EN2:NEFL:KANK1:SEMA4D	http://www.gsea-msigdb.org/gsea/msigdb/cards/GO_NEURON_DEVELOPMENT
GO_bp	GO_RESPONSE_TO_STEROID_HORMONE	386	12	6.01138e-05	0.0148761	BGLAP:ADM:NR1H3:YAP1:CALCOCO1:PDX1:MED1:SDC1:AGXT:NEFL:CYP7B1:NR5A1	http://www.gsea-msigdb.org/gsea/msigdb/cards/GO_RESPONSE_TO_STEROID_HORMONE
GO_bp	GO_HORMONE_BIOSYNTHETIC_PROCESS	86	6	6.05344e-05	0.0148761	ADM:HSD17B12:MED1:STARD3:STC2:SLC44A4	http://www.gsea-msigdb.org/gsea/msigdb/cards/GO_HORMONE_BIOSYNTHETIC_PROCESS
GO_bp	GO_REGULATION_OF_HORMONE_LEVELS	513	14	6.07188e-05	0.0148761	ADM:HSD17B12:ANO1:PDX1:RAB8B:CHRNA3:MED1:STARD3:GRP:STC2:SLC44A4:PTPRN2:BLK:NR5A1	http://www.gsea-msigdb.org/gsea/msigdb/cards/GO_REGULATION_OF_HORMONE_LEVELS
GO_bp	GO_DEVELOPMENTAL_GROWTH	654	16	6.67823e-05	0.015635	PHLDA2:ADM:YAP1:SALL1:NDRG4:MED1:MEGF8:SEMA4C:IHH:ARIH2:PIK3CA:STC2:DDX39B:EZR:RSPO2:SEMA4D	http://www.gsea-msigdb.org/gsea/msigdb/cards/GO_DEVELOPMENTAL_GROWTH
GO_bp	GO_RESPONSE_TO_OXYGEN_CONTAINING_COMPOUND	1603	28	6.80706e-05	0.015635	PRDX1:BGLAP:ADM:NR1H3:PRDX5:ANO1:YAP1:PDX1:RAB8B:CYP1A2:IREB2:CHRNA3:MED1:CSF3:SDC1:XRCC5:IHH:AGXT:ZBTB20:KLF15:PIK3CA:STC2:EZR:RAMP3:PTPRN2:NEFL:KANK1:NR5A1	http://www.gsea-msigdb.org/gsea/msigdb/cards/GO_RESPONSE_TO_OXYGEN_CONTAINING_COMPOUND
GO_bp	GO_POSITIVE_REGULATION_OF_BIOSYNTHETIC_PROCESS	1966	32	7.6823e-05	0.0171106	RERE:PMF1:ADM:NR1H3:MYRF:YAP1:CALCOCO1:PDX1:PROX2:SALL1:ZFHX3:MED1:CDK12:ERBB2:CSF3:ZNF516:XRCC5:IHH:PAX3:HDAC4:UQCC1:MKL1:HRH1:ZBTB20:KLF15:MSX1:DDX39B:LTB:DDAH2:EN2:NR5A1:MED27	http://www.gsea-msigdb.org/gsea/msigdb/cards/GO_POSITIVE_REGULATION_OF_BIOSYNTHETIC_PROCESS
GO_bp	GO_MUSCLE_CELL_DEVELOPMENT	178	8	8.60508e-05	0.0175347	OBSCN:ADM:TCAP:SDC1:HDAC4:SHOX2:MEGF10:DDX39B	http://www.gsea-msigdb.org/gsea/msigdb/cards/GO_MUSCLE_CELL_DEVELOPMENT
GO_bp	GO_RESPONSE_TO_NITROGEN_COMPOUND	968	20	8.79504e-05	0.0175347	BGLAP:ADM:PDX1:TMED10:RAB8B:IREB2:CHRNA3:SDC1:RALB:AGXT:HRH1:KLF15:PIK3CA:STC2:FLOT1:EZR:RAMP3:NEFL:KANK1:NR5A1	http://www.gsea-msigdb.org/gsea/msigdb/cards/GO_RESPONSE_TO_NITROGEN_COMPOUND
GO_bp	GO_CELLULAR_RESPONSE_TO_ENDOGENOUS_STIMULUS	1373	25	8.89998e-05	0.0175347	BGLAP:DSTYK:NR1H3:FIBP:YAP1:CALCOCO1:SPRED1:RAB8B:IREB2:CHRNA3:MED1:ERBB2:MEGF8:WNT10A:HDAC4:GPC1:HRH1:KLF15:PIK3CA:MSX1:EZR:RAMP3:CYP7B1:KANK1:NR5A1	http://www.gsea-msigdb.org/gsea/msigdb/cards/GO_CELLULAR_RESPONSE_TO_ENDOGENOUS_STIMULUS
GO_bp	GO_STRIATED_MUSCLE_ADAPTATION	58	5	9.23985e-05	0.0175347	IREB2:TCAP:HDAC4:KLF15:GTF2IRD1	http://www.gsea-msigdb.org/gsea/msigdb/cards/GO_STRIATED_MUSCLE_ADAPTATION
GO_bp	GO_REGULATION_OF_ANATOMICAL_STRUCTURE_MORPHOGENESIS	1130	22	9.2598e-05	0.0175347	PSMA5:DNM3:ADM:SPRED1:PSMA4:CHRNA3:MED1:ERBB2:MEGF8:AP2S1:SEMA4C:WNT10A:NGEF:SHOX2:MSX1:FLOT1:EZR:MKLN1:NEFL:RSPO2:KANK1:SEMA4D	http://www.gsea-msigdb.org/gsea/msigdb/cards/GO_REGULATION_OF_ANATOMICAL_STRUCTURE_MORPHOGENESIS
GO_bp	GO_CELL_PART_MORPHOGENESIS	673	16	9.30411e-05	0.0175347	RERE:DNM3:ATL1:CHRNA3:ERBB2:MEGF8:SEMA4C:NGEF:GPC1:SHOX2:PIK3CA:FLOT1:EZR:NEFL:KANK1:SEMA4D	http://www.gsea-msigdb.org/gsea/msigdb/cards/GO_CELL_PART_MORPHOGENESIS
GO_bp	GO_CELL_CELL_SIGNALING	1638	28	9.81273e-05	0.0180309	SLC6A9:PSMA5:ADM:RAPSN:CTNND1:NRXN2:ANO1:YAP1:CALCOCO1:PDX1:RAB8B:PSMA4:CHRNA3:SALL1:GRP:AP2S1:SDC1:WNT10A:IHH:HRH1:GRK6:FLOT1:LTB:SLC44A4:PTPRN2:BLK:RSPO2:KANK1	http://www.gsea-msigdb.org/gsea/msigdb/cards/GO_CELL_CELL_SIGNALING
GO_bp	GO_EMBRYO_DEVELOPMENT	986	20	0.000112556	0.0201777	SLC35D1:PHLDA2:ADM:YAP1:PDX1:SALL1:NDRG4:MED1:TCAP:MEGF8:SEMA4C:SP9:IHH:SIM2:MBNL1:SHOX2:MSX1:SLC44A4:EN2:RSPO2	http://www.gsea-msigdb.org/gsea/msigdb/cards/GO_EMBRYO_DEVELOPMENT
GO_bp	GO_RECEPTOR_METABOLIC_PROCESS	186	8	0.000116749	0.0204311	DNM3:ADM:NR1H3:AP2S1:FLOT1:EZR:RAMP3:MKLN1	http://www.gsea-msigdb.org/gsea/msigdb/cards/GO_RECEPTOR_METABOLIC_PROCESS
GO_bp	GO_RESPONSE_TO_LIPID	915	19	0.000123798	0.0211608	BGLAP:ADM:NR1H3:YAP1:CALCOCO1:PDX1:CYP1A2:IREB2:MED1:CSF3:SDC1:XRCC5:IHH:AGXT:STC2:RAMP3:NEFL:CYP7B1:NR5A1	http://www.gsea-msigdb.org/gsea/msigdb/cards/GO_RESPONSE_TO_LIPID
GO_bp	GO_TUBE_DEVELOPMENT	1082	21	0.000139612	0.0233216	ADM:YAP1:PDX1:SPRED1:CYP1A2:SALL1:NDRG4:MED1:TCAP:ERBB2:CIC:MEGF8:SDC1:SEMA4C:IHH:SIM2:SHOX2:PIK3CA:RAMP3:SRPK2:RSPO2	http://www.gsea-msigdb.org/gsea/msigdb/cards/GO_TUBE_DEVELOPMENT
GO_bp	GO_MORPHOGENESIS_OF_A_BRANCHING_STRUCTURE	196	8	0.000167325	0.0273298	RERE:ADM:YAP1:SALL1:MED1:IHH:SHOX2:RSPO2	http://www.gsea-msigdb.org/gsea/msigdb/cards/GO_MORPHOGENESIS_OF_A_BRANCHING_STRUCTURE
GO_bp	GO_EPITHELIUM_DEVELOPMENT	1273	23	0.000191342	0.0305731	PSMA5:ADM:YAP1:PDX1:PROX2:PSMA4:SALL1:NDRG4:MED1:TCAP:MEGF8:AP2S1:SDC1:SEMA4C:WNT10A:IHH:TRPC4AP:KLF15:MSX1:SLC44A4:EZR:CYP7B1:RSPO2	http://www.gsea-msigdb.org/gsea/msigdb/cards/GO_EPITHELIUM_DEVELOPMENT
GO_bp	GO_EPITHELIAL_TUBE_MORPHOGENESIS	314	10	0.000202917	0.0317327	ADM:YAP1:SALL1:NDRG4:MED1:TCAP:MEGF8:SEMA4C:IHH:RSPO2	http://www.gsea-msigdb.org/gsea/msigdb/cards/GO_EPITHELIAL_TUBE_MORPHOGENESIS
GO_bp	GO_REGULATION_OF_MUSCLE_ORGAN_DEVELOPMENT	154	7	0.000222246	0.0336702	YAP1:HDAC4:GPC1:SHOX2:MEGF10:FLOT1:DDX39B	http://www.gsea-msigdb.org/gsea/msigdb/cards/GO_REGULATION_OF_MUSCLE_ORGAN_DEVELOPMENT
GO_bp	GO_RECEPTOR_INTERNALIZATION	109	6	0.000224468	0.0336702	DNM3:ADM:FLOT1:EZR:RAMP3:MKLN1	http://www.gsea-msigdb.org/gsea/msigdb/cards/GO_RECEPTOR_INTERNALIZATION
GO_bp	GO_EMBRYONIC_HEART_TUBE_DEVELOPMENT	72	5	0.000258104	0.0379413	YAP1:NDRG4:MED1:MEGF8:IHH	http://www.gsea-msigdb.org/gsea/msigdb/cards/GO_EMBRYONIC_HEART_TUBE_DEVELOPMENT
GO_bp	GO_GROWTH	979	19	0.000290052	0.0418016	PHLDA2:ADM:YAP1:SALL1:NDRG4:MED1:ERBB2:MEGF8:SEMA4C:IHH:ARIH2:PIK3CA:MSX1:STC2:DDX39B:SLC44A4:EZR:RSPO2:SEMA4D	http://www.gsea-msigdb.org/gsea/msigdb/cards/GO_GROWTH
GO_bp	GO_PROTEIN_PHOSPHORYLATION	1949	30	0.000336889	0.047618	PRDX1:PSMA5:DSTYK:OBSCN:CAMK1D:NEK9:MARK3:SPRED1:PSMA4:CHRNA3:NDRG4:IL34:MED1:CDK12:ERBB2:CSF3:PLVAP:SEMA4C:RALB:XRCC5:PIK3CA:GRK6:FLOT1:STK19:EZR:RAMP3:SRPK2:BLK:NEFL:SEMA4D	http://www.gsea-msigdb.org/gsea/msigdb/cards/GO_PROTEIN_PHOSPHORYLATION
GO_bp	GO_REGULATION_OF_HEMOPOIESIS	468	12	0.000356222	0.0484926	PRMT6:PSMA5:BGLAP:YAP1:HIST4H4:PSMA4:IL34:MED1:ERBB2:CSF3:IHH:PUS7	http://www.gsea-msigdb.org/gsea/msigdb/cards/GO_REGULATION_OF_HEMOPOIESIS
GO_bp	GO_APOPTOTIC_PROCESS	1956	30	0.000357542	0.0484926	MDM4:DSTYK:OBSCN:CAMK1D:PHLDA2:ADM:RAPSN:PRDX5:YAP1:CADM1:PDX1:ERCC5:MED1:GSDMA:CBX4:IER3IP1:IER3IP1:RALB:IHH:PAX3:NGEF:HDAC4:PIK3CA:MSX1:TNFAIP8:MEGF10:DDAH2:SRPK2:EN2:NEFL:SEMA4D	http://www.gsea-msigdb.org/gsea/msigdb/cards/GO_APOPTOTIC_PROCESS
GO_bp	GO_MUSCLE_TISSUE_DEVELOPMENT	402	11	0.00036287	0.0484926	YAP1:NDRG4:MED1:TCAP:IHH:HDAC4:GPC1:SHOX2:MEGF10:FLOT1:DDX39B	http://www.gsea-msigdb.org/gsea/msigdb/cards/GO_MUSCLE_TISSUE_DEVELOPMENT
GO_mf	GO_SEQUENCE_SPECIFIC_DNA_BINDING	1114	25	2.76614e-06	0.00322926	RERE:NR1H3:MYRF:YAP1:PKNOX2:CALCOCO1:NABP2:PDX1:MLH3:SALL1:ZFHX3:MED1:ZNF516:GRWD1:ZNF274:TAF1B:XRCC5:PAX3:HDAC4:KLF15:SHOX2:MSX1:PRDM6:EN2:NR5A1	http://www.gsea-msigdb.org/gsea/msigdb/cards/GO_SEQUENCE_SPECIFIC_DNA_BINDING
GO_mf	GO_REGULATORY_REGION_NUCLEIC_ACID_BINDING	934	22	5.26458e-06	0.00322926	NR1H3:PRDX5:YAP1:PKNOX2:CALCOCO1:PDX1:IREB2:SALL1:ZFHX3:MED1:CDK12:CBX4:ZNF516:TAF1B:XRCC5:HDAC4:ZBTB20:KLF15:MBNL1:MSX1:PRDM6:NR5A1	http://www.gsea-msigdb.org/gsea/msigdb/cards/GO_REGULATORY_REGION_NUCLEIC_ACID_BINDING
GO_mf	GO_CHROMATIN_BINDING	535	16	5.88923e-06	0.00322926	RERE:PRMT6:YAP1:CALCOCO1:PDX1:MLH3:MED1:CBX4:CIC:GRWD1:ZNF274:HDAC4:PRDM6:CDYL:HMGN4:NR5A1	http://www.gsea-msigdb.org/gsea/msigdb/cards/GO_CHROMATIN_BINDING
GO_mf	GO_DNA_BINDING_TRANSCRIPTION_FACTOR_ACTIVITY	1691	29	6.92827e-05	0.0265145	RERE:NR1H3:MYRF:PKNOX2:PDX1:PROX2:ZNF710:ZNF500:SALL1:ZFHX3:ZNF516:ZFP30:CIC:ZNF256:ZSCAN18:ZNF274:SP9:PAX3:SIM2:ZBTB20:KLF15:SHOX2:ZNF732:MSX1:PRDM6:ZNF391:GTF2IRD1:EN2:NR5A1	http://www.gsea-msigdb.org/gsea/msigdb/cards/GO_DNA_BINDING_TRANSCRIPTION_FACTOR_ACTIVITY
GO_mf	GO_SIGNALING_RECEPTOR_BINDING	1619	28	8.05912e-05	0.0265145	DNM3:ADM:RAPSN:CTNND1:PRDX5:NRXN2:CADM1:SPRED1:RAB8B:IL34:MED1:ERBB2:CSF3:GRP:SEMA4C:WNT10A:IHH:AGXT:MEGF10:STC2:HLA-F:TUBB:FLOT1:LTB:TNXB:BLK:RSPO2:SEMA4D	http://www.gsea-msigdb.org/gsea/msigdb/cards/GO_SIGNALING_RECEPTOR_BINDING
GWAScatalog	Blood protein levels	1935	38	1.8188e-07	0.000110037	PRDX1:DSTYK:CD59:PRDX5:RAD52:VPS9D1:ATP5SL:SEMA4C:GPC1:AGXT:MYH7B:TRPC4AP:UQCC1:GDF5OS:SPAG4:ARIH2:CCDC36:GRK6:HMGN4:ZSCAN12P1:TOB2P1:RNF39:TRIM10:HCG17:RPP21:GNL1:PPP1R18:TUBB:FLOT1:HCG22:DDX39B:LTB:VWA7:SLC44A4:STK19:TNXB:RSPO2:SEMA4D
GWAScatalog	Neuroticism	149	10	3.07256e-07	0.000139418	ADM:NR1H3:RAPSN:CTNND1:PMM1:SHOX2:TRIM10:RPP21:GNL1:GTF2IRD1
GWAScatalog	Heel bone mineral density	834	22	8.49422e-07	0.00025695	RERE:DNM3:MYRF:YAP1:CADM1:PKNOX2:CCDC91:CLYBL:TMED10:MARK3:SALL1:ZFHX3:NGEF:HDAC4:COX4I2:TRPC4AP:HRH1:MBNL1:LINC00886:GMDS:MKLN1:RSPO2
GWAScatalog	Lung cancer	214	11	1.13103e-06	0.000293261	RAD52:CYP1A2:PSMA4:CHRNA3:PRSS16:ZSCAN12P1:GNL1:PPP1R18:SLC44A4:STK19:TNXB
GWAScatalog	Systolic blood pressure	793	20	5.28343e-06	0.00118995	RERE:DNM3:MDM4:ADM:RAPSN:CTNND1:ANO1:RAD52:MARK3:HDAC4:AGXT:HRH1:ARIH2:ZBTB20:PRDM6:TNXB:MKLN1:BLK:PXDNL:KANK1
GWAScatalog	Male-pattern baldness	254	11	5.90059e-06	0.00118995	MYRF:FAM136A:WNT10A:PAX3:HDAC4:HRH1:KLF15:MBNL1:PRDM6:MKLN1:RSPO2
GWAScatalog	Diastolic blood pressure	650	17	1.71609e-05	0.00283155	RERE:DNM3:MDM4:ADM:RAPSN:MYEOV:ANO1:CYP1A2:HDAC4:AGXT:SLC24A3:HRH1:SENP7:PRDM6:PTPRN2:BLK:PXDNL
GWAScatalog	Estimated glomerular filtration rate	534	15	2.38912e-05	0.00311394	SYPL2:PMF1:BGLAP:DNM3:OBSCN:BTBD1:SALL1:ZFHX3:ACSF3:MED1:CDK12:MYH7B:MKL1:SLC35G2:BLK
GWAScatalog	Blond vs. brown/black hair color	152	8	2.81715e-05	0.0031957	DSTYK:MYRF:MARK3:PAX3:HDAC4:MBNL1:EZR:RSPO2
GWAScatalog	Body mass index	1365	26	3.04837e-05	0.00325458	PRDX1:SYPL2:CAMK1D:HSD17B12:NRXN2:MYEOV:CADM1:RAD52:GALNT9:PDX1:HS6ST3:MARK3:ZFHX3:CPNE7:LRRC46:GRP:SDC1:KCNE4:MKL1:SLC35G2:SHOX2:MARCH6:PRDM6:CDYL:CYP7B1:SEMA4D
GWAScatalog	Monobrow	77	6	3.23731e-05	0.00326429	ANO1:CCER1:PAX3:SHOX2:ATP11B:GMDS
GWAScatalog	White blood cell count	221	9	6.7067e-05	0.00640667	RERE:ARHGAP19-SLIT1:RAPSN:ORMDL3:GSDMA:CSF3:HCG22:TNXB:MYO1G
GWAScatalog	Height	898	19	9.72335e-05	0.00840375	DNM3:RAPSN:CCDC91:TMED10:SPATA33:BCKDHA:ATP5SL:IHH:AGXT:UQCC1:GDF5OS:MKL1:CCDC36:SHOX2:FAM184B:STC2:HCG17:HCG22:SLC25A13
GWAScatalog	Mood instability	61	5	0.000117695	0.00970987	NR1H3:RAPSN:PROX2:MLH3:CCDC36
GWAScatalog	Femoral neck bone mineral density	70	5	0.000226121	0.0171004	RERE:DNM3:MARK3:SALL1:SLC25A13
GWAScatalog	Waist-to-hip ratio adjusted for BMI (age >50)	232	8	0.000518623	0.034863	CALCOCO1:MYH7B:TRPC4AP:UQCC1:SPAG4:TNFAIP8:MKLN1:CHMP7
GWAScatalog	Creatinine levels	132	6	0.000625097	0.0405197	NR1H3:OR4A16:SALL1:MED1:MYH7B:MKL1
GWAScatalog	HDL cholesterol	242	8	0.000683493	0.0427773	ADM:NR1H3:MYRF:STARD3:DOCK6:SLC24A3:MBNL1:TNFAIP8
GWAScatalog	Anger	24	3	0.000849464	0.0474195	HCG9:RNF39:TRIM10
Reactome	REACTOME_GENE_EXPRESSION_TRANSCRIPTION	1478	34	2.1598e-08	2.35186e-05	PRDX1:PRMT6:PSMA5:BGLAP:MDM4:NR1H3:PRDX5:YAP1:NOP2:HIST4H4:NABP2:PSMA4:ZNF710:ZNF500:ZFHX3:MED1:CDK12:ERBB2:CBX4:ZFP30:ZNF256:ZNF274:TAF1B:PTPN4:WDR33:IHH:HDAC4:PCBP4:ZNF732:SETD9:DDX39B:BLK:NR5A1:MED27	http://www.gsea-msigdb.org/gsea/msigdb/cards/REACTOME_GENE_EXPRESSION_TRANSCRIPTION
Reactome	REACTOME_GENERIC_TRANSCRIPTION_PATHWAY	1211	30	3.13791e-08	2.35186e-05	PRDX1:PRMT6:PSMA5:BGLAP:MDM4:NR1H3:PRDX5:YAP1:NOP2:HIST4H4:PSMA4:ZNF710:ZNF500:ZFHX3:MED1:CDK12:ERBB2:CBX4:ZFP30:ZNF256:ZNF274:PTPN4:IHH:HDAC4:PCBP4:ZNF732:SETD9:BLK:NR5A1:MED27	http://www.gsea-msigdb.org/gsea/msigdb/cards/REACTOME_GENERIC_TRANSCRIPTION_PATHWAY
Reactome	REACTOME_RUNX2_REGULATES_BONE_DEVELOPMENT	31	4	9.77487e-05	0.0377314	BGLAP:YAP1:IHH:HDAC4	http://www.gsea-msigdb.org/gsea/msigdb/cards/REACTOME_RUNX2_REGULATES_BONE_DEVELOPMENT
Reactome	REACTOME_OTHER_INTERLEUKIN_SIGNALING	288	10	0.000100684	0.0377314	PSMA5:MARK3:SPRED1:PSMA4:IL34:ERBB2:CSF3:SDC1:PIK3CA:NEFL	http://www.gsea-msigdb.org/gsea/msigdb/cards/REACTOME_OTHER_INTERLEUKIN_SIGNALING

## Sheet: S3C FUMA analysis of protective
Table S3C: Functional analysis for protective genes
Category	GeneSet	N_genes	N_overlap	p	adjP	genes	link
GO_bp	GO_POSITIVE_REGULATION_OF_GENE_EXPRESSION	1955	38	3.91854e-08	0.000288013	SKI:HIVEP3:KDM4A:FOXD2:PKP1:CNTN2:MLLT10:ZMIZ1:CTBP2:SPI1:PDE2A:TESC:ZNF219:SMAD6:NCOR1:UBTF:NFIC:POMC:LBH:EN1:NR4A2:FN1:WNT6:TP53INP2:EIF3D:TNRC6B:PPARA:STAG1:NR2F1:F12:ZNRD1:POU5F1:NOTCH4:SUPT3H:PARK2:EIF3E:FOXH1:LMX1B	http://www.gsea-msigdb.org/gsea/msigdb/cards/GO_POSITIVE_REGULATION_OF_GENE_EXPRESSION
GO_bp	GO_NEGATIVE_REGULATION_OF_RNA_BIOSYNTHETIC_PROCESS	1238	26	1.63727e-06	0.00601698	SKI:KDM4A:GATAD2B:CTBP2:SPI1:CCDC85B:PDE2A:ZNF219:JDP2:CBFA2T3:TCF25:NCOR1:CBX8:NFIC:ZC3H4:EN1:NR4A2:PPARA:FOXP1:NR2F1:POU5F1:PARK2:CUX1:SNAI2:TRPS1:FOXH1	http://www.gsea-msigdb.org/gsea/msigdb/cards/GO_NEGATIVE_REGULATION_OF_RNA_BIOSYNTHETIC_PROCESS
GO_bp	GO_NEGATIVE_REGULATION_OF_TRANSCRIPTION_BY_RNA_POLYMERASE_II	818	20	3.01545e-06	0.00738786	SKI:GATAD2B:SPI1:PDE2A:ZNF219:JDP2:TCF25:NCOR1:CBX8:NFIC:EN1:NR4A2:PPARA:NR2F1:POU5F1:PARK2:CUX1:SNAI2:TRPS1:FOXH1	http://www.gsea-msigdb.org/gsea/msigdb/cards/GO_NEGATIVE_REGULATION_OF_TRANSCRIPTION_BY_RNA_POLYMERASE_II
GO_bp	GO_NEGATIVE_REGULATION_OF_BIOSYNTHETIC_PROCESS	1612	29	8.2293e-06	0.0151213	SKI:KDM4A:GATAD2B:CTBP2:SPI1:CCDC85B:PDE2A:ZNF219:JDP2:CBFA2T3:TCF25:NCOR1:CBX8:NFIC:ZC3H4:EN1:NR4A2:TNRC6B:PPARA:FOXP1:NR2F1:POU5F1:NOTCH4:PARK2:CUX1:SNAI2:EIF3E:TRPS1:FOXH1	http://www.gsea-msigdb.org/gsea/msigdb/cards/GO_NEGATIVE_REGULATION_OF_BIOSYNTHETIC_PROCESS
GO_bp	GO_POSITIVE_REGULATION_OF_RNA_BIOSYNTHETIC_PROCESS	1592	28	1.79039e-05	0.0249352	SKI:HIVEP3:FOXD2:MLLT10:ZMIZ1:CTBP2:SPI1:TESC:ZNF219:SMAD6:UBTF:NFIC:POMC:LBH:EN1:NR4A2:WNT6:TP53INP2:PPARA:STAG1:NR2F1:POU5F1:NOTCH4:MED20:SUPT3H:PARK2:FOXH1:LMX1B	http://www.gsea-msigdb.org/gsea/msigdb/cards/GO_POSITIVE_REGULATION_OF_RNA_BIOSYNTHETIC_PROCESS
GO_bp	GO_POSITIVE_REGULATION_OF_BIOSYNTHETIC_PROCESS	1966	32	2.03552e-05	0.0249352	SKI:HIVEP3:FOXD2:MLLT10:ZMIZ1:CTBP2:SPI1:TESC:ZNF219:SMAD6:UBTF:CBX8:NFIC:POMC:LBH:EN1:NR4A2:WNT6:TP53INP2:EIF3D:PPARA:STAG1:HSD17B13:NR2F1:POU5F1:NOTCH4:MED20:SUPT3H:PARK2:EIF3E:FOXH1:LMX1B	http://www.gsea-msigdb.org/gsea/msigdb/cards/GO_POSITIVE_REGULATION_OF_BIOSYNTHETIC_PROCESS
GO_bp	GO_FAT_CELL_DIFFERENTIATION	217	9	3.45341e-05	0.0338973	CTBP2:CCDC85B:ERO1L:JDP2:SMAD6:NR4A2:CCDC71:GPX1:SNAI2	http://www.gsea-msigdb.org/gsea/msigdb/cards/GO_FAT_CELL_DIFFERENTIATION
GO_bp	GO_REGULATION_OF_CELL_DIFFERENTIATION	1844	30	3.80091e-05	0.0338973	SKI:PTPRF:KDM4A:ZSWIM5:AMIGO1:CNTN2:ZMIZ1:SPI1:CCDC85B:TESC:ZNF219:JDP2:SMAD6:ADAMTS7:AKAP13:LBH:BIN1:FN1:TNRC6B:PPARA:CCDC71:DAG1:FOXP1:NR2F1:LOX:NOTCH4:PARK2:CUX1:SNAI2:TRPS1	http://www.gsea-msigdb.org/gsea/msigdb/cards/GO_REGULATION_OF_CELL_DIFFERENTIATION
GO_bp	GO_INTRACELLULAR_RECEPTOR_SIGNALING_PATHWAY	277	10	4.15068e-05	0.0338973	CTBP2:NCOR1:LBH:NR4A2:PPARA:FOXP1:NR2F1:TRIM15:SNAI2:FOXH1	http://www.gsea-msigdb.org/gsea/msigdb/cards/GO_INTRACELLULAR_RECEPTOR_SIGNALING_PATHWAY
GO_bp	GO_STEROID_HORMONE_MEDIATED_SIGNALING_PATHWAY	181	8	6.03789e-05	0.0430915	AKAP13:NCOR1:LBH:NR4A2:PPARA:FOXP1:NR2F1:FOXH1	http://www.gsea-msigdb.org/gsea/msigdb/cards/GO_STEROID_HORMONE_MEDIATED_SIGNALING_PATHWAY
GO_bp	GO_CELLULAR_RESPONSE_TO_OXIDATIVE_STRESS	292	10	6.44907e-05	0.0430915	MGMT:ERO1L:TPM1:PDE8A:MMP2:CBX8:NR4A2:PLA2R1:GPX1:PARK2	http://www.gsea-msigdb.org/gsea/msigdb/cards/GO_CELLULAR_RESPONSE_TO_OXIDATIVE_STRESS
GO_bp	GO_ANIMAL_ORGAN_MORPHOGENESIS	1030	20	8.02896e-05	0.0454658	SKI:ROR1:AKT3:ZMIZ1:SLIT1:USH1C:PGF:TPM1:SMAD6:MMP2:NFIC:WNT6:PPARA:DAG1:COL8A1:DDR1:ELN:SNAI2:LY6H:FOXH1	http://www.gsea-msigdb.org/gsea/msigdb/cards/GO_ANIMAL_ORGAN_MORPHOGENESIS
GO_bp	GO_CELLULAR_RESPONSE_TO_ENDOGENOUS_STIMULUS	1373	24	8.04157e-05	0.0454658	SKI:PRKACB:MUS81:PDE2A:LTBP2:PGF:SMAD6:CSK:ADAMTS7:PDE8A:AKAP13:MMP2:NCOR1:LBH:NR4A2:PPARA:FOXP1:NR2F1:LOX:PARK2:SNAI2:ATP6V0D2:LY6H:FOXH1	http://www.gsea-msigdb.org/gsea/msigdb/cards/GO_CELLULAR_RESPONSE_TO_ENDOGENOUS_STIMULUS
GWAScatalog	Neuroticism	149	10	1.64637e-07	7.47042e-05	DDB2:SPI1:FAM180B:RBFOX1:CSDC2:NHP2L1:BBX:TRIM15:TRIM39-RPP21:PPP1R3B
GWAScatalog	Intraocular pressure	399	15	3.04986e-07	0.00011071	HIVEP3:MROH9:MGMT:SPI1:LTBP2:AKAP13:RBFOX1:TEX41:FOXP1:STAG1:LOX:ZNF474:SUPT3H:TRAF3IP2:LMX1B
GWAScatalog	Height	898	22	9.20222e-07	0.000278367	AKT3:ZMIZ1:SLIT1:CTBP2:LTBP2:PGF:NARFL:NFIC:POMC:LBH:SLC23A3:FAM83C:TNRC6B:VGLL4:FOXP1:STAG1:DCAF16:PDLIM4:PSORS1C1:SUPT3H:GNA12:PPP1R16A
GWAScatalog	Heel bone mineral density	834	20	4.02242e-06	0.00104296	HIVEP3:MGMT:METTL7A:RP11-307N16.6:SPATA13:ERO1L:LTBP2:PDE8A:SMG1:MMP2:SPG7:SGCA:NFIC:PPP1CB:EN1:TEX41:ZBED4:SUPT3H:EIF3E:TRPS1:LMX1B
GWAScatalog	Neurociticism	99	7	8.6587e-06	0.00174617	DDB2:ZC2HC1C:RBFOX1:MCHR1:BBX:TRIM15:BHLHE22
GWAScatalog	Adventurousness	141	8	1.00529e-05	0.00178065	PTPRF:EFNA4:CNTN2:AKT3:CENPV:FOXP1:NR2F1:BHLHE22
GWAScatalog	Estimated glomerular filtration rate	534	15	1.07918e-05	0.00178065	FOXD2:SPI1:SPATA2L:PPP1R1B:FARSA:TP53INP2:TNRC6B:DAG1:CWH43:ARL15:GPSM3:SUPT3H:SND1:FAM86B3P:PPP1R3B
GWAScatalog	Red vs. brown/black hair color	20	4	1.23476e-05	0.00186757	CBFA2T3:TCF25:AFG3L1P:POMC
GWAScatalog	Educational attainment	71	6	1.3886e-05	0.0019129	PTPRF:AKT3:CYHR1:FOXH1:PPP1R16A:GPT
GWAScatalog	Blood protein levels	1935	32	1.48943e-05	0.0019129	TESK2:CCDC163P:MMACHC:ROR1:RPRD2:CNTN2:TMCC2:GALNT2:PGF:CSK:B3GNT8:RPIA:BIN1:PLA2R1:FN1:CCDC71:GPX1:AMT:DAG1:OSMR:PDLIM4:F12:ZNRD1:TRIM31-AS1:TRIM15:TRIM39-RPP21:MDC1:PSORS1C1:VARS:GPSM3:NOTCH4:PREP
GWAScatalog	General risk tolerance (MTAG)	248	10	1.61967e-05	0.0019129	HIVEP3:PTPRF:RBFOX1:CENPV:CBX8:FOXP1:STAG1:SND1:PPP1R3B:BHLHE22
GWAScatalog	Gut microbiota (functional units)	57	5	6.177e-05	0.0053387	HIVEP3:SLIT1:MGMT:AMT:DAG1
GWAScatalog	Lung function (FVC)	184	8	6.77611e-05	0.00559029	PIK3C2B:NCOR1:ASPSCR1:EN1:TEX41:LINC01107:FOXP1:ARL15
GWAScatalog	Mood instability	61	5	8.57019e-05	0.00650244	LTBP2:YLPM1:PGF:GPX1:DAG1
GWAScatalog	Systolic blood pressure	793	17	8.59826e-05	0.00650244	SKI:HIVEP3:CCDC30:FBRSL1:LTBP2:CSK:PDE8A:AKAP13:RBFOX1:FN1:PPP4R1L:TNRC6B:FOXP1:CWH43:ARL15:LINC00473:SLC28A3
GWAScatalog	Number of sexual partners	103	6	0.000114094	0.00828324	KDM4A:CNTN2:KCNG2:FOXP1:SND1:PPP1R3B
GWAScatalog	Mean platelet volume	256	9	0.000122668	0.00847914	TESK2:CNTN2:TMCC2:RASSF5:MRVI1:TESC:TPM1:CBFA2T3:CUX1
GWAScatalog	Coffee consumption	105	6	0.000126867	0.00847914	PTPRF:ZC3H4:TEX41:ARL15:SND1:EIF3E
GWAScatalog	Blond vs. brown/black hair color	152	7	0.000135479	0.00847914	ZMIZ1:SPATA2L:TCF25:AFG3L1P:DBNDD1:EN1:VGLL4
GWAScatalog	Feeling nervous	40	4	0.000207632	0.0114197	LTBP2:CHMP4B:PSORS1C1:CCHCR1
GWAScatalog	Metabolite levels	117	6	0.000229233	0.012237	GALNT2:RBFOX1:RPS11:F12:PARK2:PPP1R3B
GWAScatalog	Chronotype	556	13	0.00025713	0.0130498	GATAD2B:DIP2C:CTBP2:MGMT:RBFOX1:TNRC6B:CCDC12:FOXP1:NR2F1:LINC00473:CUX1:BHLHE22:TRPS1
GWAScatalog	Monobrow	77	5	0.000258839	0.0130498	TCF25:EN1:ARL15:SUPT3H:LMX1B
GWAScatalog	Platelet count	348	10	0.0002681	0.0131514	TESK2:TPM3:TMCC2:RASSF5:GALNT2:YLPM1:TPM1:HSD17B13:GNA12:TRPS1
GWAScatalog	FEV1	175	7	0.000321197	0.0153414	PIK3C2B:NCOR1:ASPSCR1:LINC01107:FOXP1:ARL15:PPP1R3B
GWAScatalog	Feeling worry	48	4	0.00042228	0.0196523	LTBP2:RBFOX1:MCHR1:BBX
GWAScatalog	Body mass index	1365	22	0.000486489	0.0220744	SKI:MORN1:SLIT1:BUB3:CTBP2:USH1C:FBRSL1:UGGT2:RBFOX1:ZC3H4:POMC:PPP1CB:TNRC6B:MCHR1:VGLL4:DAG1:STAG1:DTHD1:PARK2:BHLHE22:SLC28A3:LMX1B
GWAScatalog	Bitter non-alcoholic beverage consumption	22	3	0.000537168	0.0237795	RPRD2:RBFOX1:CSDC2
GWAScatalog	Male-pattern baldness	254	8	0.00060288	0.0250369	FOXD2:WNT6:LINC01107:VGLL4:BBX:SUPT3H:EIF3E:TRPS1
GWAScatalog	Rosacea symptom severity	141	6	0.000621026	0.0250369	TCF25:HSD17B13:TRIM39-RPP21:DDR1:PSORS1C1:PSKH2
GWAScatalog	Acne (severe)	196	7	0.000632301	0.0250369	DDB2:MUS81:CCDC85B:LTBP2:ZBED4:ALG12:PPP1R3B
GWAScatalog	General cognitive ability	256	8	0.000634545	0.0250369	PTPRF:GATAD2B:RBFOX1:FOXP1:TRIM31-AS1:SND1:CYHR1:FOXH1
GWAScatalog	Low tan response	24	3	0.000698409	0.0269705	AFG3L1P:DBNDD1:TRPS1
GWAScatalog	Platelet distribution width	154	6	0.000983577	0.0364325	SKI:TESK2:TMCC2:ZMIZ1:TPM1:CUX1
GWAScatalog	Hematology traits	28	3	0.0011063	0.037184	GALNT2:PSORS1C1:CCHCR1
Hallmark_gene_sets	HALLMARK_EPITHELIAL_MESENCHYMAL_TRANSITION	199	7	0.000691539	0.034577	TPM1:MMP2:FN1:LOX:PDLIM4:ELN:SNAI2	http://www.gsea-msigdb.org/gsea/msigdb/cards/HALLMARK_EPITHELIAL_MESENCHYMAL_TRANSITION
BioCarta	BIOCARTA_AKAP13_PATHWAY	11	3	6.1084e-05	0.0176533	PRKACB:AKAP13:GNA12	http://www.gsea-msigdb.org/gsea/msigdb/cards/BIOCARTA_AKAP13_PATHWAY
Wikipathways	Dopaminergic Neurogenesis	30	4	6.59391e-05	0.0340176	EN1:NR4A2:SLC6A3:LMX1B	http://www.wikipathways.org/instance/WP2855_r106728
Wikipathways	Nuclear Receptors	39	4	0.000187943	0.0340176	ROR1:NR4A2:PPARA:NR2F1	http://www.wikipathways.org/instance/WP170_r106664
GO_mf	GO_DNA_BINDING_TRANSCRIPTION_FACTOR_ACTIVITY	1691	35	3.14624e-08	5.17557e-05	SKI:THAP3:HIVEP3:FOXD2:GATAD2B:MLLT10:SPI1:ZNF219:JDP2:SMAD6:CBFA2T3:TCF25:NCOR1:UBTF:NFIC:ZC3H4:ZIK1:ZNF814:EN1:NR4A2:PPARA:ZBED4:FOXP1:BBX:STAG1:NR2F1:POU5F1:PARK2:SNAI2:BHLHE22:TRPS1:ZFP41:ZFP41:ZNF696:FOXH1:LMX1B	http://www.gsea-msigdb.org/gsea/msigdb/cards/GO_DNA_BINDING_TRANSCRIPTION_FACTOR_ACTIVITY
GO_mf	GO_PHOSPHATASE_REGULATOR_ACTIVITY	95	7	6.58844e-06	0.0036328	PPP2R1B:TESC:PPP1R1B:PPP4R1L:PPP4R2:PPP1R3B:PPP1R16A	http://www.gsea-msigdb.org/gsea/msigdb/cards/GO_PHOSPHATASE_REGULATOR_ACTIVITY
GO_mf	GO_DNA_BINDING_TRANSCRIPTION_REPRESSOR_ACTIVITY_RNA_POLYMERASE_II_SPECIFIC	231	10	8.75063e-06	0.0036328	SPI1:ZNF219:JDP2:EN1:PPARA:NR2F1:POU5F1:PARK2:SNAI2:TRPS1	http://www.gsea-msigdb.org/gsea/msigdb/cards/GO_DNA_BINDING_TRANSCRIPTION_REPRESSOR_ACTIVITY_RNA_POLYMERASE_II_SPECIFIC
GO_mf	GO_SEQUENCE_SPECIFIC_DNA_BINDING	1114	23	8.83356e-06	0.0036328	FOXD2:GATAD2B:SPI1:ZNF219:JDP2:SMAD6:SMG1:NCOR1:UBTF:NFIC:ZC3H4:EN1:NR4A2:PPARA:FOXP1:NR2F1:POU5F1:PARK2:CUX1:SNAI2:TRPS1:FOXH1:LMX1B	http://www.gsea-msigdb.org/gsea/msigdb/cards/GO_SEQUENCE_SPECIFIC_DNA_BINDING
GO_mf	GO_REGULATORY_REGION_NUCLEIC_ACID_BINDING	934	20	2.07511e-05	0.00682713	GATAD2B:SPI1:ZNF219:JDP2:SMAD6:NCOR1:UBTF:NFIC:ZC3H4:EN1:NR4A2:PPARA:NR2F1:POU5F1:PARK2:CUX1:SNAI2:TRPS1:FOXH1:LMX1B	http://www.gsea-msigdb.org/gsea/msigdb/cards/GO_REGULATORY_REGION_NUCLEIC_ACID_BINDING
GO_mf	GO_ZINC_ION_BINDING	806	18	3.1493e-05	0.00863434	SKI:KDM4A:ZSWIM5:GATAD2B:ZMIZ1:PDE2A:MMP2:AARS:SPG7:NR4A2:SEC23B:PPARA:NR2F1:ZNRD1:TRIM15:PARK2:TRPS1:CYHR1	http://www.gsea-msigdb.org/gsea/msigdb/cards/GO_ZINC_ION_BINDING
GO_mf	GO_SEQUENCE_SPECIFIC_DOUBLE_STRANDED_DNA_BINDING	860	18	7.21793e-05	0.0169621	GATAD2B:SPI1:ZNF219:JDP2:SMAD6:UBTF:NFIC:ZC3H4:EN1:NR4A2:PPARA:NR2F1:POU5F1:PARK2:CUX1:SNAI2:TRPS1:LMX1B	http://www.gsea-msigdb.org/gsea/msigdb/cards/GO_SEQUENCE_SPECIFIC_DOUBLE_STRANDED_DNA_BINDING
GO_mf	GO_TRANSITION_METAL_ION_BINDING	1072	20	0.000136976	0.0281658	SKI:KDM4A:ZSWIM5:GATAD2B:GALNT2:ZMIZ1:PDE2A:MMP2:AARS:SPG7:NR4A2:SEC23B:PPARA:NR2F1:LOX:ZNRD1:TRIM15:PARK2:TRPS1:CYHR1	http://www.gsea-msigdb.org/gsea/msigdb/cards/GO_TRANSITION_METAL_ION_BINDING
GO_mf	GO_DOUBLE_STRANDED_DNA_BINDING	952	18	0.000252145	0.0460865	GATAD2B:SPI1:ZNF219:JDP2:SMAD6:UBTF:NFIC:ZC3H4:EN1:NR4A2:PPARA:NR2F1:POU5F1:PARK2:CUX1:SNAI2:TRPS1:LMX1B	http://www.gsea-msigdb.org/gsea/msigdb/cards/GO_DOUBLE_STRANDED_DNA_BINDING
Reactome	REACTOME_GENE_EXPRESSION_TRANSCRIPTION	1478	27	1.3141e-05	0.0196983	SKI:HIVEP3:RPRD2:GATAD2B:AKT3:DDB2:SPI1:PPP2R1B:SMAD6:RBFOX1:NCOR1:UBTF:CBX8:NFIC:ZNF573:ZIK1:POMC:COX7A2L:NR4A2:TNRC6B:PPARA:NR2F1:ZNRD1:MDC1:NOTCH4:MED20:ZNF696	http://www.gsea-msigdb.org/gsea/msigdb/cards/REACTOME_GENE_EXPRESSION_TRANSCRIPTION
Reactome	REACTOME_GENERIC_TRANSCRIPTION_PATHWAY	1211	23	3.27105e-05	0.0245165	SKI:HIVEP3:GATAD2B:AKT3:DDB2:SPI1:PPP2R1B:SMAD6:RBFOX1:NCOR1:CBX8:ZNF573:ZIK1:POMC:COX7A2L:NR4A2:TNRC6B:PPARA:NR2F1:MDC1:NOTCH4:MED20:ZNF696	http://www.gsea-msigdb.org/gsea/msigdb/cards/REACTOME_GENERIC_TRANSCRIPTION_PATHWAY
Canonical_Pathways	REACTOME_GENE_EXPRESSION_TRANSCRIPTION	1478	27	1.3141e-05	0.028897	SKI:HIVEP3:RPRD2:GATAD2B:AKT3:DDB2:SPI1:PPP2R1B:SMAD6:RBFOX1:NCOR1:UBTF:CBX8:NFIC:ZNF573:ZIK1:POMC:COX7A2L:NR4A2:TNRC6B:PPARA:NR2F1:ZNRD1:MDC1:NOTCH4:MED20:ZNF696	http://www.gsea-msigdb.org/gsea/msigdb/cards/REACTOME_GENE_EXPRESSION_TRANSCRIPTION
Canonical_Pathways	REACTOME_GENERIC_TRANSCRIPTION_PATHWAY	1211	23	3.27105e-05	0.0359652	SKI:HIVEP3:GATAD2B:AKT3:DDB2:SPI1:PPP2R1B:SMAD6:RBFOX1:NCOR1:CBX8:ZNF573:ZIK1:POMC:COX7A2L:NR4A2:TNRC6B:PPARA:NR2F1:MDC1:NOTCH4:MED20:ZNF696	http://www.gsea-msigdb.org/gsea/msigdb/cards/REACTOME_GENERIC_TRANSCRIPTION_PATHWAY
Positional_gene_sets	chr16q24	109	8	1.47493e-06	0.000220503	CBFA2T3:LINC00304:SPG7:SPATA2L:TCF25:AFG3L1P:DBNDD1:GAS8	http://www.gsea-msigdb.org/gsea/msigdb/cards/chr16q24

## Sheet: S3D FUMA_analysis_age-correlate
Table S3D: Functional analysis at the protein level (age-correlated)
Category	GeneSet	N_genes	N_overlap	p	adjP	genes	link
GO_bp	GO_EXOCYTOSIS	893	19	1.598e-08	0.000117453	ECM1:FCGR2A:SELL:CHIT1:LEFTY2:RHOG:FTH1:LYZ:LTA4H:APAF1:IGF1:SERPINF2:ITGA2B:APOH:FTL:CYB5R3:KIT:IMPDH1:LCN2	http://www.gsea-msigdb.org/gsea/msigdb/cards/GO_EXOCYTOSIS
GO_bp	GO_LEUKOCYTE_MEDIATED_IMMUNITY	765	17	5.50537e-08	0.000202322	SLAMF7:FCGR2A:SELL:CHIT1:RHOG:HPX:FTH1:CRTAM:LYZ:LTA4H:APAF1:FTL:IGLL1:CYB5R3:KIT:IMPDH1:LCN2	http://www.gsea-msigdb.org/gsea/msigdb/cards/GO_LEUKOCYTE_MEDIATED_IMMUNITY
GO_bp	GO_SECRETION	1614	23	6.07774e-07	0.00148905	ECM1:FCGR2A:SELL:CHIT1:LEFTY2:RHOG:FTH1:CRTAM:LYZ:LTA4H:APAF1:IGF1:ARG2:SERPINF2:ITGA2B:APOH:FTL:CYB5R3:KIT:TNFRSF21:GCK:IMPDH1:LCN2	http://www.gsea-msigdb.org/gsea/msigdb/cards/GO_SECRETION
GO_bp	GO_MYELOID_LEUKOCYTE_ACTIVATION	638	14	1.10245e-06	0.0016579	FCGR2A:SELL:CHIT1:RHOG:FTH1:LYZ:LTA4H:APAF1:CEBPA:FTL:CYB5R3:KIT:IMPDH1:LCN2	http://www.gsea-msigdb.org/gsea/msigdb/cards/GO_MYELOID_LEUKOCYTE_ACTIVATION
GO_bp	GO_MYELOID_LEUKOCYTE_MEDIATED_IMMUNITY	546	13	1.12783e-06	0.0016579	FCGR2A:SELL:CHIT1:RHOG:FTH1:LYZ:LTA4H:APAF1:FTL:CYB5R3:KIT:IMPDH1:LCN2	http://www.gsea-msigdb.org/gsea/msigdb/cards/GO_MYELOID_LEUKOCYTE_MEDIATED_IMMUNITY
GO_bp	GO_DEFENSE_RESPONSE	1574	22	1.57466e-06	0.00171981	MUL1:ECM1:SLAMF7:HPX:FOLR2:MMP3:CRTAM:LYZ:IGF1:ARG2:SERPINF2:CCL11:CEBPA:REG3G:PROC:BPIFB1:IGLL1:IL5RA:TRAT1:KIT:CXCL11:LCN2	http://www.gsea-msigdb.org/gsea/msigdb/cards/GO_DEFENSE_RESPONSE
GO_bp	GO_SEQUESTERING_OF_IRON_ION	6	3	1.82067e-06	0.00171981	FTH1:FTL:LCN2	http://www.gsea-msigdb.org/gsea/msigdb/cards/GO_SEQUESTERING_OF_IRON_ION
GO_bp	GO_CELL_ACTIVATION	1337	20	1.8719e-06	0.00171981	SLAMF7:FCGR2A:SELL:CHIT1:RHOG:FTH1:LYZ:LTA4H:APAF1:IGF1:ARG2:ITGA2B:CEBPA:FTL:IGLL1:CYB5R3:KIT:TNFRSF21:IMPDH1:LCN2	http://www.gsea-msigdb.org/gsea/msigdb/cards/GO_CELL_ACTIVATION
GO_bp	GO_IMMUNE_EFFECTOR_PROCESS	1143	18	3.31662e-06	0.00270857	MUL1:SLAMF7:FCGR2A:SELL:CHIT1:RHOG:HPX:FTH1:CRTAM:LYZ:LTA4H:APAF1:FTL:IGLL1:CYB5R3:KIT:IMPDH1:LCN2	http://www.gsea-msigdb.org/gsea/msigdb/cards/GO_IMMUNE_EFFECTOR_PROCESS
GO_bp	GO_INFLAMMATORY_RESPONSE	685	13	1.32834e-05	0.00976327	ECM1:FOLR2:MMP3:LYZ:IGF1:SERPINF2:CCL11:CEBPA:REG3G:PROC:IL5RA:KIT:CXCL11	http://www.gsea-msigdb.org/gsea/msigdb/cards/GO_INFLAMMATORY_RESPONSE
GO_bp	GO_CELL_ACTIVATION_INVOLVED_IN_IMMUNE_RESPONSE	699	13	1.64483e-05	0.010564	FCGR2A:SELL:CHIT1:RHOG:FTH1:LYZ:LTA4H:APAF1:FTL:CYB5R3:KIT:IMPDH1:LCN2	http://www.gsea-msigdb.org/gsea/msigdb/cards/GO_CELL_ACTIVATION_INVOLVED_IN_IMMUNE_RESPONSE
GO_bp	GO_HUMORAL_IMMUNE_RESPONSE	247	8	1.72473e-05	0.010564	HPX:LYZ:REG3G:BPIFB1:IGLL1:CXCL11:TNFRSF21:LCN2	http://www.gsea-msigdb.org/gsea/msigdb/cards/GO_HUMORAL_IMMUNE_RESPONSE
GO_bp	GO_PLATELET_DEGRANULATION	126	6	2.42036e-05	0.0136844	ECM1:LEFTY2:IGF1:SERPINF2:ITGA2B:APOH	http://www.gsea-msigdb.org/gsea/msigdb/cards/GO_PLATELET_DEGRANULATION
GO_bp	GO_SEQUESTERING_OF_METAL_ION	15	3	4.02049e-05	0.0211076	FTH1:FTL:LCN2	http://www.gsea-msigdb.org/gsea/msigdb/cards/GO_SEQUESTERING_OF_METAL_ION
GO_bp	GO_REGULATION_OF_CELL_POPULATION_PROLIFERATION	1566	19	6.75468e-05	0.0330979	ECM1:RHOG:FTH1:FOLR2:IGF1:TINF2:ARG2:TCL1A:SERPINF2:CCL11:APOH:CEBPA:REG3G:DUSP15:KIT:CXCL11:LIFR:ESM1:TNFRSF21	http://www.gsea-msigdb.org/gsea/msigdb/cards/GO_REGULATION_OF_CELL_POPULATION_PROLIFERATION
GO_bp	GO_NEGATIVE_REGULATION_OF_RESPONSE_TO_EXTERNAL_STIMULUS	319	8	0.000105032	0.0467331	MUL1:IGF1:ARG2:RGMA:SERPINF2:APOH:PROC:GRID2	http://www.gsea-msigdb.org/gsea/msigdb/cards/GO_NEGATIVE_REGULATION_OF_RESPONSE_TO_EXTERNAL_STIMULUS
GO_bp	GO_REGULATION_OF_IMMUNE_RESPONSE	960	14	0.00010809	0.0467331	MUL1:ECM1:SLAMF7:FCGR2A:SELL:HPX:CRTAM:ARG2:REG3G:BPIFB1:IGLL1:TRAT1:KIT:TNFRSF21	http://www.gsea-msigdb.org/gsea/msigdb/cards/GO_REGULATION_OF_IMMUNE_RESPONSE
GO_cc	GO_SECRETORY_GRANULE	828	21	9.97008e-11	9.98005e-08	ECM1:FCGR2A:SELL:CHIT1:LEFTY2:RHOG:FTH1:LYZ:LTA4H:APAF1:IGF1:SERPINF2:ITGA2B:APOH:FTL:CHGB:TFF3:CYB5R3:KIT:IMPDH1:LCN2	http://www.gsea-msigdb.org/gsea/msigdb/cards/GO_SECRETORY_GRANULE
GO_cc	GO_SECRETORY_VESICLE	978	21	2.03875e-09	1.02039e-06	ECM1:FCGR2A:SELL:CHIT1:LEFTY2:RHOG:FTH1:LYZ:LTA4H:APAF1:IGF1:SERPINF2:ITGA2B:APOH:FTL:CHGB:TFF3:CYB5R3:KIT:IMPDH1:LCN2	http://www.gsea-msigdb.org/gsea/msigdb/cards/GO_SECRETORY_VESICLE
GO_cc	GO_VESICLE_LUMEN	338	13	4.33283e-09	1.44572e-06	ECM1:CHIT1:LEFTY2:HPX:LYZ:APAF1:IGF1:SERPINF2:APOH:FTL:CYB5R3:IMPDH1:LCN2	http://www.gsea-msigdb.org/gsea/msigdb/cards/GO_VESICLE_LUMEN
GO_cc	GO_CYTOPLASMIC_VESICLE_PART	1473	20	8.11023e-06	0.00202959	ECM1:FCGR2A:SELL:CHIT1:LEFTY2:RHOG:HPX:FTH1:LYZ:LTA4H:APAF1:IGF1:SERPINF2:ITGA2B:APOH:FTL:CYB5R3:IMPDH1:NCALD:LCN2	http://www.gsea-msigdb.org/gsea/msigdb/cards/GO_CYTOPLASMIC_VESICLE_PART
GO_cc	GO_EXTERNAL_SIDE_OF_PLASMA_MEMBRANE	310	8	8.61379e-05	0.0172448	SELL:FOLR2:SPA17:ITGA2B:IGLL1:IL5RA:KIT:LIFR	http://www.gsea-msigdb.org/gsea/msigdb/cards/GO_EXTERNAL_SIDE_OF_PLASMA_MEMBRANE
GO_cc	GO_TERTIARY_GRANULE_LUMEN	55	4	0.000115784	0.0193166	CHIT1:FTH1:LYZ:LTA4H	http://www.gsea-msigdb.org/gsea/msigdb/cards/GO_TERTIARY_GRANULE_LUMEN
Hallmark_gene_sets	HALLMARK_COAGULATION	137	5	0.000411557	0.0205778	F13B:LEFTY2:MMP3:LTA4H:PROC	http://www.gsea-msigdb.org/gsea/msigdb/cards/HALLMARK_COAGULATION
KEGG	KEGG_AMINO_SUGAR_AND_NUCLEOTIDE_SUGAR_METABOLISM	44	4	4.78821e-05	0.00890608	CHIT1:NANP:CYB5R3:GCK	http://www.gsea-msigdb.org/gsea/msigdb/cards/KEGG_AMINO_SUGAR_AND_NUCLEOTIDE_SUGAR_METABOLISM
KEGG	KEGG_CYTOKINE_CYTOKINE_RECEPTOR_INTERACTION	264	7	0.000206063	0.0191639	TNFRSF17:CCL11:IL5RA:KIT:CXCL11:LIFR:TNFRSF21	http://www.gsea-msigdb.org/gsea/msigdb/cards/KEGG_CYTOKINE_CYTOKINE_RECEPTOR_INTERACTION
Reactome	REACTOME_NEUTROPHIL_DEGRANULATION	475	12	1.64263e-06	0.00246231	FCGR2A:SELL:CHIT1:RHOG:FTH1:LYZ:LTA4H:APAF1:FTL:CYB5R3:IMPDH1:LCN2	http://www.gsea-msigdb.org/gsea/msigdb/cards/REACTOME_NEUTROPHIL_DEGRANULATION
Reactome	REACTOME_DIGESTION_OF_DIETARY_CARBOHYDRATE	11	3	1.4774e-05	0.0106882	AMY2B:AMY2A:CHIT1	http://www.gsea-msigdb.org/gsea/msigdb/cards/REACTOME_DIGESTION_OF_DIETARY_CARBOHYDRATE
Reactome	REACTOME_HEMOSTASIS	612	12	2.13906e-05	0.0106882	ECM1:SELL:F13B:LEFTY2:RHOG:IGF1:SERPINF2:ITGA2B:APOH:PSG11:PROC:IGLL1	http://www.gsea-msigdb.org/gsea/msigdb/cards/REACTOME_HEMOSTASIS
Reactome	REACTOME_RESPONSE_TO_ELEVATED_PLATELET_CYTOSOLIC_CA2PLUS	131	6	3.01589e-05	0.011302	ECM1:LEFTY2:IGF1:SERPINF2:ITGA2B:APOH	http://www.gsea-msigdb.org/gsea/msigdb/cards/REACTOME_RESPONSE_TO_ELEVATED_PLATELET_CYTOSOLIC_CA2PLUS
Reactome	REACTOME_DIGESTION	22	3	0.000132967	0.0398634	AMY2B:AMY2A:CHIT1	http://www.gsea-msigdb.org/gsea/msigdb/cards/REACTOME_DIGESTION
Reactome	REACTOME_PLATELET_ACTIVATION_SIGNALING_AND_AGGREGATION	258	7	0.000178999	0.0447198	ECM1:LEFTY2:RHOG:IGF1:SERPINF2:ITGA2B:APOH	http://www.gsea-msigdb.org/gsea/msigdb/cards/REACTOME_PLATELET_ACTIVATION_SIGNALING_AND_AGGREGATION
Reactome	REACTOME_DIGESTION_AND_ABSORPTION	27	3	0.000248417	0.0465675	AMY2B:AMY2A:CHIT1	http://www.gsea-msigdb.org/gsea/msigdb/cards/REACTOME_DIGESTION_AND_ABSORPTION
Reactome	REACTOME_INNATE_IMMUNE_SYSTEM	1040	14	0.000248526	0.0465675	FCGR2A:SELL:CHIT1:RHOG:FTH1:LYZ:LTA4H:APAF1:FTL:REG3G:BPIFB1:CYB5R3:IMPDH1:LCN2	http://www.gsea-msigdb.org/gsea/msigdb/cards/REACTOME_INNATE_IMMUNE_SYSTEM
Canonical_Pathways	REACTOME_NEUTROPHIL_DEGRANULATION	475	12	1.64263e-06	0.00361215	FCGR2A:SELL:CHIT1:RHOG:FTH1:LYZ:LTA4H:APAF1:FTL:CYB5R3:IMPDH1:LCN2	http://www.gsea-msigdb.org/gsea/msigdb/cards/REACTOME_NEUTROPHIL_DEGRANULATION
Canonical_Pathways	NABA_MATRISOME	1013	16	1.22489e-05	0.0108293	ECM1:F13B:LEFTY2:HPX:MMP3:IGF1:SERPINA12:SERPINF2:CCL11:REG3G:CST8:CXCL11:ESM1:SFTA2:PLXNA4:SVEP1	http://www.gsea-msigdb.org/gsea/msigdb/cards/NABA_MATRISOME
Canonical_Pathways	REACTOME_DIGESTION_OF_DIETARY_CARBOHYDRATE	11	3	1.4774e-05	0.0108293	AMY2B:AMY2A:CHIT1	http://www.gsea-msigdb.org/gsea/msigdb/cards/REACTOME_DIGESTION_OF_DIETARY_CARBOHYDRATE
Canonical_Pathways	REACTOME_HEMOSTASIS	612	12	2.13906e-05	0.0114093	ECM1:SELL:F13B:LEFTY2:RHOG:IGF1:SERPINF2:ITGA2B:APOH:PSG11:PROC:IGLL1	http://www.gsea-msigdb.org/gsea/msigdb/cards/REACTOME_HEMOSTASIS
Canonical_Pathways	REACTOME_RESPONSE_TO_ELEVATED_PLATELET_CYTOSOLIC_CA2PLUS	131	6	3.01589e-05	0.0114093	ECM1:LEFTY2:IGF1:SERPINF2:ITGA2B:APOH	http://www.gsea-msigdb.org/gsea/msigdb/cards/REACTOME_RESPONSE_TO_ELEVATED_PLATELET_CYTOSOLIC_CA2PLUS
Canonical_Pathways	NABA_MATRISOME_ASSOCIATED	743	13	3.11304e-05	0.0114093	F13B:LEFTY2:HPX:MMP3:IGF1:SERPINA12:SERPINF2:CCL11:REG3G:CST8:CXCL11:SFTA2:PLXNA4	http://www.gsea-msigdb.org/gsea/msigdb/cards/NABA_MATRISOME_ASSOCIATED
Canonical_Pathways	KEGG_AMINO_SUGAR_AND_NUCLEOTIDE_SUGAR_METABOLISM	44	4	4.78821e-05	0.0150418	CHIT1:NANP:CYB5R3:GCK	http://www.gsea-msigdb.org/gsea/msigdb/cards/KEGG_AMINO_SUGAR_AND_NUCLEOTIDE_SUGAR_METABOLISM
Canonical_Pathways	REACTOME_DIGESTION	22	3	0.000132967	0.0365492	AMY2B:AMY2A:CHIT1	http://www.gsea-msigdb.org/gsea/msigdb/cards/REACTOME_DIGESTION
Canonical_Pathways	REACTOME_PLATELET_ACTIVATION_SIGNALING_AND_AGGREGATION	258	7	0.000178999	0.0437354	ECM1:LEFTY2:RHOG:IGF1:SERPINF2:ITGA2B:APOH	http://www.gsea-msigdb.org/gsea/msigdb/cards/REACTOME_PLATELET_ACTIVATION_SIGNALING_AND_AGGREGATION
Canonical_Pathways	KEGG_CYTOKINE_CYTOKINE_RECEPTOR_INTERACTION	264	7	0.000206063	0.0453133	TNFRSF17:CCL11:IL5RA:KIT:CXCL11:LIFR:TNFRSF21	http://www.gsea-msigdb.org/gsea/msigdb/cards/KEGG_CYTOKINE_CYTOKINE_RECEPTOR_INTERACTION
Canonical_Pathways	REACTOME_DIGESTION_AND_ABSORPTION	27	3	0.000248417	0.0455423	AMY2B:AMY2A:CHIT1	http://www.gsea-msigdb.org/gsea/msigdb/cards/REACTOME_DIGESTION_AND_ABSORPTION
Canonical_Pathways	REACTOME_INNATE_IMMUNE_SYSTEM	1040	14	0.000248526	0.0455423	FCGR2A:SELL:CHIT1:RHOG:FTH1:LYZ:LTA4H:APAF1:FTL:REG3G:BPIFB1:CYB5R3:IMPDH1:LCN2	http://www.gsea-msigdb.org/gsea/msigdb/cards/REACTOME_INNATE_IMMUNE_SYSTEM

## Sheet: S3E FUMA_analysis_age-anticorre
Table S3D: Functional analysis at the protein level (age-anticorrelated)
Category	GeneSet	N_genes	N_overlap	p	adjP	genes	link
GO_bp	GO_DEFENSE_RESPONSE	1574	20	2.68529e-08	0.000163463	ISG15:IL6R:CD48:LY9:CD44:PRG2:CD163:SERPINA1:B2M:HP:CCL7:ACP5:ITCH:LBP:SEMG1:MX1:HMOX1:KLKB1:MICA:DEFA5	http://www.gsea-msigdb.org/gsea/msigdb/cards/GO_DEFENSE_RESPONSE
GO_bp	GO_DEFENSE_RESPONSE_TO_BACTERIUM	247	9	6.73717e-08	0.000163463	ISG15:IL6R:PRG2:HP:ACP5:LBP:SEMG1:MICA:DEFA5	http://www.gsea-msigdb.org/gsea/msigdb/cards/GO_DEFENSE_RESPONSE_TO_BACTERIUM
GO_bp	GO_CELL_ACTIVATION	1337	18	6.92231e-08	0.000163463	MPL:IL6R:LY9:FCGR3B:CD44:PRG2:SERPINA1:B2M:HP:CEACAM8:SOS1:SERPINE2:ITCH:LBP:CECR1:HMOX1:MICA:RNASET2	http://www.gsea-msigdb.org/gsea/msigdb/cards/GO_CELL_ACTIVATION
GO_bp	GO_CELL_MOTILITY	1522	19	8.89597e-08	0.000163463	IL6R:CD48:NEURL1:PARVA:CD44:POSTN:CCL7:NOG:CEACAM8:SOS1:NRP2:SERPINE2:LBP:SEMG1:HMOX1:PLXNA1:APBB2:PTN:L1CAM	http://www.gsea-msigdb.org/gsea/msigdb/cards/GO_CELL_MOTILITY
GO_bp	GO_LOCOMOTION	1745	20	1.48425e-07	0.000218185	IL6R:CD48:NEURL1:PARVA:CD44:POSTN:CCL7:NOG:CEACAM8:SOS1:NRP2:SERPINE2:LBP:SEMG1:HMOX1:CNTN4:PLXNA1:APBB2:PTN:L1CAM	http://www.gsea-msigdb.org/gsea/msigdb/cards/GO_LOCOMOTION
GO_bp	GO_DEFENSE_RESPONSE_TO_OTHER_ORGANISM	483	11	2.46953e-07	0.000277431	ISG15:IL6R:PRG2:HP:ACP5:ITCH:LBP:SEMG1:MX1:MICA:DEFA5	http://www.gsea-msigdb.org/gsea/msigdb/cards/GO_DEFENSE_RESPONSE_TO_OTHER_ORGANISM
GO_bp	GO_IMMUNE_EFFECTOR_PROCESS	1143	16	2.6422e-07	0.000277431	ISG15:LY9:FCGR3B:CD44:PRG2:SERPINA1:B2M:HP:CEACAM8:ITCH:LBP:MX1:CECR1:HMOX1:MICA:RNASET2	http://www.gsea-msigdb.org/gsea/msigdb/cards/GO_IMMUNE_EFFECTOR_PROCESS
GO_bp	GO_ACUTE_PHASE_RESPONSE	47	5	3.42004e-07	0.000314216	IL6R:CD163:SERPINA1:HP:LBP	http://www.gsea-msigdb.org/gsea/msigdb/cards/GO_ACUTE_PHASE_RESPONSE
GO_bp	GO_ACUTE_INFLAMMATORY_RESPONSE	107	6	9.96909e-07	0.000814142	IL6R:CD163:SERPINA1:HP:LBP:KLKB1	http://www.gsea-msigdb.org/gsea/msigdb/cards/GO_ACUTE_INFLAMMATORY_RESPONSE
GO_bp	GO_CELL_ACTIVATION_INVOLVED_IN_IMMUNE_RESPONSE	699	12	1.33272e-06	0.000979552	LY9:FCGR3B:CD44:PRG2:SERPINA1:B2M:HP:CEACAM8:LBP:CECR1:HMOX1:RNASET2	http://www.gsea-msigdb.org/gsea/msigdb/cards/GO_CELL_ACTIVATION_INVOLVED_IN_IMMUNE_RESPONSE
GO_bp	GO_POSITIVE_REGULATION_OF_MULTICELLULAR_ORGANISMAL_PROCESS	1683	18	2.08005e-06	0.00138985	ISG15:MPL:IL6R:LY9:NEURL1:POSTN:B2M:NOG:GH1:NRP2:SERPINE2:ITCH:LBP:HMOX1:PLXNA1:SCIN:PTN:L1CAM	http://www.gsea-msigdb.org/gsea/msigdb/cards/GO_POSITIVE_REGULATION_OF_MULTICELLULAR_ORGANISMAL_PROCESS
GO_bp	GO_BIOLOGICAL_ADHESION	1376	16	3.08851e-06	0.00176999	MPL:IL6R:LY9:PARVA:CD44:POSTN:ICAM5:CEACAM8:NRP2:SERPINE2:ITCH:CNTN4:PLXNA1:CRISP2:PTN:L1CAM	http://www.gsea-msigdb.org/gsea/msigdb/cards/GO_BIOLOGICAL_ADHESION
GO_bp	GO_TAXIS	626	11	3.13059e-06	0.00176999	IL6R:PARVA:CCL7:NOG:SOS1:NRP2:LBP:CNTN4:PLXNA1:APBB2:L1CAM	http://www.gsea-msigdb.org/gsea/msigdb/cards/GO_TAXIS
GO_bp	GO_MYELOID_LEUKOCYTE_ACTIVATION	638	11	3.75553e-06	0.00197166	FCGR3B:CD44:PRG2:SERPINA1:B2M:HP:CEACAM8:LBP:CECR1:HMOX1:RNASET2	http://www.gsea-msigdb.org/gsea/msigdb/cards/GO_MYELOID_LEUKOCYTE_ACTIVATION
GO_bp	GO_LEUKOCYTE_MIGRATION	422	9	5.83754e-06	0.00286039	IL6R:CD48:CD44:CCL7:CEACAM8:SOS1:LBP:HMOX1:L1CAM	http://www.gsea-msigdb.org/gsea/msigdb/cards/GO_LEUKOCYTE_MIGRATION
GO_bp	GO_MYELOID_LEUKOCYTE_MEDIATED_IMMUNITY	546	10	6.46186e-06	0.00296842	FCGR3B:CD44:PRG2:SERPINA1:B2M:HP:CEACAM8:CECR1:HMOX1:RNASET2	http://www.gsea-msigdb.org/gsea/msigdb/cards/GO_MYELOID_LEUKOCYTE_MEDIATED_IMMUNITY
GO_bp	GO_INFLAMMATORY_RESPONSE	685	11	7.38365e-06	0.00319234	IL6R:CD44:CD163:SERPINA1:HP:CCL7:ACP5:ITCH:LBP:HMOX1:KLKB1	http://www.gsea-msigdb.org/gsea/msigdb/cards/GO_INFLAMMATORY_RESPONSE
GO_bp	GO_RESPONSE_TO_BACTERIUM	602	10	1.51178e-05	0.00617312	ISG15:IL6R:PRG2:B2M:HP:ACP5:LBP:SEMG1:MICA:DEFA5	http://www.gsea-msigdb.org/gsea/msigdb/cards/GO_RESPONSE_TO_BACTERIUM
GO_bp	GO_NEURON_PROJECTION_GUIDANCE	270	7	2.00554e-05	0.0076223	NOG:SOS1:NRP2:CNTN4:PLXNA1:APBB2:L1CAM	http://www.gsea-msigdb.org/gsea/msigdb/cards/GO_NEURON_PROJECTION_GUIDANCE
GO_bp	GO_LEUKOCYTE_MEDIATED_IMMUNITY	765	11	2.0741e-05	0.0076223	FCGR3B:CD44:PRG2:SERPINA1:B2M:HP:CEACAM8:CECR1:HMOX1:MICA:RNASET2	http://www.gsea-msigdb.org/gsea/msigdb/cards/GO_LEUKOCYTE_MEDIATED_IMMUNITY
GO_bp	GO_POSITIVE_REGULATION_OF_CHEMOKINE_PRODUCTION	53	4	2.21575e-05	0.00775512	IL6R:POSTN:LBP:HMOX1	http://www.gsea-msigdb.org/gsea/msigdb/cards/GO_POSITIVE_REGULATION_OF_CHEMOKINE_PRODUCTION
GO_bp	GO_RESPONSE_TO_BIOTIC_STIMULUS	939	12	2.67431e-05	0.0088198	ISG15:IL6R:PRG2:B2M:HP:ACP5:ITCH:LBP:SEMG1:MX1:MICA:DEFA5	http://www.gsea-msigdb.org/gsea/msigdb/cards/GO_RESPONSE_TO_BIOTIC_STIMULUS
GO_bp	GO_CELLULAR_COMPONENT_MORPHOGENESIS	1107	13	2.84524e-05	0.0088198	MPL:PARVA:CD44:POSTN:CCL7:NOG:SOS1:NRP2:CNTN4:PLXNA1:APBB2:PTN:L1CAM	http://www.gsea-msigdb.org/gsea/msigdb/cards/GO_CELLULAR_COMPONENT_MORPHOGENESIS
GO_bp	GO_RESPONSE_TO_WOUNDING	649	10	2.87993e-05	0.0088198	MPL:CD44:POSTN:SERPINA1:GIP:NOG:SERPINE2:LARGE:HMOX1:KLKB1	http://www.gsea-msigdb.org/gsea/msigdb/cards/GO_RESPONSE_TO_WOUNDING
GO_bp	GO_GROWTH	953	12	3.0929e-05	0.00909313	POSTN:NOG:GH1:SOS1:NRP2:SERPINE2:ITCH:LBP:LARGE:PLXNA1:APBB2:L1CAM	http://www.gsea-msigdb.org/gsea/msigdb/cards/GO_GROWTH
GO_bp	GO_CELL_CELL_ADHESION	806	11	3.35226e-05	0.00947657	MPL:IL6R:PARVA:CD44:ICAM5:CEACAM8:SERPINE2:ITCH:CNTN4:CRISP2:L1CAM	http://www.gsea-msigdb.org/gsea/msigdb/cards/GO_CELL_CELL_ADHESION
GO_bp	GO_WOUND_HEALING	537	9	3.94418e-05	0.0107369	MPL:CD44:POSTN:SERPINA1:NOG:SERPINE2:LARGE:HMOX1:KLKB1	http://www.gsea-msigdb.org/gsea/msigdb/cards/GO_WOUND_HEALING
GO_bp	GO_RESPONSE_TO_CYTOKINE	1155	13	4.42486e-05	0.0116153	ISG15:MPL:IL6R:CD44:POSTN:B2M:CCL7:ACP5:SOS1:NRP2:LBP:MX1:HMOX1	http://www.gsea-msigdb.org/gsea/msigdb/cards/GO_RESPONSE_TO_CYTOKINE
GO_bp	GO_CELL_MORPHOGENESIS_INVOLVED_IN_DIFFERENTIATION	723	10	7.14887e-05	0.0181187	MPL:PARVA:POSTN:NOG:SOS1:NRP2:CNTN4:PLXNA1:APBB2:L1CAM	http://www.gsea-msigdb.org/gsea/msigdb/cards/GO_CELL_MORPHOGENESIS_INVOLVED_IN_DIFFERENTIATION
GO_bp	GO_REGULATION_OF_SIGNALING_RECEPTOR_ACTIVITY	587	9	7.8357e-05	0.0191975	IL6R:NEURL1:CCL7:GIP:NOG:GH1:CECR1:MLN:PTN	http://www.gsea-msigdb.org/gsea/msigdb/cards/GO_REGULATION_OF_SIGNALING_RECEPTOR_ACTIVITY
GO_bp	GO_EXOCYTOSIS	893	11	8.46432e-05	0.0200686	FCGR3B:CD44:PRG2:SERPINA1:B2M:HP:CEACAM8:CECR1:HMOX1:RNASET2:SCIN	http://www.gsea-msigdb.org/gsea/msigdb/cards/GO_EXOCYTOSIS
GO_bp	GO_SECRETION	1614	15	9.36916e-05	0.0215198	FCGR3B:NEURL1:CD44:PRG2:POSTN:SERPINA1:B2M:HP:GIP:CEACAM8:SERPINE2:CECR1:HMOX1:RNASET2:SCIN	http://www.gsea-msigdb.org/gsea/msigdb/cards/GO_SECRETION
GO_bp	GO_REGULATION_OF_CELL_MORPHOGENESIS	472	8	0.00010199	0.022716	MPL:PARVA:CD44:POSTN:CCL7:PLXNA1:PTN:L1CAM	http://www.gsea-msigdb.org/gsea/msigdb/cards/GO_REGULATION_OF_CELL_MORPHOGENESIS
GO_bp	GO_NEURON_DEVELOPMENT	1082	12	0.000105293	0.0227618	NEURL1:POSTN:B2M:NOG:SOS1:NRP2:CNTN4:PLXNA1:APBB2:HCN1:PTN:L1CAM	http://www.gsea-msigdb.org/gsea/msigdb/cards/GO_NEURON_DEVELOPMENT
GO_bp	GO_CYTOKINE_MEDIATED_SIGNALING_PATHWAY	763	10	0.000111623	0.0234409	ISG15:MPL:IL6R:CD44:B2M:CCL7:SOS1:LBP:MX1:HMOX1	http://www.gsea-msigdb.org/gsea/msigdb/cards/GO_CYTOKINE_MEDIATED_SIGNALING_PATHWAY
GO_bp	GO_CHEMOKINE_PRODUCTION	82	4	0.00012374	0.0252635	IL6R:POSTN:LBP:HMOX1	http://www.gsea-msigdb.org/gsea/msigdb/cards/GO_CHEMOKINE_PRODUCTION
GO_bp	GO_REGULATION_OF_IMMUNE_SYSTEM_PROCESS	1479	14	0.000139475	0.0272844	ISG15:MPL:IL6R:CD48:COL2A1:B2M:CCL7:ICAM5:SOS1:ITCH:LBP:HMOX1:MICA:SCIN	http://www.gsea-msigdb.org/gsea/msigdb/cards/GO_REGULATION_OF_IMMUNE_SYSTEM_PROCESS
GO_bp	GO_REGULATION_OF_CELLULAR_COMPONENT_MOVEMENT	946	11	0.000141062	0.0272844	IL6R:POSTN:CCL7:NOG:NRP2:SERPINE2:LBP:SEMG1:HMOX1:PLXNA1:PTN	http://www.gsea-msigdb.org/gsea/msigdb/cards/GO_REGULATION_OF_CELLULAR_COMPONENT_MOVEMENT
GO_bp	GO_POSITIVE_REGULATION_OF_DEVELOPMENTAL_PROCESS	1317	13	0.000167557	0.0315781	ISG15:MPL:IL6R:NEURL1:NOG:GH1:SERPINE2:ITCH:HMOX1:PLXNA1:SCIN:PTN:L1CAM	http://www.gsea-msigdb.org/gsea/msigdb/cards/GO_POSITIVE_REGULATION_OF_DEVELOPMENTAL_PROCESS
GO_bp	GO_POSITIVE_REGULATION_OF_CELL_DEATH	668	9	0.000207815	0.0372547	AKR1C3:NEURL1:HP:SOS1:CASP10:HMOX1:APBB2:SCIN:PTN	http://www.gsea-msigdb.org/gsea/msigdb/cards/GO_POSITIVE_REGULATION_OF_CELL_DEATH
GO_bp	GO_CELL_PART_MORPHOGENESIS	671	9	0.000214858	0.0375751	CD44:POSTN:NOG:SOS1:NRP2:CNTN4:PLXNA1:APBB2:L1CAM	http://www.gsea-msigdb.org/gsea/msigdb/cards/GO_CELL_PART_MORPHOGENESIS
GO_bp	GO_REGULATION_OF_CELL_ACTIVATION	528	8	0.000219827	0.0375751	MPL:IL6R:SOS1:SERPINE2:ITCH:LBP:HMOX1:MICA	http://www.gsea-msigdb.org/gsea/msigdb/cards/GO_REGULATION_OF_CELL_ACTIVATION
GO_bp	GO_REGULATION_OF_SYNAPTIC_PLASTICITY	181	5	0.000248349	0.0414855	NEURL1:GIP:SERPINE2:CNTN4:PTN	http://www.gsea-msigdb.org/gsea/msigdb/cards/GO_REGULATION_OF_SYNAPTIC_PLASTICITY
GO_bp	GO_RESPONSE_TO_OXYGEN_CONTAINING_COMPOUND	1569	14	0.000258862	0.0422808	AKR1C3:NEURL1:POSTN:HP:CCL7:GIP:GH1:ACP5:SOS1:LBP:HMOX1:HCN1:PTN:DEFA5	http://www.gsea-msigdb.org/gsea/msigdb/cards/GO_RESPONSE_TO_OXYGEN_CONTAINING_COMPOUND
GO_bp	GO_REGULATION_OF_CELL_DIFFERENTIATION	1777	15	0.000272589	0.043555	ISG15:MPL:IL6R:NEURL1:POSTN:B2M:NOG:SOS1:SERPINE2:ITCH:CNTN4:PLXNA1:SCIN:PTN:L1CAM	http://www.gsea-msigdb.org/gsea/msigdb/cards/GO_REGULATION_OF_CELL_DIFFERENTIATION
GO_cc	GO_CELL_SURFACE	795	12	5.03602e-06	0.00381093	MPL:IL6R:LY9:CD44:CD163:B2M:CEACAM8:SERPINE2:LBP:MICA:PTN:L1CAM	http://www.gsea-msigdb.org/gsea/msigdb/cards/GO_CELL_SURFACE
GO_cc	GO_SECRETORY_GRANULE	828	12	7.61426e-06	0.00381093	FCGR3B:CD44:PRG2:SERPINA1:B2M:HP:GIP:CEACAM8:SERPINE2:CECR1:RNASET2:DEFA5	http://www.gsea-msigdb.org/gsea/msigdb/cards/GO_SECRETORY_GRANULE
GO_cc	GO_COLLAGEN_CONTAINING_EXTRACELLULAR_MATRIX	399	8	3.13768e-05	0.00996993	PRG2:COL2A1:POSTN:SERPINA1:GH1:SERPINE2:PTN:L1CAM	http://www.gsea-msigdb.org/gsea/msigdb/cards/GO_COLLAGEN_CONTAINING_EXTRACELLULAR_MATRIX
GO_cc	GO_SECRETORY_VESICLE	978	12	3.98399e-05	0.00996993	FCGR3B:CD44:PRG2:SERPINA1:B2M:HP:GIP:CEACAM8:SERPINE2:CECR1:RNASET2:DEFA5	http://www.gsea-msigdb.org/gsea/msigdb/cards/GO_SECRETORY_VESICLE
GO_cc	GO_VESICLE_LUMEN	338	7	8.33185e-05	0.0166804	SERPINA1:B2M:HP:GIP:CECR1:RNASET2:DEFA5	http://www.gsea-msigdb.org/gsea/msigdb/cards/GO_VESICLE_LUMEN
GO_cc	GO_CYTOPLASMIC_VESICLE_PART	1473	14	0.000133599	0.0222887	FCGR3B:CD44:PRG2:CD163:SERPINA1:B2M:HP:GIP:GH1:CEACAM8:ITCH:CECR1:RNASET2:DEFA5	http://www.gsea-msigdb.org/gsea/msigdb/cards/GO_CYTOPLASMIC_VESICLE_PART
GO_cc	GO_EXTRACELLULAR_MATRIX	514	8	0.000183137	0.0261886	PRG2:COL2A1:POSTN:SERPINA1:GH1:SERPINE2:PTN:L1CAM	http://www.gsea-msigdb.org/gsea/msigdb/cards/GO_EXTRACELLULAR_MATRIX
GO_cc	GO_ENDOPLASMIC_RETICULUM_LUMEN	305	6	0.00036489	0.0456569	COL2A1:SERPINA1:B2M:GIP:SUMF1:RNASET2	http://www.gsea-msigdb.org/gsea/msigdb/cards/GO_ENDOPLASMIC_RETICULUM_LUMEN
GO_mf	GO_GLYCOSAMINOGLYCAN_BINDING	221	8	4.03124e-07	0.000592348	CD44:PRG2:POSTN:CCL7:NRP2:SERPINE2:CECR1:PTN	http://www.gsea-msigdb.org/gsea/msigdb/cards/GO_GLYCOSAMINOGLYCAN_BINDING
GO_mf	GO_HEPARIN_BINDING	163	7	7.2018e-07	0.000592348	PRG2:POSTN:CCL7:NRP2:SERPINE2:CECR1:PTN	http://www.gsea-msigdb.org/gsea/msigdb/cards/GO_HEPARIN_BINDING
GO_mf	GO_SULFUR_COMPOUND_BINDING	242	7	9.87993e-06	0.0054175	PRG2:POSTN:CCL7:NRP2:SERPINE2:CECR1:PTN	http://www.gsea-msigdb.org/gsea/msigdb/cards/GO_SULFUR_COMPOUND_BINDING
Reactome	REACTOME_INNATE_IMMUNE_SYSTEM	1040	16	7.27488e-08	0.00010905	ISG15:FCGR3B:CD44:PRG2:SERPINA1:B2M:HP:CEACAM8:SOS1:CASP10:ITCH:LBP:SEMG1:CECR1:RNASET2:DEFA5	http://www.gsea-msigdb.org/gsea/msigdb/cards/REACTOME_INNATE_IMMUNE_SYSTEM
Reactome	REACTOME_NEUTROPHIL_DEGRANULATION	475	9	1.50471e-05	0.0112778	FCGR3B:CD44:PRG2:SERPINA1:B2M:HP:CEACAM8:CECR1:RNASET2	http://www.gsea-msigdb.org/gsea/msigdb/cards/REACTOME_NEUTROPHIL_DEGRANULATION
Reactome	REACTOME_CELL_SURFACE_INTERACTIONS_AT_THE_VASCULAR_WALL	134	5	6.0536e-05	0.0302478	CD48:CD44:CEACAM8:SOS1:L1CAM	http://www.gsea-msigdb.org/gsea/msigdb/cards/REACTOME_CELL_SURFACE_INTERACTIONS_AT_THE_VASCULAR_WALL
Reactome	REACTOME_HEMOSTASIS	612	9	0.000107647	0.0403407	MPL:CD48:CD44:SERPINA1:CEACAM8:SOS1:SERPINE2:KLKB1:L1CAM	http://www.gsea-msigdb.org/gsea/msigdb/cards/REACTOME_HEMOSTASIS
Canonical_Pathways	REACTOME_INNATE_IMMUNE_SYSTEM	1040	16	7.27488e-08	0.000159975	ISG15:FCGR3B:CD44:PRG2:SERPINA1:B2M:HP:CEACAM8:SOS1:CASP10:ITCH:LBP:SEMG1:CECR1:RNASET2:DEFA5	http://www.gsea-msigdb.org/gsea/msigdb/cards/REACTOME_INNATE_IMMUNE_SYSTEM
Canonical_Pathways	REACTOME_NEUTROPHIL_DEGRANULATION	475	9	1.50471e-05	0.0165443	FCGR3B:CD44:PRG2:SERPINA1:B2M:HP:CEACAM8:CECR1:RNASET2	http://www.gsea-msigdb.org/gsea/msigdb/cards/REACTOME_NEUTROPHIL_DEGRANULATION
Canonical_Pathways	REACTOME_CELL_SURFACE_INTERACTIONS_AT_THE_VASCULAR_WALL	134	5	6.0536e-05	0.0443729	CD48:CD44:CEACAM8:SOS1:L1CAM	http://www.gsea-msigdb.org/gsea/msigdb/cards/REACTOME_CELL_SURFACE_INTERACTIONS_AT_THE_VASCULAR_WALL
