# Supplementary material for: Epigenetics insights from perceived facial aging
Source: Clin Epigenetics. 2023 Nov 3;15:176. doi: 10.1186/s13148-023-01590-x (PMC10623707; doi:10.1186/s13148-023-01590-x)
Supplement: Supplementary file 4 — Additional file 4. Table S4A: Common CpGs causal to facial aging FA and telomere length TL, Table S4B: Enrichment Analysis of common CpGs causal to FA and TL, Table S4C: GO enrichment analysis of causal CpGs from the 'consistent' group: e.g. shorter telomeres accelerated aging, Table S4D: GO enrichment analysis of causal CpGs from the 'reverse' group: e.g. longer telomeres accelerated aging. [file 13148_2023_1590_MOESM4_ESM.xlsx]

## Sheet: S4A CpGs common to FA and TL
Table S4A: Common CpGs causal to facial aging FA (p-value < 0.01) and telomere length TL (p-value<0.01)
SNP	SNP.Gene	Effect allele	EAF	betaSNP-coeficient	CpG markers	beta-coefficient	P-value	OddsRatio	Gene
rs73145513	ZBTB46	C	0.045537	0.0261673	cg01209296	-2.17316	6.83212e-44	0.113817	ZBTB46
rs436744	VN1R85P	T	0.362974	-0.0342354	cg00067824	-0.710522	2.05492e-31	0.491388	C10orf115
rs449891	VN1R85P	T	0.362231	-0.0346568	cg08287724	-0.698166	2.91074e-31	0.497497	KCNE1
rs449891	VN1R85P	T	0.362231	-0.0374314	cg00421848	-0.646414	2.91074e-31	0.523921	KCNE1
rs449891	VN1R85P	T	0.362231	-0.0304957	cg08468911	-0.793431	2.91074e-31	0.45229	KCNE1
rs383678	ZNF676	T	0.363037	-0.00650671	cg18118685	3.6818	8.26334e-31	39.7179	GALNT13
rs383678	ZNF676	T	0.363037	-0.0525607	cg15624813	0.455786	8.26334e-31	1.57741	C10orf115
rs281184	ZNF676	T	0.36303	-0.0152411	cg01079098	1.56989	1.01768e-30	4.80612	GALNT18
rs281184	ZNF676	T	0.36303	-0.0167335	cg08164326	1.42988	1.01768e-30	4.1782	CFD
rs281184	ZNF676	T	0.36303	-0.0223446	cg19279342	1.07081	1.01768e-30	2.91775	CFD
rs281184	ZNF676	T	0.36303	-0.0283485	cg02534744	0.844026	1.01768e-30	2.32571	CFD
rs192471087	PRRT1	G	0.181684	-0.0171387	cg19555708	1.51238	1.07402e-27	4.53752	GPSM3
rs192471087	PRRT1	G	0.181684	-0.0175178	cg12387154	1.47965	1.07402e-27	4.39142	PRRT1
rs192471087	PRRT1	G	0.181684	-0.0228289	cg16609995	1.13541	1.07402e-27	3.11245	GPSM3
rs192471087	PRRT1	G	0.181684	-0.0561793	cg19321684	0.461384	1.07402e-27	1.58627	GPSM3
rs192471087	PRRT1	G	0.181684	0.0170711	cg05525649	-1.51837	1.07402e-27	0.219069	PBX2
rs192471087	PRRT1	G	0.181684	0.0167021	cg08293075	-1.55191	1.07402e-27	0.211843	PBX2
rs192471087	PRRT1	G	0.181684	-0.0156051	cg12602633	1.66101	1.07402e-27	5.26463	PRRT1
rs6011186	ABHD16B	C	0.0659113	-0.012424	cg19222525	3.36372	1.94888e-27	28.8964	ABHD16B
rs652888	EHMT2	A	0.167757	-0.00998284	cg04293778	-2.50247	3.68275e-26	0.0818822	TNXB
rs62053340	CLEC18A	C	0.388443	-0.0480371	cg27186420	-0.443507	1.24045e-24	0.641782	WWP2
rs10453141	XPO7	T	0.562153	0.0126086	cg03445287	1.63216	2.14484e-24	5.11493	XPO7
rs693906	SLC44A4	G	0.122622	-0.0256166	cg25641533	1.09294	5.49762e-24	2.98302	VWA7
rs11779558	XPO7	A	0.557464	-0.0145156	cg02889774	-1.38492	3.1731e-23	0.250344	XPO7
rs3130063	NCR3	C	0.095498	-0.0456443	cg05889186	-0.633803	5.44306e-23	0.53057	TNXB
rs3099844	HCP5	C	0.100231	-0.0353751	cg07518714	-0.79854	7.22007e-23	0.449985	TNXB
rs3099844	HCP5	C	0.100231	-0.0300317	cg15745284	-0.940619	7.22007e-23	0.390386	TNXB
rs3099844	HCP5	C	0.100231	-0.0233707	cg00355613	-1.20871	7.22007e-23	0.298582	TNXB
rs3099844	HCP5	C	0.100231	-0.0311291	cg13698691	-0.907459	7.22007e-23	0.403548	TNXB
rs3134942	NOTCH4	G	0.114385	0.00860307	cg16599983	3.21661	1.02263e-22	24.9433	NOTCH4
rs3134942	NOTCH4	G	0.114385	-0.0452009	cg09630142	-0.612216	1.02263e-22	0.542148	VWA7
rs3134942	NOTCH4	G	0.114385	-0.0368048	cg00330953	-0.751877	1.02263e-22	0.471481	VWA7
rs3134942	NOTCH4	G	0.114385	-0.0232886	cg00848392	-1.18825	1.02263e-22	0.304754	VWA7
rs3134942	NOTCH4	G	0.114385	-0.0151167	cg02002586	-1.8306	1.02263e-22	0.160317	VWA7
rs3134942	NOTCH4	G	0.114385	-0.0093325	cg12425321	-2.9652	1.02263e-22	0.0515502	VWA7
rs3094005	MICB	G	0.0970537	-0.0333978	cg09474017	-0.856398	1.12357e-22	0.424689	TNXB
rs3094005	MICB	G	0.0970537	-0.0294414	cg05298224	-0.971483	1.12357e-22	0.378521	TNXB
rs9267488	ATP6V1G2	A	0.096476	-0.0442519	cg18102337	-0.647837	1.17363e-22	0.523176	TNXB
rs9267488	ATP6V1G2	A	0.096476	-0.0304538	cg01033871	-0.94136	1.17363e-22	0.390097	TNXB
rs2523593	HLA-B	T	0.0935869	-0.0265901	cg05473289	-1.07182	1.35989e-22	0.342386	TNXB
rs3130923	MICB	G	0.0968709	0.0222189	cg18093866	1.28096	1.86491e-22	3.6001	DDR1
rs3130923	MICB	G	0.0968709	-0.0463263	cg13400512	-0.614372	1.86491e-22	0.54098	TNXB
rs3130923	MICB	G	0.0968709	-0.0757425	cg12694372	-0.375768	1.86491e-22	0.686762	TNXB
rs3130923	MICB	G	0.0968709	-0.0689506	cg15265085	-0.412782	1.86491e-22	0.661806	TNXB
rs3130923	MICB	G	0.0968709	-0.0617652	cg08650890	-0.460803	1.86491e-22	0.630777	TNXB
rs3130923	MICB	G	0.0968709	-0.043097	cg15793329	-0.660407	1.86491e-22	0.516641	TNXB
rs3130923	MICB	G	0.0968709	-0.0328551	cg21642103	-0.866276	1.86491e-22	0.420515	TNXB
rs2854275	HLA-DQB1-AS1	C	0.0958937	-0.0290108	cg19964491	-0.946071	6.56034e-22	0.388264	TNXB
rs2854275	HLA-DQB1-AS1	C	0.0958937	-0.0225254	cg08661360	-1.21846	6.56034e-22	0.295685	TNXB
rs11135735	XPO7	C	0.572797	0.00763064	cg02837301	2.54022	9.55005e-22	12.6825	DOK2
rs2233956	C6orf15	T	0.14932	-0.0196491	cg18909389	-1.18336	3.70799e-21	0.306248	CLIC1
rs2270843	WWP2	A	0.375672	-0.0374327	cg01472075	-0.513681	2.57504e-20	0.598289	CLEC18A
rs56129603	SMEK1	C	0.445107	-0.0158482	cg14409461	1.16468	3.59247e-20	3.2049	SMEK1
rs2736428	SLC44A4	C	0.377239	-0.00798187	cg13691744	2.42554	5.5427e-19	11.3083	SLC44A4
rs2736428	SLC44A4	C	0.377239	-0.00849939	cg16175906	2.27785	5.5427e-19	9.75564	BAG6
rs2854277	HLA-DQB1-AS1	C	0.0959798	0.0239076	cg03531211	1.73091	8.3738e-19	5.64582	HLA-DMA
rs3094127	FLOT1	A	0.185153	-0.0165346	cg12247101	-1.2696	1.03969e-18	0.280945	PPP1R18
rs3094127	FLOT1	A	0.185153	-0.0163605	cg03052182	-1.28311	1.03969e-18	0.277175	PPP1R18
rs3094127	FLOT1	A	0.185153	-0.011155	cg15677364	-1.88187	1.03969e-18	0.152304	TUBB
rs3094127	FLOT1	A	0.185153	0.0076534	cg03151709	2.74287	1.03969e-18	15.5316	MDC1
rs3094127	FLOT1	A	0.185153	-0.030026	cg09179723	-0.699137	1.03969e-18	0.497014	FLOT1
rs7364	OLFML3	C	0.249396	0.0170403	cg11518509	1.24182	3.50052e-18	3.4619	OLFML3
rs34087264	AARS	C	0.430915	0.0183043	cg09029538	0.959606	3.93299e-18	2.61067	AARS
rs10858022	AP4B1	A	0.378782	-0.0173509	cg13801402	-1.05066	3.97926e-18	0.349705	BCL2L15
rs2844458	EHMT2	C	0.372806	-0.00599546	cg22128918	3.13599	6.70658e-18	23.0114	ZBTB12
rs707939	MSH5-SAPCD1	C	0.391495	-0.00766017	cg00640087	2.41364	8.33728e-18	11.1746	CLIC1
rs7146002	CCDC88C	T	0.422667	0.0103849	cg16505891	-1.66967	1.36067e-17	0.18831	CCDC88C
rs67385415	XPO7	T	0.417506	-0.0173972	cg25460807	-0.97316	6.30141e-17	0.377887	DMTN
rs67385415	XPO7	T	0.417506	-0.0125766	cg15246619	-1.34618	6.30141e-17	0.260233	FGF17
rs67385415	XPO7	T	0.417506	-0.0106417	cg25875537	-1.59094	6.30141e-17	0.203733	DMTN
rs660594	SLC44A4	G	0.597631	-0.0031653	cg18274559	5.30011	7.1833e-17	200.358	VARS
rs2242664	SLC44A4	C	0.597631	0.0077148	cg25013052	-2.15829	1.19084e-16	0.115522	SLC44A4
rs68023663	XPO7	T	0.425479	0.00735873	cg02412345	2.2588	1.888e-16	9.57159	XPO7
rs79880068	CBX5	C	0.109043	0.032992	cg00029246	-0.853288	2.34188e-16	0.426012	DGKI
rs2054713	XPO7	A	0.418166	-0.0321452	cg03025830	-0.512789	3.566e-16	0.598823	FGF17
rs4917404	OBFC1	T	0.563822	-0.00630235	cg02722808	-2.6102	4.64933e-16	0.0735196	SH3PXD2A
rs79755767	COPZ1	G	0.104388	0.0301574	cg04158018	-0.924036	4.75589e-16	0.396914	COPZ1
rs79755767	COPZ1	G	0.104388	0.0193553	cg23384027	-1.43974	4.75589e-16	0.23699	NFE2
rs79755767	COPZ1	G	0.104388	0.0181221	cg17230002	-1.53771	4.75589e-16	0.214873	NFE2
rs79755767	COPZ1	G	0.104388	0.0154135	cg24342283	-1.80793	4.75589e-16	0.163993	CXCR5
rs4872104	XPO7	A	0.411333	0.00660221	cg10047019	2.47961	7.71184e-16	11.9366	XPO7
rs878872	XPO7	A	0.416087	0.0126628	cg22272713	1.28767	7.78134e-16	3.62433	XPO7
rs140566858	C6orf10	T	0.183962	0.0257872	cg05996538	0.728098	9.47223e-16	2.07114	NOTCH4
rs139600543	C6orf10	A	0.190363	0.0185528	cg00874877	-1.01195	9.50534e-16	0.363508	C6orf10
rs17207951	TNXB	C	0.359041	0.0268298	cg06264679	-0.657138	1.45284e-15	0.518333	PPT2
rs17207951	TNXB	C	0.359041	0.0110523	cg23470939	-1.59523	1.45284e-15	0.202862	PPT2
rs17207951	TNXB	C	0.359041	0.0107207	cg13798746	-1.64457	1.45284e-15	0.193096	TNXB
rs17207951	TNXB	C	0.359041	0.00996269	cg12738718	-1.76969	1.45284e-15	0.170385	PRRT1
rs17207951	TNXB	C	0.359041	0.0164538	cg14130039	-1.07154	1.45284e-15	0.34248	PPT2
rs17207951	TNXB	C	0.359041	0.0113021	cg11941520	-1.55997	1.45284e-15	0.210143	PPT2
rs17207951	TNXB	C	0.359041	0.0058552	cg23462632	-3.01115	1.45284e-15	0.049235	TNXB
rs2239689	TNXB	G	0.361132	0.0124714	cg23186098	-1.40487	2.09657e-15	0.245399	TNXB
rs6902493	TNXB	C	0.360314	-0.0135484	cg04749507	1.2925	2.22564e-15	3.64189	PRRT1
rs6902493	TNXB	C	0.360314	0.0304594	cg18049167	-0.574906	2.22564e-15	0.562758	PPT2
rs367364	TNXB	C	0.120748	-0.0391824	cg21042276	-0.545191	2.85728e-15	0.579731	TNXB
rs7766862	TNXB	G	0.36119	0.00722142	cg06892049	-2.41581	2.92047e-15	0.0892947	TNXB
rs41268896	ATF6B	G	0.36424	0.0295147	cg17329164	-0.590656	3.12862e-15	0.553964	PPT2
rs41268896	ATF6B	G	0.36424	0.0166969	cg04105091	-1.04409	3.12862e-15	0.352013	PPT2
rs41268896	ATF6B	G	0.36424	0.027778	cg11606877	-0.627584	3.12862e-15	0.53388	ATF6B
rs41268896	ATF6B	G	0.36424	0.0215701	cg12585943	-0.808202	3.12862e-15	0.445658	PPT2
rs41268896	ATF6B	G	0.36424	0.0118376	cg02432444	-1.47268	3.12862e-15	0.229311	TNXB
rs17421624	ATF6B	T	0.342651	0.00571465	cg00617292	-3.05058	3.12862e-15	0.0473313	TNXB
rs41268896	ATF6B	G	0.36424	0.0244579	cg00552704	-0.712775	3.12862e-15	0.490282	PPT2
rs41268896	ATF6B	G	0.36424	0.0231018	cg13102294	-0.754616	3.12862e-15	0.470191	PPT2
rs12447090	COG4	G	0.500203	-0.0066754	cg01753198	-2.31165	2.19527e-14	0.0990974	SF3B3
rs2071293	TNXB	G	0.342577	-0.00603126	cg24475062	2.75168	8.98898e-14	15.6689	TNXB
rs3095300	PSORS1C1	C	0.167548	0.0247163	cg01016122	0.692669	9.4509e-14	1.99904	PSORS1C1
rs8052727	WWP2	T	0.714919	-0.00784667	cg03848856	-2.03155	2.92899e-12	0.131132	WWP2
rs4477866	SPDYA	C	0.583866	0.0493174	cg08318365	0.280765	7.16569e-12	1.32414	TRMT61B
rs3864294	LINC00533	A	0.391103	-0.0315749	cg27535677	0.448128	1.26369e-11	1.56538	LINC00533
rs7192268	DDX19A	C	0.499863	0.00393105	cg08750807	3.449	1.38826e-11	31.4689	AARS
rs904808	WWP2	T	0.724012	-0.0657195	cg00657810	-0.238931	1.82852e-11	0.787469	WWP2
rs3093949	NFKBIL1	C	0.321158	-0.0134147	cg05945401	-1.00928	7.89822e-11	0.36448	DDX39B
rs1800683	LTA	G	0.319073	-0.0145731	cg22318806	-0.926982	8.35384e-11	0.395746	LTA
rs1800683	LTA	G	0.319073	-0.0123597	cg16219283	-1.09299	8.35384e-11	0.335214	LTA
rs150234348	FAM172BP	T	0.5805	0.00404579	cg24214260	3.4246	9.73722e-11	30.7102	ZNF551
rs150234348	FAM172BP	T	0.5805	-0.023319	cg09013032	-0.594159	9.73722e-11	0.552027	HSD17B13
rs13088318	FAM172BP	A	0.3602	-0.00841168	cg10729426	1.63861	1.06735e-10	5.14803	ZNF549
rs59686413	FRYL	T	0.463327	-0.0329797	cg03852670	-0.390732	1.46657e-10	0.676562	SLC10A4
rs7654770	SLC10A4	T	0.542397	0.0113298	cg19247841	-1.13522	1.55519e-10	0.32135	SLC10A4
rs9405090	C6orf10	A	0.446563	-0.00359934	cg06545464	3.65139	2.07917e-10	38.5282	C6orf10
rs3130630	ATP6V1G2-DDX39B	A	0.321629	-0.00539052	cg09878914	-2.42036	3.5439e-10	0.0888897	DDX39B
rs2239527	DDX39B	C	0.318195	-0.0116583	cg14597739	1.11296	4.92254e-10	3.04337	LTA
rs2442720	HLA-B	A	0.512342	-0.00489213	cg21999229	0.705166	4.92254e-10	2.02418	LTA
rs2239527	DDX39B	C	0.318195	-0.0184004	cg21999229	0.705166	4.92254e-10	2.02418	LTA
rs2239527	DDX39B	C	0.318195	0.00314222	cg26311932	-4.12934	4.92254e-10	0.0160935	LTB
rs2239527	DDX39B	C	0.318195	-0.0325399	cg14437551	0.398751	4.92254e-10	1.48996	LTA
rs9859077	SENP7	G	0.363087	-0.0338413	cg06615754	-0.389624	6.5768e-10	0.677311	ZNF551
rs9859077	SENP7	G	0.363087	-0.00669919	cg06458239	-1.96821	6.5768e-10	0.139707	ZNF549
rs9859077	SENP7	G	0.363087	-0.00598508	cg27112264	-2.20305	6.5768e-10	0.110466	ZNF814
rs62280667	SENP7	T	0.362364	-0.00244352	cg03142586	5.38379	6.81207e-10	217.847	ZNF154
rs62280667	SENP7	T	0.362364	-0.0104838	cg04684267	1.25483	6.81207e-10	3.50724	ZNF274
rs62280667	SENP7	T	0.362364	-0.0142084	cg10710439	0.92589	6.81207e-10	2.52411	ZFP30
rs62280667	SENP7	T	0.362364	-0.0214435	cg11294513	0.613491	6.81207e-10	1.84687	ZNF154
rs62280667	SENP7	T	0.362364	-0.00583261	cg21790626	2.25549	6.81207e-10	9.53999	ZNF154
rs62280667	SENP7	T	0.362364	-0.0144028	cg06442489	0.913392	6.81207e-10	2.49276	ZSCAN18
rs16843927	SENP7	T	0.610181	0.0145205	cg00541956	0.855212	1.88644e-09	2.35187	ZNF256
rs3782181	KITLG	C	0.807517	-0.00857612	cg18774692	1.65787	5.04718e-09	5.24812	RNU1-117P
rs9856435	SENP7	C	0.608856	0.0212265	cg04364311	0.566928	5.50311e-09	1.76284	SENP7
rs2433031	SENP7	T	0.391233	-0.020053	cg12506930	-0.599312	5.69718e-09	0.549189	ZNF551
rs2433031	SENP7	T	0.391233	-0.0182122	cg03234186	-0.659889	5.69718e-09	0.516909	ZNF551
rs494620	SLC44A4	G	0.461676	-0.00292329	cg27587935	4.1766	5.73942e-09	65.1441	SLC44A4
rs494620	SLC44A4	G	0.461676	-0.00447609	cg01657995	2.72769	5.73942e-09	15.2976	SNORD52
rs7406485	DNAH2	C	0.326147	0.0469582	cg04615859	-0.263728	6.49667e-09	0.768182	CYB5D1
rs12491955	SENP7	C	0.60144	0.0164106	cg27324426	0.727433	7.30539e-09	2.06976	ZNF551
rs12496260	SENP7	C	0.608538	0.0224682	cg01268824	0.531003	7.55568e-09	1.70064	ZNF551
rs2652511	SLC6A3	A	0.586682	0.0051757	cg12882697	2.28002	9.73145e-09	9.77686	SLC6A3
rs589428	EHMT2	T	0.716956	0.0591979	cg27003765	-0.203693	1.10649e-08	0.815713	SLC44A4
rs589428	EHMT2	T	0.716956	0.0423245	cg23431175	-0.284899	1.10649e-08	0.75209	SLC44A4
rs605203	SLC44A4	C	0.716917	-0.00923208	cg17626960	1.30266	1.20022e-08	3.67908	PRRT1
rs2682383	SENP7	T	0.386174	-0.00956544	cg05661282	-1.22221	1.70528e-08	0.294578	ZNF154
rs6747219	LINC01122	A	0.154954	-0.0152154	cg25292309	1.03508	3.17032e-08	2.81534	LINC01122
rs276216	ITPRIP	A	0.32906	-0.00698246	cg11276172	1.70679	3.59334e-08	5.51124	ITPRIP
rs146548937	SBK1	G	0.384491	-0.0276089	cg09046979	0.226469	3.71591e-08	1.25416	SBK1
rs13333976	NPIPB6	T	0.38176	-0.0495538	cg09046979	0.226469	3.71591e-08	1.25416	SBK1
rs2617583	LPCAT1	C	0.553476	0.00584312	cg04598517	1.89226	5.95977e-08	6.63435	SLC6A3
rs884684	LAMTOR5-AS1	G	0.482273	0.0115323	cg00410422	-0.941477	6.05618e-08	0.390051	LAMTOR5-AS1
rs204883	TNXB	G	0.440136	0.0133351	cg04841389	-0.809181	1.56428e-07	0.445222	TNXB
rs204883	TNXB	G	0.440136	0.00934677	cg02628680	-1.15446	1.56428e-07	0.315227	TNXB
rs204883	TNXB	G	0.440136	0.00352403	cg25596754	-3.06197	1.56428e-07	0.0467953	TNXB
rs4985376	WWP2	G	0.610079	-0.0288611	cg01735503	-0.376137	1.68497e-07	0.686509	WWP2
rs4058	LMLN	C	0.0920525	-0.00379375	cg03262918	-4.5295	1.7355e-07	0.010786	BBX
rs62144566	LINC01122	C	0.144218	-0.021185	cg10416784	0.728822	2.18123e-07	2.07264	LINC01122
rs2256543	MICD	T	0.553437	-0.00340302	cg00956423	3.03986	2.53905e-07	20.9023	ZNRD1
rs2256543	MICD	T	0.553437	-0.00439265	cg08918709	2.355	2.53905e-07	10.5381	TRIM31-AS1
rs9366778	WASF5P	G	0.440208	0.0108648	cg18068635	-0.977267	3.3798e-07	0.376338	HCG27
rs1611149	HLA-G	C	0.509243	0.0153416	cg21855392	0.662458	3.82663e-07	1.93955	HLA-G
rs386480	STK19	C	0.744891	-0.00843954	cg11945824	-1.30306	4.34129e-07	0.2717	PRRT1
rs2605232	CWH43	T	0.4953	-0.00599724	cg13739942	-1.69641	4.57869e-07	0.18334	CCDC12
rs2605254	RNU6-158P	C	0.447804	0.00989998	cg17631454	1.02341	5.4841e-07	2.78266	SNX18P23
rs11147102	MUC8	G	0.695096	0.00264959	cg18617770	4.2096	5.53163e-07	67.3294	MUC8
rs3130315	NOTCH4	G	0.478047	-0.00916219	cg25457674	1.09958	7.96963e-07	3.00292	C6orf10
rs10937784	GRPEL1	G	0.783049	-0.00636969	cg24709285	1.86353	8.76761e-07	6.44644	TADA2B
rs4233727	PPP1CB	T	0.678031	-0.0127764	cg06142740	-0.820725	8.78383e-07	0.440112	PPP1CB
rs146689702	CWH43	C	0.734596	0.0121777	cg22779039	0.892386	9.68807e-07	2.44095	SPATA18
rs2071286	NOTCH4	C	0.251878	-0.00640945	cg08117728	1.98796	1.07874e-06	7.30059	NOTCH4
rs2071286	NOTCH4	C	0.251878	-0.00696971	cg08801479	1.82815	1.07874e-06	6.22239	NOTCH4
rs2071286	NOTCH4	C	0.251878	-0.0108243	cg11884274	1.17714	1.07874e-06	3.24508	NOTCH4
rs2071286	NOTCH4	C	0.251878	0.0153945	cg07810190	-0.827679	1.07874e-06	0.437063	TNXB
rs2868366	ZP3	A	0.491648	-0.00732828	cg19701531	-1.32832	1.16659e-06	0.264923	SRCRB4D
rs12147969	DPF3	C	0.200141	0.00926899	cg20250651	-1.27491	1.33338e-06	0.279457	DPF3
rs521977	SLC44A4	T	0.748248	-0.0061625	cg14531663	1.70531	1.33733e-06	5.50311	PRRT1
rs521977	SLC44A4	T	0.748248	-0.00695634	cg14027333	1.51071	1.33733e-06	4.52994	PRRT1
rs521977	SLC44A4	T	0.748248	-0.00798482	cg21035875	1.31612	1.33733e-06	3.72894	PRRT1
rs521977	SLC44A4	T	0.748248	-0.00810332	cg17955729	1.29688	1.33733e-06	3.65785	PRRT1
rs521977	SLC44A4	T	0.748248	-0.00821909	cg23061027	1.27861	1.33733e-06	3.59164	PRRT1
rs521977	SLC44A4	T	0.748248	-0.00960068	cg27067781	1.09461	1.33733e-06	2.98802	PRRT1
rs521977	SLC44A4	T	0.748248	-0.0108443	cg14757228	0.969083	1.33733e-06	2.63553	PRRT1
rs521977	SLC44A4	T	0.748248	-0.0110764	cg21570988	0.948777	1.33733e-06	2.58255	PRRT1
rs521977	SLC44A4	T	0.748248	-0.0135544	cg13782301	0.775321	1.33733e-06	2.17129	PRRT1
rs521977	SLC44A4	T	0.748248	0.0576862	cg04567302	-0.182175	1.33733e-06	0.833455	SLC44A4
rs521977	SLC44A4	T	0.748248	0.0336935	cg03045620	-0.3119	1.33733e-06	0.732055	SLC44A4
rs521977	SLC44A4	T	0.748248	0.0134867	cg16704889	-0.779215	1.33733e-06	0.458766	DDAH2
rs1264701	TRIM31	G	0.196418	-0.00821504	cg00879790	1.48663	1.52521e-06	4.42216	TRIM15
rs1264701	TRIM31	G	0.196418	0.0464831	cg00076543	-0.262734	1.52521e-06	0.768946	HCG17
rs3788509	TOM1	G	0.337316	-0.0108929	cg20571453	-0.93033	1.5329e-06	0.394423	HMGXB4
rs61593058	PRMT7	T	0.165868	-0.00353893	cg09835421	3.63497	1.68353e-06	37.9008	PRMT7
rs61593058	PRMT7	T	0.165868	-0.00412462	cg03983715	3.11881	1.68353e-06	22.6194	PRMT7
rs1638132	ZP3	T	0.504124	0.0108522	cg18170076	0.854981	3.63579e-06	2.35133	POMZP3
rs28372238	ZNF19	A	0.696217	0.0112225	cg07605834	0.888119	3.70798e-06	2.43055	ZNF23
rs149288080	HLA-A	C	0.0624444	-0.00417862	cg22220991	4.15286	3.87134e-06	63.6155	ZNRD1-AS1
rs218259	KIT	A	0.240531	-0.0325887	cg25181751	-0.335494	5.50257e-06	0.714985	KIT
rs218259	KIT	A	0.240531	-0.025164	cg20208633	-0.434482	5.50257e-06	0.6476	KIT
rs4883583	MUC8	T	0.285225	-0.00288363	cg25139963	3.52879	6.87741e-06	34.0826	MUC8
rs1317140	TRAIP	G	0.283293	0.0127102	cg18642234	0.754051	7.7923e-06	2.12559	GPX1
rs11637656	IREB2	C	0.627646	-0.0250129	cg13561554	-0.362338	1.03777e-05	0.696047	IREB2
rs2869032	IREB2	C	0.796465	-0.0245791	cg18825076	-0.440887	1.08488e-05	0.643466	IREB2
rs34382226	ADAMTS7	C	0.353656	0.00994453	cg18825076	-0.440887	1.08488e-05	0.643466	IREB2
rs6485758	CELF1	G	0.333583	-0.0176605	cg19460817	-0.544118	1.085e-05	0.580354	CELF1
rs6485758	CELF1	G	0.333583	-0.0148132	cg25953688	-0.648703	1.085e-05	0.522723	CELF1
rs192079207	HLA-W	C	0.0310367	-0.0394422	cg03610567	0.581235	1.29559e-05	1.78825	TRIM26
rs7622500	SENP7	C	0.399377	-0.00823114	cg17798563	-1.07727	1.30603e-05	0.340523	ZIK1
rs2234385	UBA7	G	0.288829	0.00737967	cg27573935	1.25438	1.43119e-05	3.50567	FAM212A
rs11191129	C10orf76	C	0.411408	-0.0241745	cg13252968	-0.362446	1.44478e-05	0.695972	KCNIP2
rs35960171	MGEA5	G	0.413056	0.0182028	cg04368939	0.478446	1.62373e-05	1.61356	KCNIP2
rs1568661	DAG1	A	0.394122	0.018749	cg09416188	0.462457	1.67206e-05	1.58797	DAG1
rs12309362	MUC8	G	0.652064	-0.0418423	cg07126115	-0.221411	1.73446e-05	0.801387	MUC8
rs12596821	IL34	A	0.455574	0.0126095	cg08281777	-0.686253	1.80872e-05	0.503459	IL34
rs62259939	USP4	G	0.390593	0.00580518	cg05055782	1.4898	1.8646e-05	4.43622	GPX1
rs62259939	USP4	G	0.390593	0.00660126	cg05551922	1.31014	1.8646e-05	3.70669	GPX1
rs62259939	USP4	G	0.390593	0.0079648	cg24011261	1.08585	1.8646e-05	2.96195	GPX1
rs9906669	SHC1P2	A	0.337571	-0.00282759	cg24239014	-3.19075	1.89967e-05	0.0411412	UBTF
rs9264531	HLA-C	A	0.790283	-0.00435575	cg18020679	2.41228	1.91484e-05	11.1594	RXRB
rs4919595	MGEA5	T	0.58742	0.00394573	cg25723614	-2.18048	2.05603e-05	0.112987	KCNIP2
rs7104791	COLCA2	T	0.790006	0.0286429	cg17390301	-0.360658	2.0934e-05	0.697217	POU2AF1
rs143210366	RPL15P4	T	0.0346834	0.0250933	cg09001226	-0.143829	2.14181e-05	0.866036	PBX2
rs76846904	HLA-DRB5	C	0.00852571	0.0892831	cg09001226	-0.143829	2.14181e-05	0.866036	PBX2
rs147717587	HLA-DQB1	C	0.00978769	0.0830295	cg09001226	-0.143829	2.14181e-05	0.866036	PBX2
rs143133357	HLA-DQB1	T	0.00991075	0.0819402	cg09001226	-0.143829	2.14181e-05	0.866036	PBX2
rs261949	HCG18	G	0.231369	-0.00889873	cg16055914	1.14411	2.35138e-05	3.13964	HLA-L
rs261949	HCG18	G	0.231369	-0.0131003	cg10381888	0.777164	2.35138e-05	2.17529	HLA-L
rs261949	HCG18	G	0.231369	-0.0133283	cg26993102	0.76387	2.35138e-05	2.14657	HLA-L
rs261949	HCG18	G	0.231369	0.0329715	cg27011480	-0.308785	2.35138e-05	0.734338	HLA-L
rs261949	HCG18	G	0.231369	0.00415995	cg23363014	-2.44741	2.35138e-05	0.0865175	HLA-L
rs261949	HCG18	G	0.231369	0.0036814	cg08912051	-2.76555	2.35138e-05	0.0629415	HLA-L
rs261949	HCG18	G	0.231369	0.00275127	cg12956567	-3.70051	2.35138e-05	0.0247109	HLA-L
rs9380167	HCG18	A	0.28885	-0.0170688	cg06230847	0.561741	2.4347e-05	1.75372	TRIM39-RPP21
rs9380167	HCG18	A	0.28885	0.00637013	cg07750744	-1.50519	2.4347e-05	0.221974	RPP21
rs3950753	ANKRD18DP	G	0.452629	-0.0116165	cg20912896	0.733346	2.54633e-05	2.08204	TUBB8P8
rs1799231	POMZP3	C	0.498193	0.0131666	cg22169427	0.643322	2.55018e-05	1.90279	UPK3B
rs66529687	NANOS2	G	0.133252	0.0460073	cg19702802	0.269662	2.84879e-05	1.30952	NANOS2
rs66529687	NANOS2	G	0.133252	0.0156353	cg05206559	0.793486	2.84879e-05	2.21109	NANOS2
rs66529687	NANOS2	G	0.133252	0.017858	cg04436389	0.694725	2.84879e-05	2.00316	NANOS2
rs66529687	NANOS2	G	0.133252	0.0226092	cg20446404	0.548733	2.84879e-05	1.73106	NANOS2
rs66529687	NANOS2	G	0.133252	0.0487202	cg14192299	0.254646	2.84879e-05	1.29001	NANOS2
rs66529687	NANOS2	G	0.133252	0.0562993	cg25673584	0.220365	2.84879e-05	1.24653	NANOS2
rs116703334	DNAJC8	G	0.0220335	-0.0689132	cg15161854	0.452945	2.88323e-05	1.57294	SNHG3
rs10748815	C10orf76	G	0.587525	-0.0283465	cg17544177	0.297981	2.91134e-05	1.34714	KCNIP2
rs35497851	ITPRIP	A	0.300907	0.0107991	cg09530438	-0.863929	3.01849e-05	0.421503	ITPRIP
rs28372928	NIP7	C	0.0521109	0.0333947	cg06469895	-0.496965	3.89119e-05	0.608374	TERF2
rs10840279	SWAP70	A	0.273889	-0.0687759	cg10649130	-0.137943	4.30271e-05	0.871148	SWAP70
rs62381946	HSPA4	A	0.272906	0.0328981	cg12308054	-0.283282	4.39968e-05	0.753307	HSPA4
rs3778624	TRIM39-RPP21	T	0.237146	-0.0255291	cg01383911	0.383836	4.49787e-05	1.46791	TRIM39-RPP21
rs3824867	RAPSN	A	0.719626	0.0165879	cg15270729	0.542638	4.53425e-05	1.72054	RAPSN
rs56952027	BCL2L11	C	0.447494	0.00394368	cg18646521	-2.0705	5.16287e-05	0.126122	ACOXL
rs11781699	EXT1	T	0.193819	0.0271658	cg21789008	0.387347	5.7031e-05	1.47307	EXT1
rs11781699	EXT1	T	0.193819	0.0303816	cg11064524	0.346348	5.7031e-05	1.41389	EXT1
rs226069	ERI3	G	0.720304	0.00981715	cg12590902	0.906808	5.82677e-05	2.4764	ERI3
rs12499992	CWH43	T	0.70005	0.0137274	cg25316310	-0.621471	6.24157e-05	0.537154	CWH43
rs662942	ERI3	C	0.696626	0.00926855	cg17154605	0.944798	6.64519e-05	2.57229	ERI3
rs3856241	ARID4B	G	0.446589	0.00600709	cg18917640	-1.29147	0.000104447	0.274868	GGPS1
rs2394160	HLA-F-AS1	A	0.427787	0.0148879	cg27538003	-0.527971	0.000104834	0.5898	HCG9
rs4793083	SHC1P2	C	0.672673	0.00697312	cg17199367	-1.18318	0.00010982	0.306303	ASB16
rs12507167	SPATA18	C	0.567591	0.00528099	cg03237868	1.47649	0.000121904	4.37753	SPATA18
rs4793086	SLC4A1	C	0.671516	0.0133813	cg06376161	-0.607963	0.000144651	0.544459	UBTF
rs6058218	MMP24	A	0.243833	-0.00841374	cg04606053	1.06019	0.000163002	2.88693	MMP24
rs113356818	CUX1	G	0.0592609	0.00964294	cg10657965	1.77882	0.000167252	5.92289	CUX1
rs112811140	FBRSL1	C	0.32272	-0.01459	cg24780570	0.567815	0.000168604	1.76441	FBRSL1
rs1684044	RN7SL348P	C	0.583448	-0.00900769	cg01287936	-0.846861	0.000183455	0.428759	RN7SL348P
rs1684044	RN7SL348P	C	0.583448	-0.00834407	cg06302690	-0.914214	0.000183455	0.400832	RN7SL348P
rs1684044	RN7SL348P	C	0.583448	-0.0132581	cg03775123	-0.575364	0.000183455	0.5625	ANKDD1A
rs6840334	LCORL	T	0.147947	-0.0110354	cg01089331	-0.906011	0.000202975	0.404133	LCORL
rs9267576	C6orf48	T	0.868929	-0.0197399	cg17772649	-0.543391	0.000207385	0.580775	C6orf25
rs9267576	C6orf48	T	0.868929	-0.0161059	cg14522990	-0.665998	0.000207385	0.513761	C6orf25
rs9267576	C6orf48	T	0.868929	-0.0135381	cg06928741	-0.792319	0.000207385	0.452794	C6orf25
rs9267576	C6orf48	T	0.868929	-0.0123454	cg20191740	-0.868868	0.000207385	0.419426	C6orf25
rs9267576	C6orf48	T	0.868929	-0.0150375	cg00578039	-0.713319	0.000207385	0.490015	C6orf25
rs10208	UBTF	C	0.31435	0.0161418	cg13607699	0.498516	0.000208337	1.64628	UBTF
rs10403089	SAE1	T	0.669558	-0.00576234	cg27300045	-1.42939	0.000208984	0.239455	ZC3H4
rs7295014	FBRSL1	G	0.603107	0.0325852	cg06791426	0.243739	0.000239128	1.27601	FBRSL1
rs4872462	PIWIL2	A	0.543866	0.0179765	cg02463440	-0.410017	0.000268688	0.663639	PIWIL2
rs1265049	C6orf15	T	0.0264971	0.00667402	cg14219599	3.23814	0.000274717	25.4862	GNL1
rs1265049	C6orf15	T	0.0264971	0.0321578	cg06879746	0.672041	0.000274717	1.95823	VARS2
rs7164594	HYKK	C	0.223084	0.0261395	cg04140906	-0.332338	0.00027496	0.717245	PSMA4
rs7397938	MUC8	T	0.367041	0.029363	cg02276807	-0.253417	0.000292515	0.776144	MUC8
rs11612819	FBRSL1	G	0.334995	-0.0296638	cg19846096	-0.262083	0.000327989	0.769447	MUC8
rs2710251	STK36	T	0.445842	-0.0120468	cg14485185	-0.598641	0.000351456	0.549558	SCN2B
rs2269426	ATF6B	G	0.412187	0.0162004	cg08362880	-0.459534	0.00035277	0.631578	TNXB
rs2269426	ATF6B	G	0.412187	0.00267387	cg02657865	-2.78422	0.00035277	0.0617775	ATF6B
rs2269426	ATF6B	G	0.412187	0.0131447	cg15657588	-0.566361	0.00035277	0.567587	ATF6B
rs2269426	ATF6B	G	0.412187	0.0101464	cg00661399	-0.733725	0.00035277	0.480117	TNXB
rs2269426	ATF6B	G	0.412187	0.009519	cg06539391	-0.782082	0.00035277	0.457453	TNXB
rs2269426	ATF6B	G	0.412187	0.00821889	cg19935845	-0.905796	0.00035277	0.40422	ATF6B
rs2269426	ATF6B	G	0.412187	0.00802329	cg18630580	-0.927878	0.00035277	0.395392	TNXB
rs2269426	ATF6B	G	0.412187	0.00793879	cg11431261	-0.937755	0.00035277	0.391506	TNXB
rs2269426	ATF6B	G	0.412187	0.00705413	cg10303653	-1.05536	0.00035277	0.348068	TNXB
rs2269426	ATF6B	G	0.412187	0.00620544	cg13199127	-1.1997	0.00035277	0.301286	TNXB
rs2269426	ATF6B	G	0.412187	0.00553034	cg05569328	-1.34615	0.00035277	0.260241	TNXB
rs2269426	ATF6B	G	0.412187	0.00449117	cg22851080	-1.65762	0.00035277	0.190593	TNXB
rs2269426	ATF6B	G	0.412187	0.00393449	cg23257604	-1.89215	0.00035277	0.150747	ATF6B
rs2269426	ATF6B	G	0.412187	0.00393136	cg17295739	-1.89366	0.00035277	0.15052	TNXB
rs2269426	ATF6B	G	0.412187	0.00379886	cg17031787	-1.9597	0.00035277	0.1409	TNXB
rs2269426	ATF6B	G	0.412187	0.00206143	cg05483184	-3.61139	0.00035277	0.0270142	TNXB
rs34473775	STAC2	G	0.721403	0.0755506	cg15445000	0.109284	0.000357737	1.11548	MED1
rs7521047	NUP210L	T	0.54512	0.0346261	cg11718162	0.207061	0.000364756	1.23006	TPM3
rs3811759	SLC10A4	A	0.236279	0.00747082	cg15299388	-1.14961	0.000364983	0.316761	ZAR1
rs4674319	ZNF142	C	0.562248	0.00981363	cg04430204	-0.734231	0.000395185	0.479874	STK36
rs2303561	BCS1L	C	0.428756	0.0158914	cg10643489	0.44986	0.000435005	1.56809	RQCD1
rs4902647	ZFP36L1	C	0.458161	0.00294926	cg16751098	-2.38677	0.000438977	0.091926	ZFP36L1
rs12809318	FBRSL1	T	0.571832	-0.0221937	cg05839365	0.316679	0.000457521	1.37256	FBRSL1
rs67967246	MYPOP	A	0.129871	-0.0336179	cg00919077	-0.309817	0.000462026	0.733581	MYPOP
rs117417590	ULK1	C	0.0156008	-0.0423439	cg22286906	-0.946885	0.000487439	0.387948	MMP17
rs7001697	POLR3D	C	0.535806	0.0174535	cg26039829	-0.403201	0.00049667	0.668178	PIWIL2
rs11634339	LOXL1-AS1	T	0.373029	0.00493189	cg21717017	-1.48177	0.000503198	0.227234	TBC1D21
rs2076363	THAP3	C	0.362049	-0.0201219	cg24312985	-0.365237	0.000526231	0.694032	THAP3
rs1409018	RBM26	C	0.507783	0.0246524	cg04261072	0.280395	0.000541206	1.32365	RBM26
rs145463269	HCG17	A	0.0243284	-0.0454153	cg17835678	0.37765	0.000545072	1.45885	HLA-L
rs617453	DOCK8	A	0.544768	0.0614736	cg14500300	-0.113863	0.000546339	0.892381	C9orf66
rs78782130	SF3B3	G	0.0603547	0.0149552	cg09426937	-0.904512	0.000554804	0.404739	ST3GAL2
rs2160915	ODF4	G	0.317986	0.00653056	cg26451188	-1.17701	0.000557956	0.308199	RNF222
rs17754589	NEIL2	C	0.212305	-0.00310681	cg04541228	-2.69582	0.00057159	0.0674874	NEIL2
rs11654935	RNU6-233P	G	0.720302	0.0309266	cg19439043	0.25754	0.000573244	1.29374	CDK12
rs12821205	FBRSL1	T	0.48746	0.0156748	cg02158978	0.440349	0.000630492	1.55325	FBRSL1
rs66790703	REST	G	0.19229	-0.00891005	cg10802680	-0.982046	0.000642173	0.374544	DIABLO
rs66790703	REST	G	0.19229	-0.00742094	cg21805118	-1.17911	0.000642173	0.307553	DIABLO
rs66790703	REST	G	0.19229	-0.0360853	cg27073068	-0.242483	0.000642173	0.784677	REST
rs66790703	REST	G	0.19229	-0.00730275	cg22586405	-1.19819	0.000642173	0.30174	CDH22
rs66790703	REST	G	0.19229	0.00961858	cg22143387	0.909706	0.000642173	2.48359	LMAN2
rs10063870	PROB1	C	0.316381	0.0097216	cg25374813	-0.738609	0.000761785	0.477778	SLC23A1
rs13114836	ZAR1	C	0.220701	-0.0150121	cg22289785	-0.54931	0.000790074	0.577348	ZAR1
rs62182127	VIL1	G	0.569742	-0.0454822	cg21188652	0.148969	0.000842753	1.16064	RQCD1
rs3776143	NDUFS6	A	0.880927	0.01509	cg00561739	0.621482	0.000899743	1.86169	NDUFS6
rs79616223	TRADD	A	0.0398382	-0.0789059	cg01755541	0.219995	0.000956789	1.24607	ZDHHC1
rs58408429	REST	T	0.193793	0.013126	cg27020362	0.640386	0.00102116	1.89721	MZB1
rs58408429	REST	T	0.193793	-0.0072203	cg05591728	-1.16418	0.00102116	0.312179	SMPD3
rs11896209	TTLL4	G	0.482761	0.0197101	cg26104932	0.332989	0.00104284	1.39513	CYP27A1
rs11896209	TTLL4	G	0.482761	-0.00442163	cg07467716	-1.48435	0.00104284	0.226649	TTLL4
rs936867	RN7SL348P	A	0.422431	0.0230955	cg10097464	0.285938	0.00108698	1.33101	ANKDD1A
rs6672856	NUP210L	C	0.310219	0.00204957	cg16262392	-3.47552	0.00113154	0.0309457	SLC39A1
rs72740503	RFX7	G	0.146684	0.00596551	cg08857201	1.63691	0.00113434	5.13924	TEX9
rs7498369	TUBB8P7	A	0.327776	0.00264509	cg22237459	2.65839	0.0011435	14.2733	RASSF5
rs6436066	TTLL4	T	0.444819	0.00529049	cg26175971	1.2406	0.00114642	3.45769	CYP27A1
rs781656	REST	G	0.193608	0.010067	cg17499324	0.822895	0.00123739	2.27708	FCGBP
rs3810807	ZSCAN10	A	0.489523	-0.00370476	cg27638742	-1.74602	0.00125059	0.174467	ZSCAN10
rs12645070	REST	G	0.193515	0.00837632	cg09421562	0.980551	0.00129091	2.66592	MPO
rs12645070	REST	G	0.193515	0.00835769	cg23456739	0.982736	0.00129091	2.67176	RXRB
rs138820	BRD1	T	0.22189	0.00915356	cg27064178	0.851665	0.00129638	2.34355	BRD1
rs2227901	REST	G	0.194813	0.0126876	cg14084907	0.647279	0.00130293	1.91034	TP73
rs2227901	REST	G	0.194813	-0.00794451	cg16554148	-1.03372	0.00130293	0.355681	TP73
rs11071253	RFX7	T	0.145581	0.00249141	cg19094555	3.86905	0.00130912	47.8968	TEX9
rs35546703	FBXL20	T	0.277443	-0.0169759	cg17288560	0.436824	0.00133183	1.54778	CDK12
rs11075773	IL34	C	0.405884	0.012952	cg10485485	-0.502664	0.00134488	0.604917	IL34
rs5023077	FBRSL1	T	0.553124	-0.00865136	cg01231485	0.74457	0.001348	2.10554	FBRSL1
rs521171	SIDT2	C	0.755896	0.00484214	cg06950730	-1.56223	0.00140354	0.209667	TAGLN
rs138814	BRD1	C	0.204176	0.00852983	cg16655795	0.916841	0.00143579	2.50138	CNFN
rs138814	BRD1	C	0.204176	0.047028	cg22777249	0.166295	0.00143579	1.18092	CRELD2
rs57255560	BRD1	T	0.405815	-0.0237853	cg22777249	0.166295	0.00143579	1.18092	CRELD2
rs603734	FJX1	A	0.287065	-0.0103812	cg23843407	-0.678647	0.00148028	0.507303	FJX1
rs603734	FJX1	A	0.287065	-0.00243697	cg20255176	-2.89095	0.00148028	0.0555236	FJX1
rs598791	DOCK8	A	0.37651	0.025286	cg13703912	-0.258869	0.00148708	0.771924	C9orf66
rs200537	TNRC6A	G	0.814901	-0.0495332	cg04756594	0.162066	0.00151076	1.17594	SLC5A11
rs114762484	OR2J2	A	0.098498	0.0141499	cg04435719	0.733194	0.00151195	2.08172	C6orf100
rs10870464	FBRSL1	A	0.683538	0.0311114	cg20454518	0.2238	0.00151624	1.25082	FBRSL1
rs62021898	PYGO1	A	0.497453	0.0296361	cg08901157	0.218466	0.00153531	1.24417	PRTG
rs11583755	KLHL21	A	0.38186	0.00646535	cg00103568	-1.02603	0.00154394	0.358427	KLHL21
rs138828	BRD1	G	0.182261	0.0129535	cg08174792	0.631535	0.00156376	1.8805	BRD1
rs436920	DNAJC11	G	0.645553	-0.0246088	cg00644847	0.270428	0.00167089	1.31052	DNAJC11
rs34972471	PTPRJ	G	0.237821	0.00544677	cg11545521	-1.32557	0.00167488	0.265653	PTPRJ
rs141494203	DOCK3	G	0.015851	0.163598	cg22982570	0.12893	0.00168025	1.13761	PCBP4
rs17081933	NOA1	T	0.194146	0.00915397	cg00245890	-0.874609	0.00171206	0.417025	FAM107A
rs4959597	DUSP22	G	0.0867386	-0.0333126	cg17711521	0.343888	0.00185484	1.41042	DUSP22
rs4233728	PPP1CB	A	0.588466	-0.00276283	cg10717082	-2.31376	0.00186935	0.0988889	PPP1CB
rs114514827	LINC00243	G	0.126228	-0.00922664	cg11609578	1.0672	0.00190848	2.90722	LINC00243
rs4845605	TPM3	T	0.536548	-0.00942896	cg16289421	0.662772	0.00193966	1.94016	TPM3
rs139260482	KCTD19	C	0.0416707	-0.0140777	cg26558287	1.11428	0.00197163	3.04737	ZDHHC1
rs35154326	SLC5A11	A	0.284551	0.0090128	cg04022912	-0.775152	0.00197822	0.460634	SLC5A11
rs12405970	THAP3	G	0.360066	0.014385	cg06778853	-0.454398	0.00208504	0.63483	KLHL21
rs8060906	IFT140	T	0.179334	-0.0030391	cg08880369	2.57669	0.0020883	13.1535	TMEM204
rs8060906	IFT140	T	0.179334	-0.0388824	cg08006309	0.201398	0.0020883	1.22311	TMEM204
rs2072633	CFB	A	0.606875	-0.0048982	cg00406022	1.26433	0.00209784	3.54071	C6orf25
rs2072633	CFB	A	0.606875	-0.00534301	cg22235293	1.15907	0.00209784	3.18697	C6orf25
rs2072633	CFB	A	0.606875	-0.00536484	cg07014308	1.15435	0.00209784	3.17197	C6orf25
rs2072633	CFB	A	0.606875	-0.00593932	cg21620139	1.0427	0.00209784	2.83686	C6orf25
rs2072633	CFB	A	0.606875	-0.0061777	cg21506565	1.00246	0.00209784	2.72499	C6orf25
rs2072633	CFB	A	0.606875	-0.00791283	cg19127747	0.782643	0.00209784	2.18724	C6orf25
rs73165969	REST	G	0.19256	-0.00579413	cg04488476	-1.37386	0.00213221	0.253128	DAXX
rs117586454	HCG17	G	0.0142371	0.0237966	cg20856330	-0.288495	0.00214003	0.749391	RPP21
rs3778624	TRIM39-RPP21	T	0.237146	0.0317113	cg20856330	-0.288495	0.00214003	0.749391	RPP21
rs3130361	UBQLN1P1	A	0.778163	0.00559493	cg20856330	-0.288495	0.00214003	0.749391	RPP21
rs8045127	IFT140	T	0.180574	-0.0213279	cg14470121	0.364567	0.00214868	1.43989	TMEM204
rs6073142	IFT52	G	0.759322	-0.0241833	cg03539340	-0.301535	0.00217828	0.739682	IFT52
rs6937318	TNXB	T	0.587927	0.0211439	cg21289669	-0.290256	0.00221426	0.748072	TNXB
rs6937318	TNXB	T	0.587927	0.00728766	cg04872123	-0.842128	0.00221426	0.430793	TNXB
rs149432671	POU5F1	A	0.131302	-0.00778099	cg19142682	1.2635	0.00255234	3.53779	HCG27
rs12741141	KLHL21	C	0.383542	0.00730455	cg14823363	0.862497	0.0025868	2.36907	KLHL21
rs17081935	NOA1	C	0.194041	-0.0152414	cg08616943	-0.505125	0.00269672	0.60343	MIR29B1
rs835636	IL20RB	A	0.499422	-0.00431278	cg02672493	1.40006	0.0027323	4.05543	SLC35G2
rs11748963	PROB1	T	0.266054	-0.0168846	cg00976381	0.400063	0.0027373	1.49192	SLC23A1
rs11748963	PROB1	T	0.266054	0.0025042	cg05137680	-2.69744	0.0027373	0.0673778	PROB1
rs115206826	ZNF90P2	A	0.0865488	0.0252654	cg18236617	0.430976	0.00274016	1.53876	C6orf100
rs2841102	NUP210L	T	0.435151	-0.0366392	cg16274678	0.164419	0.00278035	1.17871	TPM3
rs7734515	PIK3R1	C	0.408496	-0.0246257	cg03871267	0.245794	0.00278908	1.27864	EEF1B2P2
rs841211	ANKS3	T	0.550781	0.00716733	cg09466397	0.836752	0.00285596	2.30886	ANKS3
rs11039336	AGBL2	A	0.517849	-0.00177439	cg12979590	3.36053	0.00292083	28.8043	CELF1
rs12981408	NFIC	G	0.555513	-0.016941	cg12180253	-0.357509	0.00294963	0.699416	NFIC
rs57004348	RIN1	C	0.0852813	0.0177897	cg14391855	-0.602849	0.00295341	0.54725	RIN1
rs142758242	HLA-W	A	0.029502	-0.0429726	cg03780997	0.290641	0.00306611	1.33728	CCHCR1
rs116572631	TMPOP1	C	0.0196262	-0.0783633	cg03780997	0.290641	0.00306611	1.33728	CCHCR1
rs115739713	WASF5P	T	0.0300656	-0.0501279	cg03780997	0.290641	0.00306611	1.33728	CCHCR1
rs1628955	RN7SL348P	T	0.609942	-0.0177047	cg09291474	-0.347388	0.00315952	0.706531	ANKDD1A
rs34392777	POLR3D	G	0.352052	-0.0104798	cg14399988	0.600505	0.00322207	1.82304	PHYHIP
rs34392777	POLR3D	G	0.352052	0.00236825	cg04905210	-2.65732	0.00322207	0.0701357	MIR320A
rs17087335	NOA1	G	0.194356	0.00906669	cg16462073	0.830228	0.00325681	2.29384	SPNS1
rs6544515	EML4	G	0.583372	0.00766814	cg27634115	0.773779	0.00325765	2.16794	EML4
rs11639564	IL32	C	0.450938	-0.00523114	cg00449812	-1.14167	0.00330378	0.319286	ZSCAN10
rs2071788	C6orf100	C	0.086944	0.049938	cg22489957	0.216104	0.00332764	1.24123	C6orf100
rs224329	GDF5OS	C	0.382149	-0.0180722	cg09618904	0.33672	0.00338351	1.40035	GDF5
rs224329	GDF5OS	C	0.382149	-0.0263257	cg14947478	0.231153	0.00338351	1.26005	GDF5
rs573851	DOCK8	A	0.595831	-0.00372625	cg13470032	1.61051	0.00346155	5.00536	C9orf66
rs12945870	DNAH2	C	0.571849	0.024712	cg21969795	-0.240461	0.00358175	0.786265	TMEM88
rs12945870	DNAH2	C	0.571849	0.0118483	cg06759255	-0.501531	0.00358175	0.605603	TMEM88
rs73265308	GLP2R	C	0.0872013	0.0165397	cg25656836	-0.617758	0.00374648	0.539152	GLP2R
rs1684051	ANKDD1A	G	0.609174	-0.00268087	cg22512464	2.25096	0.00377456	9.49688	ANKDD1A
rs1684051	ANKDD1A	G	0.609174	-0.00764092	cg03051384	0.789765	0.00377456	2.20288	RN7SL348P
rs7587308	GPC1	G	0.371362	0.00692609	cg13232118	0.853737	0.00388625	2.34841	GPC1
rs7587308	GPC1	G	0.371362	0.0115534	cg06591185	0.511803	0.00388625	1.6683	GPC1
rs12409744	PTGS2	A	0.171372	0.03939	cg25147026	-0.200294	0.00389506	0.81849	PTGS2
rs3016316	RIN1	T	0.911968	-0.0204051	cg12068791	0.499513	0.00390264	1.64792	RIN1
rs2731317	CHCHD4	G	0.51915	-0.00218136	cg14367344	2.65008	0.00392728	14.1552	PRKAB2
rs2254860	ZC3H8	A	0.298611	-0.00454528	cg10611444	-1.38595	0.00395101	0.250087	ZC3H8
rs12903896	CYP1A2	C	0.636935	-0.019329	cg11924019	-0.317829	0.00400229	0.727727	CYP1A1
rs7214	PPL	T	0.40802	0.016627	cg08329684	-0.350353	0.00401807	0.704439	PPL
rs7132847	MUC8	C	0.502839	-0.00780302	cg03665089	0.734769	0.00409049	2.085	MUC8
rs9616374	ALG12	G	0.113421	-0.00966297	cg22109623	0.916783	0.00418303	2.50123	ZBED4
rs57265257	NOA1	A	0.1952	0.00428195	cg26091247	-1.70888	0.00428342	0.181068	BCL9L
rs1676222	MEGF8	A	0.127182	-0.0380676	cg03746345	-0.216208	0.00433079	0.805568	MEGF8
rs12343821	ERMP1	G	0.375628	0.00934214	cg13925163	0.637412	0.00438393	1.89158	ERMP1
rs8100119	NDUFA7	T	0.0295396	0.0102403	cg24936720	-1.37578	0.00446445	0.252643	NDUFA7
rs56248708	ALG12	G	0.111345	-0.00793221	cg17421143	-1.10247	0.00480561	0.332049	HSD17B12
rs135865	C22orf34	G	0.692156	-0.0122933	cg02725453	0.326382	0.00491296	1.38595	ZBED4
rs6009875	BRD1	C	0.13771	0.0169896	cg02725453	0.326382	0.00491296	1.38595	ZBED4
rs183617839	BRD1	G	0.00828744	0.0274294	cg02725453	0.326382	0.00491296	1.38595	ZBED4
rs10891291	PPP2R1B	G	0.358752	-0.00631523	cg17468440	-0.913279	0.00521608	0.401206	PPP2R1B
rs11745573	MRPL36	A	0.897298	0.0627409	cg15671317	0.130896	0.00526723	1.13985	NDUFS6
rs11745573	MRPL36	A	0.897298	0.0596462	cg19050152	0.137687	0.00526723	1.14762	NDUFS6
rs4791882	GLP2R	A	0.091896	0.00885134	cg14428178	-1.10945	0.0052844	0.329739	GLP2R
rs10165754	VIL1	A	0.346221	0.00544645	cg26354238	1.09085	0.00532637	2.9768	RQCD1
rs2109374	EML4	T	0.520846	-0.00658321	cg25553824	-0.846508	0.00535751	0.42891	COX7A2L
rs72680456	PRDM5	T	0.115681	0.00255017	cg10416963	3.227	0.0055321	25.2038	PRDM5
rs12137398	CAMTA1	C	0.207996	-0.0119773	cg17875988	0.588789	0.00555402	1.8018	CAMTA1
rs71513872	MIR320A	C	0.321874	-0.0137287	cg18237323	0.447524	0.00566483	1.56443	PHYHIP
rs61055995	MAP3K1	A	0.162647	-0.00938847	cg27303933	0.786847	0.0056978	2.19646	MAP3K1
rs59651473	RIN1	G	0.0865901	0.00912539	cg07982833	-1.07686	0.00572661	0.340662	RIN1
rs2841108	NUP210L	T	0.484294	-0.038577	cg19757176	0.143358	0.00590675	1.15414	TPM3
rs11705677	ZBED4	C	0.778798	-0.00209172	cg04121214	3.25275	0.00612729	25.8614	ZBED4
rs28760486	LMLN	G	0.150663	-0.0528286	cg16789230	-0.0914347	0.00613217	0.912621	ANKRD18DP
rs7374010	ANKRD18DP	T	0.490953	0.060229	cg16789230	-0.0914347	0.00613217	0.912621	ANKRD18DP
rs72627509	NOA1	C	0.188768	0.0188151	cg04891961	-0.373147	0.00641601	0.688564	ANKRD13B
rs72627509	NOA1	C	0.188768	0.0137235	cg05792494	-0.51159	0.00641601	0.599541	MAD2L1BP
rs72627509	NOA1	C	0.188768	0.00808372	cg04342110	-0.86851	0.00641601	0.419576	RYR1
rs11602820	OR4A6P	T	0.0973687	0.00391707	cg15472574	2.37112	0.00680941	10.7094	YBX1
rs9875383	PPP4R2	C	0.372043	0.0175588	cg23351010	0.312579	0.00698152	1.36695	PPP4R2
rs74454950	ZBTB16	G	0.0290323	-0.0210988	cg03725573	-0.577412	0.00702008	0.561349	ZBTB16
rs11638130	MPI	G	0.506622	-0.00348382	cg07983955	-1.57947	0.00707021	0.206084	FAM219B
rs11636952	LMAN1L	T	0.675722	0.0114205	cg20552236	0.513254	0.00713814	1.67072	CSK
rs3117572	MSH5-SAPCD1	A	0.833369	0.0501486	cg24707219	0.13779	0.00725036	1.14773	SLC44A4
rs3117572	MSH5-SAPCD1	A	0.833369	0.052491	cg07363637	0.131641	0.00725036	1.1407	SLC44A4
rs9660089	GATAD2B	T	0.317157	-0.0153339	cg12796135	0.381306	0.00731506	1.46419	DENND4B
rs3731866	VIL1	C	0.347161	0.00657049	cg27629986	0.868411	0.00750055	2.38312	TTLL4
rs759992	SMIM22	A	0.50641	0.00920126	cg11353547	-0.583165	0.00760941	0.558129	SMIM22
rs12198476	LRFN2	C	0.414504	0.0147685	cg05808372	-0.371349	0.00789426	0.689803	LRFN2
rs28845212	KIAA2018	A	0.364289	-0.00561859	cg15067606	-1.00944	0.00792052	0.364424	NAA50
rs4858831	IP6K2	C	0.590822	0.00775418	cg21175642	0.720055	0.00793409	2.05455	NCKIPSD
rs12901190	COX5A	T	0.504749	-0.00719061	cg18183774	-0.754432	0.00810216	0.470278	FAM219B
rs368609	SLAIN2	A	0.649531	0.00843439	cg10242160	-0.651534	0.00845516	0.521246	ZAR1
rs34564259	ITPRIP	C	0.298982	0.00279201	cg24199006	-2.10583	0.00851295	0.121744	ITPRIP
rs3851228	TRAF3IP2-AS1	A	0.0713018	0.0275216	cg24634333	-0.386911	0.00852966	0.679152	TRAF3IP2
rs7574346	GPC1	T	0.37956	0.0129125	cg04584275	-0.418104	0.00873567	0.658294	GPC1
rs12134270	AKT3	T	0.216891	-0.00326551	cg27259271	-1.93629	0.00875046	0.144238	SDCCAG8
rs11583890	THAP3	A	0.358518	-0.00935792	cg01053213	0.59024	0.0088297	1.80442	DNAJC11
rs11072507	CYP1A2	G	0.653635	-0.0216172	cg12101586	0.260364	0.00892005	1.2974	CYP1A1
rs4786382	RNU1-22P	A	0.50768	-0.0257709	cg08937107	-0.20225	0.00903603	0.816891	RNU1-22P
rs6456880	ZNF311	T	0.401791	0.00416567	cg11202720	1.28707	0.0090992	3.62214	ZNF311
rs6456880	ZNF311	T	0.401791	-0.00481235	cg03541791	-1.11411	0.0090992	0.328206	RPL13P
rs6456880	ZNF311	T	0.401791	0.00452291	cg24876969	1.18541	0.0090992	3.27203	ZNF311
rs6456880	ZNF311	T	0.401791	0.00656434	cg27045756	0.816762	0.0090992	2.26316	ZNF311
rs6456880	ZNF311	T	0.401791	-0.00224515	cg03188580	-2.38804	0.0090992	0.0918097	RPL13P
rs6456880	ZNF311	T	0.401791	-0.00206179	cg02004594	-2.60041	0.0090992	0.0742431	ZNF311
rs6456880	ZNF311	T	0.401791	-0.00172375	cg24024505	-3.11037	0.0090992	0.0445843	RPL13P
rs13112980	ZNF518B	T	0.284324	-0.0351307	cg10841253	-0.169045	0.00919264	0.844471	CLNK
rs2622428	MACROD1	A	0.0705427	-0.0126276	cg19657039	-0.838721	0.00925091	0.432263	ESRRA
rs2294626	TMEM204	C	0.179357	0.00639532	cg04525384	1.02718	0.00931537	2.79316	TELO2
rs274555	SLC22A5	C	0.42413	-0.0139804	cg14196790	0.381644	0.0093847	1.46469	SLC22A5
rs274555	SLC22A5	C	0.42413	0.0105815	cg19040266	-0.504233	0.0093847	0.603969	SLC22A5
rs17091123	PELI2	T	0.243103	0.00713698	cg17329760	0.858629	0.00941464	2.35992	PELI2
rs7186308	SLC5A11	A	0.194935	0.00659224	cg01435766	-0.987213	0.0096535	0.372614	SLC5A11
rs7807853	LINC01004	A	0.37695	-0.0150238	cg23081542	-0.352519	0.00978506	0.702916	RN7SL8P
rs1073908	MCPH1	A	0.774537	-0.014036	cg03773820	0.447932	0.00994421	1.56507	MCPH1
rs2795579	RNU6-1163P	C	0.170409	-0.0145868	cg05817833	-0.46362	0.0099621	0.629003	RNU6-1163P
rs1800469	TMEM91	A	0.6763	0.0199107	cg03152092	-0.283856	0.00999221	0.752875	B9D2

## Sheet: S4B EA of common CpGs
Table S4B: Enrichment Analysis of common CpGs causal to FA and TL
ID	Description	Size	pvalue	padj
GO:0043204	perikaryon	158	2.39524e-241	2.19644e-238
GO:0043249	erythrocyte maturation	17	2.39524e-241	2.19644e-238
GO:0070775	H3 histone acetyltransferase complex	15	2.39524e-241	2.19644e-238
GO:0070776	MOZ/MORF histone acetyltransferase complex	14	2.39524e-241	2.19644e-238
GO:0003756	protein disulfide isomerase activity	25	6.10036e-19	2.79701e-16
GO:0016853	isomerase activity	295	6.10036e-19	2.79701e-16
GO:0016860	intramolecular oxidoreductase activity	93	6.10036e-19	2.79701e-16
GO:0016864	intramolecular oxidoreductase activity, transposing S-S bonds	25	6.10036e-19	2.79701e-16
GO:0000052	citrulline metabolic process	11	2.27963e-15	3.48404e-13
GO:0006525	arginine metabolic process	29	2.27963e-15	3.48404e-13
GO:0006527	arginine catabolic process	15	2.27963e-15	3.48404e-13
GO:0007263	nitric oxide mediated signal transduction	31	2.27963e-15	3.48404e-13
GO:0009063	cellular amino acid catabolic process	189	2.27963e-15	3.48404e-13
GO:0009064	glutamine family amino acid metabolic process	120	2.27963e-15	3.48404e-13
GO:0009065	glutamine family amino acid catabolic process	43	2.27963e-15	3.48404e-13
GO:0016054	organic acid catabolic process	412	2.27963e-15	3.48404e-13
GO:0016403	dimethylargininase activity	6	2.27963e-15	3.48404e-13
GO:0016597	amino acid binding	65	2.27963e-15	3.48404e-13
GO:0016810	hydrolase activity, acting on carbon-nitrogen (but not peptide) bonds	267	2.27963e-15	3.48404e-13
GO:0016813	hydrolase activity, acting on carbon-nitrogen (but not peptide) bonds, in linear amidines	22	2.27963e-15	3.48404e-13
GO:0043177	organic acid binding	154	2.27963e-15	3.48404e-13
GO:0046395	carboxylic acid catabolic process	403	2.27963e-15	3.48404e-13
GO:1901605	alpha-amino acid metabolic process	358	2.27963e-15	3.48404e-13
GO:1901606	alpha-amino acid catabolic process	159	2.27963e-15	3.48404e-13
GO:0010469	regulation of signaling receptor activity	212	1.41499e-10	1.73006e-08
GO:0034394	protein localization to cell surface	78	1.41499e-10	1.73006e-08
GO:0060291	long-term synaptic potentiation	103	1.41499e-10	1.73006e-08
GO:0060292	long-term synaptic depression	30	1.41499e-10	1.73006e-08
GO:0099601	regulation of neurotransmitter receptor activity	81	1.41499e-10	1.73006e-08
GO:2000311	regulation of AMPA receptor activity	36	1.41499e-10	1.73006e-08
GO:0045648	positive regulation of erythrocyte differentiation	34	1.90717e-09	2.11984e-07
GO:0048821	erythrocyte development	39	1.90717e-09	2.11984e-07
GO:0061515	myeloid cell development	78	1.90717e-09	2.11984e-07
GO:0001533	cornified envelope	64	8.04526e-07	7.37751e-05
GO:0005882	intermediate filament	280	8.04526e-07	7.37751e-05
GO:0030057	desmosome	30	8.04526e-07	7.37751e-05
GO:0031424	keratinization	86	8.04526e-07	7.37751e-05
GO:0045103	intermediate filament-based process	124	8.04526e-07	7.37751e-05
GO:0045104	intermediate filament cytoskeleton organization	123	8.04526e-07	7.37751e-05
GO:0045111	intermediate filament cytoskeleton	334	8.04526e-07	7.37751e-05
GO:0006656	phosphatidylcholine biosynthetic process	36	1.78003e-06	8.94403e-05
GO:0008291	acetylcholine metabolic process	10	1.78003e-06	8.94403e-05
GO:0008292	acetylcholine biosynthetic process	4	1.78003e-06	8.94403e-05
GO:0015220	choline transmembrane transporter activity	15	1.78003e-06	8.94403e-05
GO:0015234	thiamine transmembrane transporter activity	11	1.78003e-06	8.94403e-05
GO:0015605	organophosphate ester transmembrane transporter activity	63	1.78003e-06	8.94403e-05
GO:0015748	organophosphate ester transport	226	1.78003e-06	8.94403e-05
GO:0015870	acetylcholine transport	4	1.78003e-06	8.94403e-05
GO:0015871	choline transport	15	1.78003e-06	8.94403e-05
GO:0015888	thiamine transport	10	1.78003e-06	8.94403e-05
GO:0030974	thiamine pyrophosphate transmembrane transport	4	1.78003e-06	8.94403e-05
GO:0032474	otolith morphogenesis	4	1.78003e-06	8.94403e-05
GO:0035315	hair cell differentiation	51	1.78003e-06	8.94403e-05
GO:0042133	neurotransmitter metabolic process	33	1.78003e-06	8.94403e-05
GO:0042136	neurotransmitter biosynthetic process	16	1.78003e-06	8.94403e-05
GO:0042471	ear morphogenesis	130	1.78003e-06	8.94403e-05
GO:0042472	inner ear morphogenesis	109	1.78003e-06	8.94403e-05
GO:0042490	mechanoreceptor differentiation	71	1.78003e-06	8.94403e-05
GO:0045117	azole transmembrane transport	16	1.78003e-06	8.94403e-05
GO:0046470	phosphatidylcholine metabolic process	105	1.78003e-06	8.94403e-05
GO:0048839	inner ear development	204	1.78003e-06	8.94403e-05
GO:0048840	otolith development	9	1.78003e-06	8.94403e-05
GO:0048925	lateral line system development	3	1.78003e-06	8.94403e-05
GO:0061526	acetylcholine secretion	4	1.78003e-06	8.94403e-05
GO:0071934	thiamine transmembrane transport	6	1.78003e-06	8.94403e-05
GO:0072348	sulfur compound transport	85	1.78003e-06	8.94403e-05
GO:0072531	pyrimidine-containing compound transmembrane transport	18	1.78003e-06	8.94403e-05
GO:0090422	thiamine pyrophosphate transmembrane transporter activity	3	1.78003e-06	8.94403e-05
GO:1900619	acetate ester metabolic process	10	1.78003e-06	8.94403e-05
GO:1900620	acetate ester biosynthetic process	4	1.78003e-06	8.94403e-05
GO:1901374	acetate ester transport	6	1.78003e-06	8.94403e-05
GO:1901474	azole transmembrane transporter activity	21	1.78003e-06	8.94403e-05
GO:1901682	sulfur compound transmembrane transporter activity	97	1.78003e-06	8.94403e-05

## Sheet: S4C EA of CpGs from the consist
Table S4C: GO enrichment analysis of causal CpGs from the 'consistent' group: e.g. shorter telomeres accelerated aging
ID	Description	Size	pvalue	padj
GO:0030216	keratinocyte differentiation	190	1.84333e-07	0.000324425
GO:0001533	cornified envelope	64	4.09085e-06	0.000799989
GO:0005200	structural constituent of cytoskeleton	122	4.09085e-06	0.000799989
GO:0005882	intermediate filament	280	4.09085e-06	0.000799989
GO:0030057	desmosome	30	4.09085e-06	0.000799989
GO:0031424	keratinization	86	4.09085e-06	0.000799989
GO:0045103	intermediate filament-based process	124	4.09085e-06	0.000799989
GO:0045104	intermediate filament cytoskeleton organization	123	4.09085e-06	0.000799989
GO:0045111	intermediate filament cytoskeleton	334	4.09085e-06	0.000799989
GO:1990226	histone methyltransferase binding	13	0.00300096	0.0420722
GO:0001223	transcription coactivator binding	41	0.00392036	0.0420722
GO:0001889	liver development	137	0.00392036	0.0420722
GO:0001892	embryonic placenta development	89	0.00392036	0.0420722
GO:0001959	regulation of cytokine-mediated signaling pathway	186	0.00392036	0.0420722
GO:0001961	positive regulation of cytokine-mediated signaling pathway	62	0.00392036	0.0420722
GO:0002088	lens development in camera-type eye	92	0.00392036	0.0420722
GO:0002154	thyroid hormone mediated signaling pathway	10	0.00392036	0.0420722
GO:0002262	myeloid cell homeostasis	194	0.00392036	0.0420722
GO:0002573	myeloid leukocyte differentiation	253	0.00392036	0.0420722
GO:0003205	cardiac chamber development	186	0.00392036	0.0420722
GO:0003206	cardiac chamber morphogenesis	140	0.00392036	0.0420722
GO:0003208	cardiac ventricle morphogenesis	78	0.00392036	0.0420722
GO:0003222	ventricular trabecula myocardium morphogenesis	14	0.00392036	0.0420722
GO:0003229	ventricular cardiac muscle tissue development	60	0.00392036	0.0420722
GO:0003231	cardiac ventricle development	136	0.00392036	0.0420722
GO:0003401	axis elongation	29	0.00392036	0.0420722
GO:0003406	retinal pigment epithelium development	5	0.00392036	0.0420722
GO:0003714	transcription corepressor activity	256	0.00392036	0.0420722
GO:0006352	DNA-templated transcription, initiation	189	0.00392036	0.0420722
GO:0006367	transcription initiation from RNA polymerase II promoter	124	0.00392036	0.0420722
GO:0006575	cellular modified amino acid metabolic process	304	0.00392036	0.0420722
GO:0006590	thyroid hormone generation	27	0.00392036	0.0420722
GO:0006702	androgen biosynthetic process	10	0.00392036	0.0420722
GO:0007517	muscle organ development	383	0.00392036	0.0420722
GO:0007589	body fluid secretion	96	0.00392036	0.0420722
GO:0007595	lactation	46	0.00392036	0.0420722
GO:0008209	androgen metabolic process	34	0.00392036	0.0420722
GO:0009299	mRNA transcription	41	0.00392036	0.0420722
GO:0009755	hormone-mediated signaling pathway	230	0.00392036	0.0420722
GO:0010837	regulation of keratinocyte proliferation	37	0.00392036	0.0420722
GO:0010839	negative regulation of keratinocyte proliferation	16	0.00392036	0.0420722
GO:0014706	striated muscle tissue development	295	0.00392036	0.0420722
GO:0016592	mediator complex	62	0.00392036	0.0420722
GO:0016922	nuclear receptor binding	178	0.00392036	0.0420722
GO:0018958	phenol-containing compound metabolic process	159	0.00392036	0.0420722
GO:0022612	gland morphogenesis	125	0.00392036	0.0420722
GO:0030099	myeloid cell differentiation	493	0.00392036	0.0420722
GO:0030218	erythrocyte differentiation	156	0.00392036	0.0420722
GO:0030219	megakaryocyte differentiation	65	0.00392036	0.0420722
GO:0030224	monocyte differentiation	38	0.00392036	0.0420722
GO:0030331	nuclear estrogen receptor binding	46	0.00392036	0.0420722
GO:0030374	nuclear receptor coactivator activity	69	0.00392036	0.0420722
GO:0030518	intracellular steroid hormone receptor signaling pathway	137	0.00392036	0.0420722
GO:0030520	intracellular estrogen receptor signaling pathway	60	0.00392036	0.0420722
GO:0030522	intracellular receptor signaling pathway	319	0.00392036	0.0420722
GO:0030856	regulation of epithelial cell differentiation	170	0.00392036	0.0420722
GO:0030858	positive regulation of epithelial cell differentiation	67	0.00392036	0.0420722
GO:0030879	mammary gland development	144	0.00392036	0.0420722
GO:0031099	regeneration	193	0.00392036	0.0420722
GO:0031100	animal organ regeneration	65	0.00392036	0.0420722
GO:0031668	cellular response to extracellular stimulus	298	0.00392036	0.0420722
GO:0031669	cellular response to nutrient levels	264	0.00392036	0.0420722
GO:0031670	cellular response to nutrient	49	0.00392036	0.0420722
GO:0032104	regulation of response to extracellular stimulus	31	0.00392036	0.0420722
GO:0032107	regulation of response to nutrient levels	31	0.00392036	0.0420722
GO:0033143	regulation of intracellular steroid hormone receptor signaling pathway	77	0.00392036	0.0420722
GO:0033145	positive regulation of intracellular steroid hormone receptor signaling pathway	14	0.00392036	0.0420722
GO:0033146	regulation of intracellular estrogen receptor signaling pathway	39	0.00392036	0.0420722
GO:0033148	positive regulation of intracellular estrogen receptor signaling pathway	13	0.00392036	0.0420722
GO:0033598	mammary gland epithelial cell proliferation	26	0.00392036	0.0420722
GO:0034101	erythrocyte homeostasis	165	0.00392036	0.0420722
GO:0034341	response to interferon-gamma	162	0.00392036	0.0420722
GO:0034754	cellular hormone metabolic process	201	0.00392036	0.0420722
GO:0035116	embryonic hindlimb morphogenesis	28	0.00392036	0.0420722
GO:0035137	hindlimb morphogenesis	35	0.00392036	0.0420722
GO:0035162	embryonic hemopoiesis	26	0.00392036	0.0420722
GO:0035357	peroxisome proliferator activated receptor signaling pathway	23	0.00392036	0.0420722
GO:0035728	response to hepatocyte growth factor	19	0.00392036	0.0420722
GO:0035729	cellular response to hepatocyte growth factor stimulus	17	0.00392036	0.0420722
GO:0035855	megakaryocyte development	18	0.00392036	0.0420722
GO:0042403	thyroid hormone metabolic process	42	0.00392036	0.0420722
GO:0042445	hormone metabolic process	326	0.00392036	0.0420722
GO:0042446	hormone biosynthetic process	83	0.00392036	0.0420722
GO:0042695	thelarche	4	0.00392036	0.0420722
GO:0042789	mRNA transcription by RNA polymerase II	36	0.00392036	0.0420722
GO:0042809	nuclear vitamin D receptor binding	18	0.00392036	0.0420722
GO:0042974	nuclear retinoic acid receptor binding	28	0.00392036	0.0420722
GO:0042975	peroxisome proliferator activated receptor binding	11	0.00392036	0.0420722
GO:0043353	enucleate erythrocyte differentiation	9	0.00392036	0.0420722
GO:0043401	steroid hormone mediated signaling pathway	158	0.00392036	0.0420722
GO:0043616	keratinocyte proliferation	48	0.00392036	0.0420722
GO:0045136	development of secondary sexual characteristics	8	0.00392036	0.0420722
GO:0045604	regulation of epidermal cell differentiation	61	0.00392036	0.0420722
GO:0045606	positive regulation of epidermal cell differentiation	27	0.00392036	0.0420722
GO:0045616	regulation of keratinocyte differentiation	40	0.00392036	0.0420722
GO:0045618	positive regulation of keratinocyte differentiation	19	0.00392036	0.0420722
GO:0045637	regulation of myeloid cell differentiation	236	0.00392036	0.0420722
GO:0045639	positive regulation of myeloid cell differentiation	110	0.00392036	0.0420722
GO:0045646	regulation of erythrocyte differentiation	52	0.00392036	0.0420722
GO:0045648	positive regulation of erythrocyte differentiation	34	0.00392036	0.0420722
GO:0045664	regulation of neuron differentiation	211	0.00392036	0.0420722
GO:0045665	negative regulation of neuron differentiation	78	0.00392036	0.0420722
GO:0045682	regulation of epidermis development	68	0.00392036	0.0420722
GO:0045684	positive regulation of epidermis development	32	0.00392036	0.0420722
GO:0045787	positive regulation of cell cycle	376	0.00392036	0.0420722
GO:0046543	development of secondary female sexual characteristics	6	0.00392036	0.0420722
GO:0046966	nuclear thyroid hormone receptor binding	31	0.00392036	0.0420722
GO:0048644	muscle organ morphogenesis	86	0.00392036	0.0420722
GO:0048738	cardiac muscle tissue development	279	0.00392036	0.0420722
GO:0048821	erythrocyte development	39	0.00392036	0.0420722
GO:0048822	enucleate erythrocyte development	3	0.00392036	0.0420722
GO:0050679	positive regulation of epithelial cell proliferation	236	0.00392036	0.0420722
GO:0050693	LBD domain binding	7	0.00392036	0.0420722
GO:0055008	cardiac muscle tissue morphogenesis	65	0.00392036	0.0420722
GO:0055010	ventricular cardiac muscle tissue morphogenesis	49	0.00392036	0.0420722
GO:0060041	retina development in camera-type eye	162	0.00392036	0.0420722
GO:0060260	regulation of transcription initiation from RNA polymerase II promoter	52	0.00392036	0.0420722
GO:0060261	positive regulation of transcription initiation from RNA polymerase II promoter	43	0.00392036	0.0420722
GO:0060330	regulation of response to interferon-gamma	20	0.00392036	0.0420722
GO:0060332	positive regulation of response to interferon-gamma	8	0.00392036	0.0420722
GO:0060333	interferon-gamma-mediated signaling pathway	30	0.00392036	0.0420722
GO:0060334	regulation of interferon-gamma-mediated signaling pathway	19	0.00392036	0.0420722
GO:0060335	positive regulation of interferon-gamma-mediated signaling pathway	8	0.00392036	0.0420722
GO:0060415	muscle tissue morphogenesis	79	0.00392036	0.0420722
GO:0060443	mammary gland morphogenesis	46	0.00392036	0.0420722
GO:0060444	branching involved in mammary gland duct morphogenesis	23	0.00392036	0.0420722
GO:0060537	muscle tissue development	492	0.00392036	0.0420722
GO:0060602	branch elongation of an epithelium	20	0.00392036	0.0420722
GO:0060603	mammary gland duct morphogenesis	30	0.00392036	0.0420722
GO:0060744	mammary gland branching involved in thelarche	4	0.00392036	0.0420722
GO:0060745	mammary gland branching involved in pregnancy	7	0.00392036	0.0420722
GO:0060750	epithelial cell proliferation involved in mammary gland duct elongation	4	0.00392036	0.0420722
GO:0060751	branch elongation involved in mammary gland duct branching	4	0.00392036	0.0420722
GO:0060759	regulation of response to cytokine stimulus	201	0.00392036	0.0420722
GO:0060760	positive regulation of response to cytokine stimulus	70	0.00392036	0.0420722
GO:0061008	hepaticobiliary system development	140	0.00392036	0.0420722
GO:0061180	mammary gland epithelium development	69	0.00392036	0.0420722
GO:0061383	trabecula morphogenesis	46	0.00392036	0.0420722
GO:0061384	heart trabecula morphogenesis	31	0.00392036	0.0420722
GO:0061515	myeloid cell development	78	0.00392036	0.0420722
GO:0061629	RNA polymerase II-specific DNA-binding transcription factor binding	413	0.00392036	0.0420722
GO:0070318	positive regulation of G0 to G1 transition	6	0.00392036	0.0420722
GO:0070561	vitamin D receptor signaling pathway	13	0.00392036	0.0420722
GO:0070562	regulation of vitamin D receptor signaling pathway	10	0.00392036	0.0420722
GO:0070847	core mediator complex	34	0.00392036	0.0420722
GO:0070849	response to epidermal growth factor	51	0.00392036	0.0420722
GO:0071295	cellular response to vitamin	33	0.00392036	0.0420722
GO:0071305	cellular response to vitamin D	24	0.00392036	0.0420722
GO:0071346	cellular response to interferon-gamma	133	0.00392036	0.0420722
GO:0071364	cellular response to epidermal growth factor stimulus	47	0.00392036	0.0420722
GO:0071383	cellular response to steroid hormone stimulus	232	0.00392036	0.0420722
GO:0072574	hepatocyte proliferation	22	0.00392036	0.0420722
GO:0072575	epithelial cell proliferation involved in liver morphogenesis	22	0.00392036	0.0420722
GO:0072576	liver morphogenesis	23	0.00392036	0.0420722
GO:0090068	positive regulation of cell cycle process	281	0.00392036	0.0420722
GO:0097066	response to thyroid hormone	30	0.00392036	0.0420722
GO:0097067	cellular response to thyroid hormone stimulus	18	0.00392036	0.0420722
GO:0098751	bone cell development	36	0.00392036	0.0420722
GO:0120178	steroid hormone biosynthetic process	53	0.00392036	0.0420722
GO:1990841	promoter-specific chromatin binding	66	0.00392036	0.0420722
GO:2000142	regulation of DNA-templated transcription, initiation	60	0.00392036	0.0420722
GO:2000144	positive regulation of DNA-templated transcription, initiation	49	0.00392036	0.0420722
GO:2000345	regulation of hepatocyte proliferation	15	0.00392036	0.0420722
GO:2000347	positive regulation of hepatocyte proliferation	10	0.00392036	0.0420722
GO:0001941	postsynaptic membrane organization	46	0.00515397	0.0490323
GO:0007271	synaptic transmission, cholinergic	31	0.00515397	0.0490323
GO:0007274	neuromuscular synaptic transmission	24	0.00515397	0.0490323
GO:0031594	neuromuscular junction	73	0.00515397	0.0490323
GO:0033130	acetylcholine receptor binding	13	0.00515397	0.0490323
GO:0035254	glutamate receptor binding	50	0.00515397	0.0490323
GO:0035255	ionotropic glutamate receptor binding	28	0.00515397	0.0490323
GO:0035418	protein localization to synapse	75	0.00515397	0.0490323
GO:0043495	protein-membrane adaptor activity	27	0.00515397	0.0490323
GO:0043523	regulation of neuron apoptotic process	222	0.00515397	0.0490323
GO:0043525	positive regulation of neuron apoptotic process	53	0.00515397	0.0490323
GO:0051402	neuron apoptotic process	261	0.00515397	0.0490323
GO:0062237	protein localization to postsynapse	41	0.00515397	0.0490323
GO:0070997	neuron death	399	0.00515397	0.0490323
GO:1901214	regulation of neuron death	353	0.00515397	0.0490323
GO:1901216	positive regulation of neuron death	94	0.00515397	0.0490323
GO:1901626	regulation of postsynaptic membrane organization	3	0.00515397	0.0490323
GO:1902414	protein localization to cell junction	107	0.00515397	0.0490323
GO:1903539	protein localization to postsynaptic membrane	40	0.00515397	0.0490323
GO:1903540	establishment of protein localization to postsynaptic membrane	18	0.00515397	0.0490323
GO:1990778	protein localization to cell periphery	419	0.00515397	0.0490323

## Sheet: S4D EA of CpGs from the reverse
Table S4D: GO enrichment analysis of causal CpGs from the 'reverse' group: e.g. longer telomeres accelerated aging
ID	Description	Size	pvalue	padj
GO:0007611	learning or memory	293	1.08102e-168	2.40346e-166
GO:0010469	regulation of signaling receptor activity	212	1.08102e-168	2.40346e-166
GO:0034394	protein localization to cell surface	78	1.08102e-168	2.40346e-166
GO:0048167	regulation of synaptic plasticity	228	1.08102e-168	2.40346e-166
GO:0050805	negative regulation of synaptic transmission	74	1.08102e-168	2.40346e-166
GO:0050890	cognition	343	1.08102e-168	2.40346e-166
GO:0060291	long-term synaptic potentiation	103	1.08102e-168	2.40346e-166
GO:0060292	long-term synaptic depression	30	1.08102e-168	2.40346e-166
GO:0098839	postsynaptic density membrane	100	1.08102e-168	2.40346e-166
GO:0099601	regulation of neurotransmitter receptor activity	81	1.08102e-168	2.40346e-166
GO:0099634	postsynaptic specialization membrane	135	1.08102e-168	2.40346e-166
GO:2000311	regulation of AMPA receptor activity	36	1.08102e-168	2.40346e-166
GO:0043204	perikaryon	158	1.13235e-166	1.59006e-164
GO:0043249	erythrocyte maturation	17	1.13235e-166	1.59006e-164
GO:0045648	positive regulation of erythrocyte differentiation	34	1.13235e-166	1.59006e-164
GO:0048821	erythrocyte development	39	1.13235e-166	1.59006e-164
GO:0061515	myeloid cell development	78	1.13235e-166	1.59006e-164
GO:0070775	H3 histone acetyltransferase complex	15	1.13235e-166	1.59006e-164
GO:0070776	MOZ/MORF histone acetyltransferase complex	14	1.13235e-166	1.59006e-164
GO:0000052	citrulline metabolic process	11	1.6922e-11	1.00329e-09
GO:0006525	arginine metabolic process	29	1.6922e-11	1.00329e-09
GO:0006527	arginine catabolic process	15	1.6922e-11	1.00329e-09
GO:0006809	nitric oxide biosynthetic process	85	1.6922e-11	1.00329e-09
GO:0007263	nitric oxide mediated signal transduction	31	1.6922e-11	1.00329e-09
GO:0009063	cellular amino acid catabolic process	189	1.6922e-11	1.00329e-09
GO:0009064	glutamine family amino acid metabolic process	120	1.6922e-11	1.00329e-09
GO:0009065	glutamine family amino acid catabolic process	43	1.6922e-11	1.00329e-09
GO:0016054	organic acid catabolic process	412	1.6922e-11	1.00329e-09
GO:0016403	dimethylargininase activity	6	1.6922e-11	1.00329e-09
GO:0016597	amino acid binding	65	1.6922e-11	1.00329e-09
GO:0016810	hydrolase activity, acting on carbon-nitrogen (but not peptide) bonds	267	1.6922e-11	1.00329e-09
GO:0016813	hydrolase activity, acting on carbon-nitrogen (but not peptide) bonds, in linear amidines	22	1.6922e-11	1.00329e-09
GO:0032768	regulation of monooxygenase activity	64	1.6922e-11	1.00329e-09
GO:0043177	organic acid binding	154	1.6922e-11	1.00329e-09
GO:0045428	regulation of nitric oxide biosynthetic process	66	1.6922e-11	1.00329e-09
GO:0045429	positive regulation of nitric oxide biosynthetic process	43	1.6922e-11	1.00329e-09
GO:0046209	nitric oxide metabolic process	92	1.6922e-11	1.00329e-09
GO:0046395	carboxylic acid catabolic process	403	1.6922e-11	1.00329e-09
GO:0050999	regulation of nitric-oxide synthase activity	46	1.6922e-11	1.00329e-09
GO:0051341	regulation of oxidoreductase activity	121	1.6922e-11	1.00329e-09
GO:0080164	regulation of nitric oxide metabolic process	69	1.6922e-11	1.00329e-09
GO:1901605	alpha-amino acid metabolic process	358	1.6922e-11	1.00329e-09
GO:1901606	alpha-amino acid catabolic process	159	1.6922e-11	1.00329e-09
GO:1904407	positive regulation of nitric oxide metabolic process	45	1.6922e-11	1.00329e-09
GO:2001057	reactive nitrogen species metabolic process	95	1.6922e-11	1.00329e-09
GO:0003756	protein disulfide isomerase activity	25	1.76896e-10	9.6318e-09
GO:0016853	isomerase activity	295	1.76896e-10	9.6318e-09
GO:0016860	intramolecular oxidoreductase activity	93	1.76896e-10	9.6318e-09
GO:0016864	intramolecular oxidoreductase activity, transposing S-S bonds	25	1.76896e-10	9.6318e-09
GO:0015101	organic cation transmembrane transporter activity	64	0.000432198	0.0217567
GO:0015651	quaternary ammonium group transmembrane transporter activity	18	0.000432198	0.0217567
GO:0015695	organic cation transport	59	0.000432198	0.0217567
GO:0015697	quaternary ammonium group transport	24	0.000432198	0.0217567
GO:0001558	regulation of cell growth	449	0.000919823	0.0454461
