# Supplementary material for: Epigenetics insights from perceived facial aging
Source: Clin Epigenetics. 2023 Nov 3;15:176. doi: 10.1186/s13148-023-01590-x (PMC10623707; doi:10.1186/s13148-023-01590-x)
Supplement: Supplementary file 5 — Additional file 5. Table S5A: EW-GE MR. Methylation markers affecting expression of a nearby gene, Table S5B: GE MR. Gene expression causally affecting facial aging in three tissues: whole blood, skin exposed to sun and skin not exposed to sun. [file 13148_2023_1590_MOESM5_ESM.xlsx]

## Sheet: S5A EW-GE MR
Table S5A: EW-GE MR. Methylation markers affecting expression of a nearby gene
CpG markers	Gene	Number of SNPs	beta-coefficient	P-value	OddsRatio
cg07972458	MDM4	7	5.18458	2.70304e-49	178.498
cg12308054	HSPA4	4	-8.46134	3.39638e-33	0.000211489
cg14752227	UQCC1	13	4.52783	3.79048e-33	92.5572
cg02938205	CCDC36	15	9.00072	1.11857e-32	8108.9
cg05389922	UQCC1	13	10.7355	2.53175e-32	45957.9
cg04149172	UQCC1	13	9.51629	3.8763e-32	13579.1
cg03540175	CCDC36	15	11.0178	1.25813e-31	60949
cg12468774	CCDC36	15	6.10691	2.13917e-30	448.949
cg08367326	AMIGO1	27	8.98272	7.94592e-29	7964.28
cg12667125	C1orf216	10	13.1946	1.06047e-26	537462
cg17116120	COX4I2	11	12.8308	8.28612e-26	373563
cg24335895	COX7A1	8	4.22923	4.40223e-25	68.6646
cg02788857	PIWIL2	26	12.897	1.04173e-22	399116
cg16205897	P4HA2	13	12.8692	3.31252e-22	388182
cg06692120	TMEM97	7	11.4999	7.07591e-21	98704.7
cg05033439	TOLLIP-AS1	3	-9.96049	3.82471e-20	4.72298e-05
cg11240062	GLI4	6	6.77591	4.88041e-20	876.478
cg07805332	CMSS1	4	13.0898	9.62161e-20	483964
cg26904169	STEAP2	19	-11.2118	1.39434e-18	1.35139e-05
cg03621001	RAB8A	4	-11.1153	2.42111e-18	1.48823e-05
cg19131476	NRXN2	14	-8.75318	1.99894e-17	0.000157958
cg01005536	RAB11FIP3	3	-12.8148	3.77735e-16	2.72028e-06
cg21627412	DZIP1	3	11.4568	4.87597e-16	94543.9
cg19758448	PGAP3	9	4.36196	5.83607e-16	78.4108
cg10468373	FKBP2	3	-9.51297	1.13865e-14	7.38872e-05
cg27011480	HLA-L	3	12.764	1.22515e-13	349403
cg25404088	TRIOBP	15	8.09178	3.3758e-13	3267.48
cg24117468	P4HA2	9	-5.51768	6.89565e-13	0.00401514
cg13877502	KANK1	1	7.88042	2.77474e-12	2644.99
cg03852670	SLC10A4	3	-9.2308	3.28853e-12	9.79747e-05
cg12564285	P4HA2	10	-8.81687	1.02365e-11	0.000148211
cg23060513	FARSA	11	-9.55244	1.26453e-11	7.10281e-05
cg12809925	PARK7	7	7.45017	2.07782e-11	1720.15
cg05725404	NDRG4	3	9.1521	2.71528e-11	9434.23
cg18200810	HTR2A	1	-12.3015	3.83376e-11	4.54485e-06
cg03930209	NOM1	1	7.22834	4.61937e-11	1377.93
cg01079632	SMG1	1	-6.05944	6.51285e-11	0.0023357
cg21404063	HID1	7	-5.32761	8.04446e-11	0.00485566
cg21925748	PPP1R16A	8	-8.88468	1.77772e-10	0.000138494
cg00533182	PPP1R16A	8	-3.84516	1.8959e-10	0.0213829
cg04131194	ARTN	11	3.86554	2.03308e-10	47.729
cg04140906	PSMA4	1	6.04778	2.07447e-10	423.174
cg13257436	PPP1R16A	8	-4.06765	2.45891e-10	0.0171176
cg17574911	PPP1R16A	8	-4.81592	2.85567e-10	0.00809977
cg12569592	ATXN1	1	4.48107	6.55548e-10	88.329
cg09888229	RERE	1	-7.7459	1.0729e-09	0.00043251
cg18444875	OXR1	3	-7.76547	1.37354e-09	0.000424131
cg08140558	ZNRD1-AS1	3	-6.52398	3.33492e-09	0.00146781
cg27073068	REST	5	-12.9998	6.67065e-09	2.26072e-06
cg04989185	LINC00599	1	-12.6017	8.01385e-09	3.36632e-06
cg26058502	CERS2	7	9.44233	8.79155e-09	12611.1
cg10531725	SP6	1	-5.51015	1.24629e-08	0.00404552
cg13230424	SP6	1	-11.0015	1.24629e-08	1.6677e-05
cg11218330	ATP11A	1	12.6994	1.69278e-08	327562
cg09714789	ATP11A	1	7.71574	1.69278e-08	2243.39
cg15654264	RPRD2	3	5.97046	2.55481e-08	391.687
cg03169557	SPG7	12	10.6147	2.90314e-08	40728.9
cg22272713	XPO7	1	-11.3338	3.2675e-08	1.19622e-05
cg02881170	ZNRD1-AS1	3	-10.8215	3.26893e-08	1.99647e-05
cg03291755	BNC2	1	-11.8091	4.87031e-08	7.43691e-06
cg03395898	TGFB3	1	11.8046	5.57987e-08	133872
cg04805181	LCTL	1	6.5363	6.01221e-08	689.731
cg11977142	FAM53A	3	9.52888	1.14938e-07	13751.2
cg15445000	MED1	1	10.1322	1.6428e-07	25140.5
cg00130342	DNAI2	1	-5.4739	2.77811e-07	0.00419483
cg13717350	SARDH	1	11.4053	2.85601e-07	89800.8
cg05977523	TMEM204	7	13.6018	2.94675e-07	807592
cg18642234	GPX1	7	-11.9232	3.0461e-07	6.63444e-06
cg15467112	MLH3	1	-6.06308	3.14872e-07	0.00232723
cg00919077	MYPOP	1	-8.83163	3.359e-07	0.00014604
cg24641352	ZFP41	3	9.09907	4.15317e-07	8946.99
cg04231319	MLLT10	1	-7.98709	4.71704e-07	0.000339823
cg00636737	TCEA2	1	11.7491	4.77373e-07	126645
cg08170427	TOP1MT	13	-13.1246	4.78035e-07	1.99545e-06
cg00303876	HNRNPAB	1	-12.6576	7.00652e-07	3.1834e-06
cg01695279	BTBD1	3	-11.3102	8.66919e-07	1.22473e-05
cg16274678	TPM3	1	7.99398	1.01761e-06	2963.07
cg11718162	TPM3	1	5.76133	1.01761e-06	317.77
cg19757176	TPM3	1	5.56166	1.01761e-06	260.255
cg20647799	FAM150B	1	9.8814	1.02855e-06	19563.1
cg13070366	IPO7	3	2.69726	1.17118e-06	14.8391
cg01286685	RNF39	1	-13.7879	1.70198e-06	1.02799e-06
cg12036877	BGLAP	1	-11.4787	1.82995e-06	1.03482e-05
cg19460817	CELF1	1	-10.1411	1.86935e-06	3.94238e-05
cg25953688	CELF1	1	-12.1844	1.86935e-06	5.10931e-06
cg06266189	NGEF	11	8.4901	1.95684e-06	4866.33
cg23273809	C1orf43	5	13.7631	1.98117e-06	948894
cg07879825	AUTS2	1	6.0191	2.12212e-06	411.209
cg02800100	AUTS2	1	3.60089	2.12212e-06	36.6308
cg09703727	AUTS2	1	-4.39628	2.12212e-06	0.012323
cg11064524	EXT1	1	-6.76601	2.44493e-06	0.00115228
cg25064552	SLC39A1	1	10.0857	2.46336e-06	23997.6
cg11753711	TRBV25-1	1	11.5418	2.722e-06	102932
cg24730612	TMED10	1	11.1537	3.66871e-06	69823.7
cg10713715	C11orf95	1	12.5941	3.82171e-06	294826
cg00374263	YLPM1	1	3.62575	4.85002e-06	37.5527
cg19050152	NDUFS6	1	-7.15048	7.18334e-06	0.000784486
cg05318210	TEX41	1	11.8703	7.24242e-06	142963
cg19754520	CPN1	1	-9.50581	7.80302e-06	7.44181e-05
cg02250046	CPN1	1	-9.90478	7.80302e-06	4.99354e-05
cg26872792	PLA2G1B	1	-2.35394	7.90665e-06	0.0949944
cg15611176	PLA2G1B	1	-5.44828	7.90665e-06	0.00430372
cg06119452	THBS2	1	-10.1832	8.06025e-06	3.77984e-05
cg23616212	PSMA5	1	-11.0369	8.12262e-06	1.60974e-05
cg25605313	ANO8	1	-6.69507	8.31959e-06	0.00123699
cg04788957	SH3PXD2A	1	9.60538	8.38923e-06	14844.5
cg20002177	DLX5	1	-13.5054	9.42349e-06	1.36355e-06
cg18758796	PDLIM4	13	4.02603	1.26154e-05	56.0381
cg11305121	RALB	9	9.8412	1.34081e-05	18792.3
cg01993468	DLL1	1	7.59162	1.34229e-05	1981.52
cg08625990	DLL1	1	5.78595	1.34229e-05	325.692
cg01766941	GFI1	1	-8.77719	1.48903e-05	0.000154211
cg17421623	TMEM39A	1	-5.29879	1.70351e-05	0.00499764
cg22917652	MSRA	1	9.94638	1.72627e-05	20876.5
cg02454025	C1orf127	1	-4.47773	2.20477e-05	0.0113592
cg02153855	C1orf127	1	-8.01134	2.20477e-05	0.000331681
cg05419198	C8orf82	1	12.8417	2.63534e-05	377644
cg06341195	C8orf82	1	10.5511	2.63534e-05	38217.9
cg00688297	C8orf82	1	5.87814	2.63534e-05	357.146
cg21846177	LINC00028	1	10.5289	2.6611e-05	37380
cg04799778	EIF5A2	1	13.3117	2.88951e-05	604199
cg24015522	NOP14	4	8.82582	3.01385e-05	6807.75
cg18856731	ARHGEF25	1	8.73416	3.42482e-05	6211.5
cg12883767	ARHGEF25	1	7.69447	3.42482e-05	2196.16
cg20892847	ARHGEF25	1	10.5337	3.42482e-05	37562
cg12303685	PAQR6	1	-12.5591	3.54604e-05	3.51273e-06
cg06497934	MACROD1	1	13.7137	4.31108e-05	903157
cg26422851	IRF4	1	-9.41914	4.52255e-05	8.11556e-05
cg14398661	LMX1B	1	12.8022	4.75211e-05	363006
cg14916924	LMX1B	1	11.3786	4.75211e-05	87432.8
cg14327995	CNFN	1	13.6205	4.88652e-05	822804
cg11500727	CNFN	1	10.2818	4.88652e-05	29196.3
cg21356710	MFSD2B	1	8.02519	4.98481e-05	3056.99
cg09372546	MFSD3	1	-13.4469	5.13659e-05	1.44574e-06
cg08257293	BCL2L1	1	7.60037	5.38582e-05	1998.94
cg23334662	RFTN2	3	-8.67466	8.38966e-05	0.000170861
cg26234223	SEC23B	15	4.75134	9.71936e-05	115.739
cg05567646	COQ3	5	5.88718	0.000154996	360.388
cg05185634	ADCY4	8	-13.1241	0.000186113	1.99657e-06
cg01658259	NFATC4	4	7.70738	0.000217923	2224.7
cg05237015	COQ3	5	4.77378	0.000242955	118.366
cg22777249	CRELD2	13	-4.36752	0.000395571	0.0126827
cg02812767	LOXL1	4	6.47086	0.000915358	646.039

## Sheet: S5B GE MR
Table S5B: GE MR. Gene expression causally affecting facial aging in three tissues: whole blood, skin exposed to sun and skin not exposed to sun
Gene	Number of SNPs	beta-coefficient	P-value	OddsRatio	Tissue
IRF4	1	0.21728	0	1.24269	whole_blood
CBWD1	1	0.0333657	1.40673e-46	1.03393	whole_blood
EFEMP1	1	-0.0362437	5.13751e-17	0.964405	skin_not_exposed
EFEMP1	1	-0.0393948	5.13751e-17	0.961371	skin_exposed
EXOC2	1	-0.0414197	4.45881e-15	0.959426	whole_blood
TMEM258	1	-0.0502868	9.89059e-13	0.950957	skin_not_exposed
TMEM258	1	-0.0502868	9.89059e-13	0.950957	skin_exposed
CRELD2	1	0.0336375	1.36277e-11	1.03421	skin_exposed
ZBED4	1	0.0375355	1.4253e-11	1.03825	whole_blood
CRELD2	1	0.0392114	1.68379e-11	1.03999	skin_not_exposed
ALG12	1	0.0359855	2.50504e-11	1.03664	skin_not_exposed
SRPK2	1	0.0363415	1.22607e-10	1.03701	whole_blood
LOX	1	-0.0375041	3.0398e-10	0.963191	skin_not_exposed
LOX	1	-0.045536	3.0398e-10	0.955485	skin_exposed
CHCHD6	1	0.037473	6.6479e-10	1.03818	skin_not_exposed
CHCHD6	1	0.037473	6.6479e-10	1.03818	skin_exposed
NEK9	1	-0.0470705	7.34704e-10	0.95402	whole_blood
MLH3	1	-0.0322412	7.43984e-10	0.968273	whole_blood
KLHDC8B	1	0.0308605	5.12043e-09	1.03134	skin_not_exposed
TCTA	1	-0.0372163	1.81957e-08	0.963468	whole_blood
TCTA	1	-0.0372163	1.81957e-08	0.963468	skin_not_exposed
TCTA	1	-0.0372163	1.81957e-08	0.963468	skin_exposed
NUCB2	1	-0.0318776	2.82318e-08	0.968625	whole_blood
OCIAD1	1	-0.035145	4.37252e-08	0.965465	skin_not_exposed
OCIAD1	1	-0.035145	4.37252e-08	0.965465	skin_exposed
OCIAD1	1	-0.0546507	4.73314e-08	0.946816	whole_blood
TMEM258	1	-0.0386834	9.51119e-08	0.962055	whole_blood
ZNF500	1	0.0330472	2.19869e-07	1.0336	skin_not_exposed
ZNF500	1	0.0330472	2.19869e-07	1.0336	skin_exposed
DMAC2	1	-0.044366	3.64943e-07	0.956604	whole_blood
ALG12	1	0.0358972	3.72978e-07	1.03655	whole_blood
PCMTD1	1	-0.043125	5.29463e-07	0.957792	skin_not_exposed
PCMTD1	1	-0.043125	5.29463e-07	0.957792	skin_exposed
ZBTB7B	1	-0.0396915	6.8459e-07	0.961086	skin_not_exposed
ZBTB7B	1	-0.0396915	6.8459e-07	0.961086	skin_exposed
RPS11	1	-0.0414267	2.08773e-06	0.95942	skin_not_exposed
RPS11	1	-0.0414267	2.08773e-06	0.95942	skin_exposed
HCG18	1	-0.0652988	3.72775e-06	0.936788	whole_blood
PPP1R11	1	-0.0502254	5.12691e-06	0.951015	whole_blood
IKZF3	1	-0.0530871	5.96716e-06	0.948297	whole_blood
MIER1	1	-0.0558182	1.29916e-05	0.945711	whole_blood
ERBB2	1	-0.0380904	1.44465e-05	0.962626	skin_not_exposed
PTPRJ	1	0.0466247	1.62733e-05	1.04773	whole_blood
RERE	1	0.0351934	2.03442e-05	1.03582	skin_not_exposed
RERE	1	0.0351934	2.03442e-05	1.03582	skin_exposed
NDUFV2	1	-0.0348501	3.4716e-05	0.96575	whole_blood
FCGRT	1	-0.0604097	3.56305e-05	0.941379	whole_blood
USP34	1	-0.0423703	4.05544e-05	0.958515	skin_not_exposed
IREB2	1	-0.0340662	4.5736e-05	0.966508	skin_not_exposed
IREB2	1	-0.0340662	4.5736e-05	0.966508	skin_exposed
TOMM20	1	-0.0432551	5.58761e-05	0.957667	skin_not_exposed
TOMM20	1	-0.0432551	5.58761e-05	0.957667	skin_exposed
MADD	1	0.0355254	9.99695e-05	1.03616	whole_blood
STING1	1	0.0309002	0.000122164	1.03138	whole_blood
PSMC3	1	-0.037541	0.000163985	0.963155	whole_blood
PSMC3	1	-0.037541	0.000163985	0.963155	skin_not_exposed
PSMC3	1	-0.037541	0.000163985	0.963155	skin_exposed
STING1	1	0.0414673	0.000164857	1.04234	skin_not_exposed
STING1	1	0.0414673	0.000164857	1.04234	skin_exposed
CCDC82	1	-0.0312695	0.000228896	0.969214	whole_blood
PSMA4	1	0.0358859	0.000463948	1.03654	whole_blood
SMG1	1	0.0309797	0.000491948	1.03146	whole_blood
MRPL12	1	0.0349889	0.000533173	1.03561	skin_not_exposed
PKP1	1	-0.0415896	0.000595128	0.959263	skin_exposed
PKP1	1	-0.0389261	0.000595128	0.961822	skin_not_exposed
KBTBD2	1	0.0311697	0.000900537	1.03166	whole_blood
